# Supplementary material for: MiPepid: MicroPeptide identification tool using machine learning
Source: BMC Bioinformatics. 2019 Nov 8;20:559. doi: 10.1186/s12859-019-3033-9 (PMC6842143; doi:10.1186/s12859-019-3033-9)
Supplement: Supplementary file 1 — Supplemental Data - Tables 1-5. (XLSX 6674 kb) [file 12859_2019_3033_MOESM1_ESM.xlsx]

## Sheet: Contents
Supplemental Data - Tables 1 - 5
1. positive_original_data shows the sequence ID and extracted DNA sequence for each peptide in the positive dataset. Sequence IDs refer to entries in the SmProt database (http://bioinfo.ibp.ac.cn/SmProt/)
2. The negative_original_data contains the sequence ID and extracted DNA sequence of peptides in the negative dataset. Sequence IDs refer to Ensembl transcripts (http://ensembl.org/Homo_sapiens/Transcript).
3. The new_positive_original_data contains the peptides in the `new_positive` test set, i.e., recently described small peptides not included in the test/training datasets.
4. train_feature contains IDs and feature vectors for each peptide in the training set. The training data contains both positive and negative examples selected from positive_original_data and negative_original_data. ORF IDs correspond to the IDs in tables 1 and 2, and the label colomn indicates whether the sequences is positive (1) or negative (0). Columns 0 - 255 are the frequencies of the 256 t…
5. test_feature contains IDs and feature vectors for each peptide in the test set. The testing data contain both positive and negative examples selected from positive_original_data and negative_original_data. ORF IDs correspond to the IDs in tables 1 and 2, and the label colomn indicates whether the sequences is positive (1) or negative (0). Columns 0 - 255 are the frequencies of the 256 tetra-me…

## Sheet: 1. positive_original_data
SmProtID	DNAseq	DNAlength	startCodon	stopCodon	startCodonSite	stopCodonSite	transcriptID	corresponding_EnsemblTranscriptIDs	corresponding_transcriptBiotypes	transcriptDNAseq	corresponding_EnsemblGeneIDs	corresponding_geneBiotypes	dataSource	IsHighConfidence
SPROHSA000036	ATGCAGAGCAGCTGCGCATGGAGGAGACGCCCACTGAGTACCTGCAGCGGGGCTTCAACCTGCCCTACCAGGATGCCCGCAAGTGCCTGGGCCGCTTCGGCCTGGAGAGTCACGCCCACACCATCCAGATCTGCAAACTCTCTGGTGGTCAGAAGGCGCGAGTTGTGTTTGCTGAGCTGGCCTGTCGGGAACCTGATGTCCTCATCTTGGACGAGCCAACCAATAACCTGGACATAG	237	ATG	TAG	2184	2415	NM_001025091	ENST00000423247;ENST00000426219;ENST00000383588;ENST00000457111;ENST00000326195;ENST00000419893;ENST00000457078	protein_coding;protein_coding;protein_coding;protein_coding;protein_coding;protein_coding;protein_coding		ENSG00000225989;ENSG00000231129;ENSG00000206490;ENSG00000236149;ENSG00000204574;ENSG00000232169;ENSG00000236342	protein_coding;protein_coding;protein_coding;protein_coding;protein_coding;protein_coding;protein_coding	High-throughput Literature Mining	Yes
SPROHSA000141	ATGGGCAGTTACCTGGGCAAGCCCGGGCCGCCGCAGCCCGCCCCCGCTCCGGAGGGCCAGGACCTGCGGAATAGGCCTGGCCGCCGCCCGCCCGCCCGGCGCCGCGCTCCACACCGCCCTCCCCGCCGACCCATCGCGTTCACCACTTTTACCCCTCTCTCCCCACTCCTCTTCTCCGACCCTCCGGGAGGCCTTCCCCACGGGATCGTGGGACTTTACCAGATCGGTTTGTAA	234	ATG	TAA	394	622	NM_012230	ENST00000310842;ENST00000619075	protein_coding;protein_coding		ENSG00000146707;ENSG00000276464	protein_coding;protein_coding	High-throughput Literature Mining	Yes
SPROHSA000150	ATGGCCCCGTGGAGCCGAGAGGCGGTGCTGAGTCTCTATCGGGCTCTGTTGCGCCAGGGCCGACAGCTTCGCTACACTGATCGAGACTTCTACTTTGCCTCCATCCGCCGTGAATTCCGAAAAAATCAGAAGCTAGAGGACGCTGAGGCCCGGGAGAGGCAGCTGGAGAAGGGCCTGGTCTTTCTCAACGGCAAATTGGGGAGGATCATTTAG	213	ATG	TAG	236	443	NM_019008	ENST00000325301	protein_coding		ENSG00000100335	protein_coding	High-throughput Literature Mining	Yes
SPROHSA000200	ATGGCTGTGACCACATCGGGGAGCACCGAGATGATGAAAGAGAACTGGCCCCTGGGAGCCCCATTGCCTCTGTCTCCTTCGGTGCCTGCAGAGACTTTGTCTTCCGGCATAAGGATTCCCGTGGGAAAAGCCCCTCCAGGAGGGTGGCGGTGGTCAGGCTGCCGCTGGCCCACGGGAGCTTACTAA	186	ATG	TAA	880	1060	NM_001145374	ENST00000429722	protein_coding		ENSG00000189046	protein_coding	High-throughput Literature Mining	Yes
SPROHSA000269	ATGAGCGCTCCTTGGATTTCCTCATTGAACTGCTGCACAAGGATCAGCTGGATGAGACTGTCAATGTGGAGCCTCTCACCAAGGCCATCAAGTACTATCAGCATCTGTACAGCATCCACCTTGCCGAACAGCCTGAGGACTGTACTATGCAGCTGGCTGACCACATTAAGTTCACGCAGAGTGCTCTGGACTGCATGA	198	ATG	TGA	2401	2593	NM_004082	ENST00000361874	protein_coding		ENSG00000204843	protein_coding	High-throughput Literature Mining	Yes
SPROHSA000394	ATGAAGAAGATGTTCTTGATGAGCTCTTGCAGTATTTGGGTGTTACTAGTCCTGAATGCTTACAGAGAACTGGAATCTCACTTAATATTCCTGCTCCACAACCTGTGTGCATTTCTGAAAAACAAGAAAATGATGTTATTAATGCTATCCTTAAGCAACATACAGAAGAAAAAGAATTTGTTGAGAAGCACTTTAATGACTTAA	204	ATG	TAA	5514	5712	NM_014990	ENST00000389698	protein_coding		ENSG00000174373	protein_coding	High-throughput Literature Mining	Yes
SPROHSA000444	ATGATGAATCCAAGTCAGAAAGTGATTTGGAAGAAACAGAACCTGTGGTTATTCCAAGAGATTCTTTGCTTAGGAGAGCAGCAGCCGAAAGACCTAAATACACATTTGATTTCTCAGAAGAAGAGGATGATGATGCTGATGATGATGATGATGACAATAATGATTTAG	168	ATG	TAG	4069	4231	NM_001068	ENST00000435706	protein_coding		ENSG00000077097	protein_coding	High-throughput Literature Mining	Yes
SPROHSA000464	ATGGTTACGGATTCATCAACAGGAATGACACCAAGGAAGATGTCTTTGTTCACCAGACAGCTATTAAAAGAAACAACCCCAGGAAGTTTCTGCGCAGCGTTGGAGATGGGGAGACTGTGGAATTTGATGTCGTGGAAGGAGAGAAGGGCGCAGAAGCCACTAATGTAA	168	ATG	TAA	370	532	NM_015982	ENST00000007699	protein_coding		ENSG00000006047	protein_coding	High-throughput Literature Mining	Yes
SPROHSA000520	ATGACGATGTCATATCTCCATCTGCAAATAATGGAGATGCCCCAGAAGACCGAGATTACATGGATACTCTCCCACCAACTGTTGGTGATGATGTGGGTAAAGGAGCAGCACCAAATGTTGTCTATACATATACTGGAAAGAGAATTGCATTATATATTGGAAATCTAA	168	ATG	TAA	207	369	NM_007007	ENST00000435070	protein_coding		ENSG00000111605	protein_coding	High-throughput Literature Mining	Yes
SPROHSA000639	ATGTTAGCCTGGCAGATCTTAGAGGTGGAAATCGCCCCAATACAGGGCCCTTATACACAGAGGCCGATCGAGTCATACAGAGAACAAATTCAATGCAGCAGTTGGAACAGTGGATTAAAATCCAGAAGGGGAGGGGTCATGAAGAAGAAACCAGGGGAGTAA	162	ATG	TAA	1246	1402	NM_019012	ENST00000299275	protein_coding		ENSG00000052126	protein_coding	High-throughput Literature Mining	Yes
SPROHSA000789	ATGTCTCAAGTAGATATTCTCGAACAGATAGAAGTGGGTTCCCTAGATATAACAGGGATGCAAATGTTTCAGGTACTCTGGTTTCAAGTAGCACACTGGAAAAGAAAATTGAAGATCTTGAAAAGGAAGTAG	132	ATG	TAG	1079	1205	NM_002583	ENST00000328827	protein_coding		ENSG00000177425	protein_coding	High-throughput Literature Mining	Yes
SPROHSA000801	ATGAGCCTAATAATTTCATATCAACCTATTGCTGTCCTGAGCCAAGCACAGTGGTGGCAAAAGCTTATTTGTGTACAATCACTGGCTTCATACTTCCAGAGAAGATCTGTCTCCTATTGGAACATCTCTGTCACTACTTTGATGAACCGAAGTTAG	156	ATG	TAG	824	974	NM_006638	ENST00000380051	protein_coding		ENSG00000124787	protein_coding	High-throughput Literature Mining	Yes
SPROHSA000840	ATGCCCTCAATGACCGACACCCAGATGTCCGGAAGTGCATGTTGGATGCAGCCCTCGCAACGCTCAACACTCATGGGAAGGAGAACGTCAACTCGCTGTTGCCAGTATTCGAGGAGTTCCTGA	123	ATG	TGA	3800	3917	NM_006836	ENST00000300648	protein_coding		ENSG00000089154	protein_coding	High-throughput Literature Mining	Yes
SPROHSA000895	ATGTACTCTCAGGACATGCTGGCTGGCCATGGCCGACTTCAGGAAAACGGGCGATTATCTCTGGAGGAAGTACAATGGGGCCATCCAGGTGGTCATGAACCAGGATGGCACAGGTTTCACTGTGGCTAA	129	ATG	TAA	941	1064	NM_003391	ENST00000265441	protein_coding		ENSG00000105989	protein_coding	High-throughput Literature Mining	Yes
SPROHSA000945	ATGCACACCGGCTGCACCATGTCAGCAGCCTGGCCTGGCTGGACGAGCACACGCTGGTCACGACCTCCCATGATGCCTCTGTCAAGGAGTGGACAATCACCTACTGAGGAGCCCCACCCCCGCCTCTGGATGGACCGAATCAGGGACTAG	150	ATG	TAG	2082	2226	NM_017491	ENST00000499869	protein_coding		ENSG00000071127	protein_coding	High-throughput Literature Mining	Yes
SPROHSA000994	ATGATGGCTTCCAACCTACCATCCTGCGCAGTGGTGATGTCTATGGCTATAGTTCATGCACAGCTAATCCCCCAAGCCAGACGAAACTGCAAGCTCGTGCCCCTAACCCAACTGCCACATCACCTCCAGCCAGTGCTCCCCGAACTGCCATGCGGTTGCCTGCAGGTCGGGCCACACTGCTTCCCATGCCGCTATCTGGCAGACTGGCCAAAGCATCCACACCAGCCCTTGCCAAGCATGCTACCACCAACCTGCTGCTGA	261	ATG	TGA	307	562	NM_022903	ENST00000321895	protein_coding		ENSG00000177352	protein_coding	High-throughput Literature Mining	Yes
SPROHSA001032	ATGGAGTCCATCTCCGCGGCGCCGGAGGAGGGCGAGAGAAGGGGTCGGTGGGCGCAGTTCCTTCTGGCACCAGTCCCGGAGGAGTCGCGACCACGGCGGCTGCAGGGAGCAGGCACAGCCCCGCAGGATCCCAAGCCCTGCAGACTACCGCAGCCAGCGAGCTAA	165	ATG	TAA	173	332	NM_152995	ENST00000381538	protein_coding		ENSG00000170448	protein_coding	High-throughput Literature Mining	Yes
SPROHSA001038	ATGAAAATTTCCGCCACCTTCTGCAAGCCCCAGTGGATGATGCACAGGAAATTCTTCACTCCAGATTTCCAATGCCAAGATACATTGACACTGAACATGGAGGCAGCCAGGCCCGTTTCCTCCTTTCAAAAGTCAACCCTTCACAGACTCATAATAATATGTATGCCTGGGGGCAGGAGTCTGGAGCACCTATTCTTACAGATGATGTTAGTTTACAAGTGTTTATGGATCACTTGA	237	ATG	TGA	2550	2781	NM_006364	ENST00000307712	protein_coding		ENSG00000100934	protein_coding	High-throughput Literature Mining	Yes
SPROHSA001554	ATGAACCTGAAGGTGCCCATCTACTTCTCCACGGGGCTGACCGAGAAGGCCAACCACTACTACAAGCTGTTCATCCCCTGGACCAACCAGAAGATCCGCAAGACTTTCGTGCAGAGGAACATGTTTGAGTTCAAGCACATCAAGGCCTTCGACCGGGCTTTTGCTGACAACCCAGGACCGATGGTTGTGTTTGCCACGCCAGGAATGCTGCACGCTGGGCAGTCCCTGCAGATCTTCCGGAAATGGGCCGGAAACGAAAAGAACATGGTGAGGGCATGGTGA	282	ATG	TGA	682	958	ENST00000470030	ENST00000470030	retained_intron		ENSG00000127054	protein_coding	High-throughput Literature Mining	Yes
SPROHSA001630	ATGGATGCTGCCAATTTTGAGCAGTTTTTGCAAGAAAGGATCAAAGTGAACGGAAAAGCTGGGAACCTTGGTGGAGGGGTGGTGACCATCGAAAGGAGCAAGAGCAAGATCACCGTGACATCCGAGGTGCCTTTCTCCAAAAGGCGGCCAGCACTGGGCTGA	162	ATG	TGA	88	244	ENST00000484532	ENST00000484532	protein_coding		ENSG00000116251	protein_coding	High-throughput Literature Mining	Yes
SPROHSA001655	ATGGCTTCCAAAAGAGCTCTGGTCATCCTGGCTAAAGGAGCAGAGGAAATGGAGACGGTCATCCCTGTAGATGTCATGAGGCGAGCTGGGATTAAGGTCACCGTTGCAGGCCTGGCTGGAAAAGACCCAGTACAGTGTAGCCGTGATGTGGTCATTTGTCCTGATGCCAGCCTTGAAGATGCAAAAAAAGAGGAAGGAGATTATACTACCCCTGCTACTCTGCAGCGTGGACATCCTTGCATGTCACTACATACAGGGACCATATGA	267	ATG	TGA	96	357	ENST00000460192	ENST00000460192	retained_intron		ENSG00000116288	protein_coding	High-throughput Literature Mining	Yes
SPROHSA001664	ATGGAGGAGCTGAGCGCTGATGAGATTCGACGGAGGCGCCTTGCACGACTTGCTGGTGGACAGACCTCTCAGCCAACCACCCCACTCACCTCTCCCCAGAGGGAGAACCCTCCGGGGCCTCCCATAGCGGCATCAGCCCCAGGACCCTCTCAGAGTCTTGGTCTCAATGTCCACAACATGACCCCAGCTACCTCCCCAATAGGTGCATCAGGTTTAGGTATTATCTCTGATGACAAGATGATTAAGACTGAATTTGGTTCTGCTGATTTTATGAATTTGGTTGATGGTTTTAAGATAAAATAA	303	ATG	TAA	397	694	ENST00000377153	ENST00000377153	protein_coding		ENSG00000130939	protein_coding	High-throughput Literature Mining	Yes
SPROHSA001668	ATGGCCCAAGCTGACATCGCGCTGATCGGATTGGCCGTCATGGGCCAGAACTTAATTCTGAACATGAATGACCACGGCTTTGTGGACTTTTGTCCTTCTAGGTCTGTGCTTTTAATAGGACTGTCTCCAAAGTTGATGATTTCTTGGCCAATGAGGCAAAGGGAACCAAAGTGGTGGGTGCCCAGTCCCTGA	192	ATG	TGA	45	231	ENST00000477958	ENST00000477958	nonsense_mediated_decay		ENSG00000142657	protein_coding	High-throughput Literature Mining	Yes
SPROHSA001681	ATGCTCAGCTACGCCCGGGATGACACCCATTACCTGCTATATATCTATGACAAAATGAGGCTGGAGATGTGGGAGCGCGGCAACGGGCAGCCGGTGCAGCTGCAGGTGGTGTGGCAACGGAGCAGGGACATCTGCCTCAAGAAATTCATCAAACCTATCTTCACGGATGAGTCCTACCTTGAACTCTATAGGAAGCAGAAGAAGCACCTTAACACACAGCAGTTGACAGCCTTTCAGCTGCTGTTTGCCTGGAGGGATAAAACAGCTCGCAGGGAAGATGAAAGTTACGGGTAA	294	ATG	TAA	106	394	ENST00000485606	ENST00000485606	processed_transcript		ENSG00000171824	protein_coding	High-throughput Literature Mining	Yes
SPROHSA001705	ATGTTGCTGGCCAACCCGCATGAGCTGTCCTTGCTGAAGGAACGCAATCCACCCCTGGCAGAAGCTCTGCTCAGTGGAGACCTTGAGAAATTTTCTAGAGTCCTGGTGGAGCAGCAGCAGGACCGAGCCCGGAGAGAGCAAGAAAGGATTCGTCTGTTTTCTGCTGATCCCTTTGACCTTGAAGCTCAGGCAAAGATAGAAGAAGATATAAGGAGGACTCCCTGA	225	ATG	TGA	75	294	ENST00000320153	ENST00000320153	nonsense_mediated_decay		ENSG00000197312	protein_coding	High-throughput Literature Mining	Yes
SPROHSA001713	ATGGGTTCCTTTGCTTCTAGGAAATTCGCCCCCGTCTGCAGCATCTGTGAAAATCCCATCATCCCTCGGGATGGGAAAGATGCCTTCAAAATCGAATGCATGGGAAGAAACTTCCATGAAAATTGCTACAGGTGTGAGGACTGCAGGATCCTCCTGTCTGTCGAGCCCACGGACCAAGGCTGCTACCCCCTGAACAACCATCTCTTCTGCAAGCCATGCCATGTGAAGCGGAGTGCTGCGGGGTGCTGCTGA	252	ATG	TGA	77	323	ENST00000509138	ENST00000509138	processed_transcript		ENSG00000162458	protein_coding	High-throughput Literature Mining	Yes
SPROHSA001719	ATGGAGGAGAGCGGGTACGAGTCGGTGCTCTGTGTCAAGCCTGACGTCCACGTCTACCGCATCCCTCCGCGGGCTACCAACCGTGGCTACAGCGCTAACCGGTGGCCTTGA	111	ATG	TGA	26	131	ENST00000486390	ENST00000486390	processed_transcript		ENSG00000157191	protein_coding	High-throughput Literature Mining	Yes
SPROHSA001734	ATGTTTAAGAAGGTGCCTACCAGTAACACAGAGGGAGGCTGGTCCTGCTCTCTCGCTGAGTACATCCGCCACAACGACATGCCCATCTACGAAGCTGCCGACAAAGCCCTGAAAACCTTCCAGGAGGAGTTCATGCCAGTGGAGACCTTCTCAGAGTTCCTCGATGTGGCCGGTCTTTTATCAGAAATCACCGATCCAGAGAGCTTCCTGAAGGACCTGTTGAACTCAGTCCCCTGA	237	ATG	TGA	3322	3553	ENST00000459947	ENST00000459947	retained_intron		ENSG00000127481	protein_coding	High-throughput Literature Mining	Yes
SPROHSA001736	ATGAAAAAGCACATCCCTAGCGCCAAGAATTTGGATGCCGACATCTGGAAAAAGTTTTTGTCTCGCCCAGCCTTGCCATTTATCCTAAGGCTGCTTCGGGGCCTGGCCATCCAGCACCCTGGCACCCAGGTGGGTAGCCAGGACAGGTAG	150	ATG	TAG	99	243	ENST00000492606	ENST00000492606	retained_intron		ENSG00000127481	protein_coding	High-throughput Literature Mining	Yes
SPROHSA001741	ATGGAGGCCACCATCACCGAACGGGGCATCACCAGCCGACACCTGCTGATTGGACTACCTTCTGGAGCAATTCTTTCCCTTCCTAAGGCTTTGCTGGATCCCCGCCGCCCCGAGATCCCAACAGAACAAAGCAGATGTACAGATACACGCAGAGCGATTCATCAACTATAA	171	ATG	TAA	335	500	ENST00000462505	ENST00000462505	retained_intron		ENSG00000127463	protein_coding	High-throughput Literature Mining	Yes
SPROHSA001781	ATGTATACGCTGCCTCGCCAGGCCACACCAGGTGTTCCTGCACAGCAGTCCCCAAGCATGTGA	63	ATG	TGA	2429	2486	ENST00000602503	ENST00000602503	retained_intron		ENSG00000004487	protein_coding	High-throughput Literature Mining	Yes
SPROHSA001792	ATGTGTGGTAACACCATGTCTGTGCCCCTGCTCACCGATGCTGCCACCGTGTCTGGAGCTGAGCGGGAAACGGCCGCGGTTATTTTTTTACATGGACTTGGAGACACAGGGCACAGCTGGGCTGACGCCCTCTCCACCATCCGGCTCCCTCACGTCAAGTACATCTGTCCCCATGCGCCTAGGATCCCTGTGACCCTCAACATGAAGATGGTGATGCCCTCCTGTCAAGGCCTTGATTGA	240	ATG	TGA	74	308	ENST00000495365	ENST00000495365	processed_transcript		ENSG00000011009	protein_coding	High-throughput Literature Mining	Yes
SPROHSA001794	ATGTGTGAGGATCTCTGGCGCTGGCAGAAGCAGAATCCTTCAGGCTTTGGCACGCAAGCCTGA	63	ATG	TGA	264	321	ENST00000456977	ENST00000456977	protein_coding		ENSG00000117308	protein_coding	High-throughput Literature Mining	Yes
SPROHSA001802	ATGTCCCGCTACCTGCGTCCCCCCAACACGTCTCTGTTCGTCAGGAACGTGGCCGACGACACCAGGTCTGAAGACTTGCGGCGTGAATTTGGTCGTTATGGTCCTATAGTTGATGTGTATGTTCCACTTGATTTCTACACTCGCCGTCCAAGAGGATTTGCTTATGTTCAATATCCTTTCTTCAGATGGCTGATTAGTGAGGGGTGTTGA	210	ATG	TGA	76	280	ENST00000485292	ENST00000485292	processed_transcript		ENSG00000188529	protein_coding	High-throughput Literature Mining	Yes
SPROHSA001812	ATGGACGCGGGATTTTTCCGCGGAACAAGTGCAGAACAGGATAATCGGTTCAGCAACAAACAGAAGAAACTACTGAAGCAGCTGAAATTTGCAGAATGCCTAGAAAAAAAGGTGGACATGAGCAAAGTAAATTTGGAGGTTATAAAGCCTTGGATAACAAAAAGAGTAACGGAAATCCTTGGGTTTGAAGATGATGTTGTGATTGAGTTTATATTCAACCAGCTGGAAGTGAAGGCCTGA	240	ATG	TGA	39	273	ENST00000600523	ENST00000600523	nonsense_mediated_decay		ENSG00000133226	protein_coding	High-throughput Literature Mining	Yes
SPROHSA001814	ATGGCTGCAGCAGATTCTGTGCAGCAGAGACGCCAATACAGACGACAAAACCAGCAGTCTTCATCTGACTCTGGCTCCTCCTCCTCCTCAGAAGATGAACGACCCAAGAGATCCCATGTGAAGAATGGTGAGGTTGGCAGGCGGCGGAGACATTCCCCTTCCCGGAGTGCTTCTCCATCACCACGAAAGCGCCAAAAAGAGACTTCCCCTCGGTAA	216	ATG	TAA	203	413	ENST00000485541	ENST00000485541	processed_transcript		ENSG00000133226	protein_coding	High-throughput Literature Mining	Yes
SPROHSA001815	ATGGCGTTGTCGATGCCGCTGAATGGGCTGAAGGAGGAGGACAAAGAGCCCCTCATCGAGCTCTTCGTCAAGTAA	75	ATG	TAA	172	241	ENST00000497755	ENST00000497755	processed_transcript		ENSG00000169504	protein_coding	High-throughput Literature Mining	Yes
SPROHSA001832	ATGGCAGAAGAGAAACTGACCCACAAAATGGAAGCTAATAAAGAGAACCGAGAGGCACAAATGGCTGCCAAACTGGAACGTTTGCGAGAGAAGGATAAGCACATTGAAGAAGTGCGGAAGAACAAAGAATCCAAAGACCCTGCTGACGAGACTGAAGCTGACTAA	165	ATG	TAA	2334	2493	ENST00000465604	ENST00000465604	processed_transcript		ENSG00000117632	protein_coding	High-throughput Literature Mining	Yes
SPROHSA001834	ATGGGTGCTCAGCAGATAGGGCTCTCACCTGGTCAGCTCCCAACTCCTGTTTTTCTTTCTCCCAGGCTGAAGCAGCTGAGCGTCGAGCCCTACAGTCAGGAAGAGGCGGAGAGGGCAGCGGGTATGGGATCCTATGTGCCCCCCAGGCGGCTGGCAGTGCCCACGGAAGTGTCCACTGAGGTCCCTGAGATGGATACCTCTACCTGA	207	ATG	TGA	334	535	ENST00000270812	ENST00000270812	protein_coding		ENSG00000142684	protein_coding	High-throughput Literature Mining	Yes
SPROHSA001856	ATGGTGGAAAAGATGATGTATGACCAGCGACAGAAGTCCATGGGGCTGCCAACTTCAGACGAACAGAAGAAACAGGAGATTCTGAAGAAGTTCATGGATCAACATCCGGAGATGGATTTTTCCAAGGCTAAATTCAACTAG	141	ATG	TAG	463	598	ENST00000484772	ENST00000484772	processed_transcript		ENSG00000090273	protein_coding	High-throughput Literature Mining	Yes
SPROHSA001870	ATGCAGAGCCAGGAGGATGAGGTGGCCATCACTGAGCAGGATTTGGAACTTATTAAAGAAAGAGAAACGGCAATTCGGCAGCTGGAGGCTGACATTTTGGATGTCAATCAGATATTTAAAGATTTGGCCATGATGATCCATGACCAGGGTGATCTGATTGGTATGTATTATTGA	174	ATG	TGA	62	230	ENST00000472285	ENST00000472285	processed_transcript		ENSG00000117758	protein_coding	High-throughput Literature Mining	Yes
SPROHSA001875	ATGGCGCCTGCACCTGCAGCACAGAGACTTTCCTCTGGAGACCCTTCTACAAGTCCATCTTTGTCCCAGACTACACCAAGTAAAGATACTGATGATCAGTCCAGGAAAAACATGACTAGCAAGAACCGGGGCAAGAGGAAAGCTGATGCCACTTCTTCCCAAGACAGTGAATTAGAAGTATGA	183	ATG	TGA	369	546	ENST00000468665	ENST00000468665	processed_transcript		ENSG00000158161	protein_coding	High-throughput Literature Mining	Yes
SPROHSA001892	ATGTCAGTGACCAAGGTGGTCGTCCACCAGGAGACCGAGATTGCTGATGAGTGA	54	ATG	TGA	1932	1980	ENST00000460378	ENST00000460378	retained_intron		ENSG00000159023	protein_coding	High-throughput Literature Mining	Yes
SPROHSA001898	ATGAGCGTTGCATGTGTCTTGAAGAGAAAAGCAGTGCTTTGGCAGGACTCTTTCAGCCCCCACCTGAAACATCACCCTCAAGAACCAGCTAATCCCAACATGCCTGTTGTTTTGACATCTGGAACAGGGTCGCAAGCGCAGCCACAACCAGCTGCAAATCAGGCTCTTGCAGCTGGGACTCACTCCAGCCCTGTCCCAGGATCTATAGGAGTTGCAGGCCGTTCCCAGGACGACGCTATGGTGGACTACTTCTTTCAGAGGCAGCATGGTGCGTTCCATGGATGA	285	ATG	TGA	72	351	ENST00000526215	ENST00000526215	nonsense_mediated_decay		ENSG00000134644	protein_coding	High-throughput Literature Mining	Yes
SPROHSA001899	ATGGTGCGTTCCATGGATGAACTGAATCATGATTTTCAAGCACTTGCTCTGGAGGGAAGAGCGATGGGAGAGCAGCTCTTGCCAGGTAAAAAGTTTTGGGAAACAGATGAATCCAGCAAAGATGGACCAAAAGGAATATTCCTGGGTGATCAATGGCGAGACAGTGCCTGGGGAACATCAGCTGTTCCAAAGACCTAA	198	ATG	TAA	337	529	ENST00000526215	ENST00000526215	nonsense_mediated_decay		ENSG00000134644	protein_coding	High-throughput Literature Mining	Yes
SPROHSA001900	ATGATACCTTACAGGTTTGTTTATGTGTGGGATACCACAAGCAGGAGAATATTGTATAAGCTGCCCGGCCATGCTGGCTCCATCAATGAAGTGGCTTTCCACCCTGATGAGCCCATCATTATCTCAGCATCGAGTGACAAGAGACTGTATATGGGAGAGATTCAGTGA	168	ATG	TGA	176	338	ENST00000486941	ENST00000486941	processed_transcript		ENSG00000060688	protein_coding	High-throughput Literature Mining	Yes
SPROHSA001901	ATGATAGAACAGCAGAAGCGTAAGGGCCCAGAGTTGCCGCTGGTTCCAGTCAAGCGGCAGCGGCATGAGTTGCTGTTGGGAGCGGGGTCTGGCCCAGGAGCCGGGCAGCAGCAGGCGACGCCGGGAGCCTTGCTGCAAGCGGGACCTCCAAGATGTTCCTCCCTTCAAGCCCCAATCATGCTGCTCTCTGGACATGAAGGGGAAGTCTACTGCTGCAAGTTCCACCCCAACGGATCCACCTTAGCATCTGCAGGATTTGACCGACTGATATGTGAGGCATAG	282	ATG	TAG	31	307	ENST00000463988	ENST00000463988	processed_transcript		ENSG00000060688	protein_coding	High-throughput Literature Mining	Yes
SPROHSA001904	ATGGTGGACGCTTTCCTGGGCACCTGGAAGCTAGTGGACAGCAAGAATTTCGATGACTACATGAAGTCACTCGGTGTGGGTTTTGCTACCAGGCAGGTGGCCAGCATGACCAAGCCTACCACAATCATCGAAAAGAATGGGGACATTCTCACCCTAAAAACACACAGCACCTTCAAGAACACAGAGATCAGCTTTAAGTTGGGGGTGGAGTTCGATGAGACAACAGCAGATGACAGGAAGGTCAAGCACAGAGCCAGGATGTTCTTCTGA	270	ATG	TGA	59	323	ENST00000498148	ENST00000498148	nonsense_mediated_decay		ENSG00000121769	protein_coding	High-throughput Literature Mining	Yes
SPROHSA001905	ATGAGACAACAGCAGATGACAGGAAGGTCAAGCACAGAGCCAGGATGTTCTTCTGACCTCAGTATCTACTCCAGCTCCAGCTGGGTGACCCTGTGCAAGTCCATTGTGACACTGGATGGAGGGAAACTTGTTCACCTGCAGAAATGGGACGGGCAAGAGACCACACTTGTGCGGGAGCTAATTGATGGAAAACTCATCCTGACACTCACCCACGGCACTGCAGTTTGCACTCGCACTTATGAGAAAGAGGCATGA	255	ATG	TGA	273	522	ENST00000498148	ENST00000498148	nonsense_mediated_decay		ENSG00000121769	protein_coding	High-throughput Literature Mining	Yes
SPROHSA001916	ATGCGTTGCATTGGTAATATGCAGTTACAGGTTTTTAAAAATCCTTTCACTCCAAGACTTATGGATACTTACATACAGGTTTCTTTCTGCAGGGCACCTGTGCTGGTTGCACTTGCTTTGATTGAATGTGGAATGAAGTACGAAGATGCAGTTCAGTTTATAAGACAAAAAAGAAGGGGAGCGTTCAATTCCAAACAGCTGCTTTATTTGGAGAAATACCGACCTAAGATGCGATTACGCTTCAGAGATACCAATGGGCATTGCTGTGTTCAGTAG	276	ATG	TAG	1076	1346	ENST00000489313	ENST00000489313	retained_intron		ENSG00000184007	protein_coding	High-throughput Literature Mining	Yes
SPROHSA001920	ATGAACCGTCCAGCCCCTGTGGAGATCTCCTATGAGAACATGCGTTTTCTGATAACTCACAACCCTACCAATGCTACTCTCAACAAGTTCACAGAGGAACTTAAGAAGTATGGAGTGACGACTTTGGTTCGAGTTTGTGATGCTACATATGATAAAGCTCCAGTTGAAAAAGAAGGAATCCACGTTCTAGTGCATTTTAGGGAGTATTAG	210	ATG	TAG	399	603	ENST00000528253	ENST00000528253	nonsense_mediated_decay		ENSG00000184007	protein_coding	High-throughput Literature Mining	Yes
SPROHSA001931	ATGGGCCATACCGGAGCTGTGTGGTGTGTGGACGCTGACTGGGACACCAAGCATGTCCTCACTGGCTCAGCTGACAACAGCTGTCGTCTCTGGGACTGTGAAACAGTCTGGAGAGGTGTTGGTGAATGTTAA	132	ATG	TAA	134	260	ENST00000474371	ENST00000474371	processed_transcript		ENSG00000084623	protein_coding	High-throughput Literature Mining	Yes
SPROHSA001933	ATGGCGCAGACGCAGGGCACCCGGAGGAAAGTCTGTTACTACTACGACGCGCCCTCACAAAGCCAATGCTGA	72	ATG	TGA	9	75	ENST00000472928	ENST00000472928	processed_transcript		ENSG00000116478	protein_coding	High-throughput Literature Mining	Yes
SPROHSA001944	ATGGCGCAGGAAGAGGAAGATGTTAGAGATTACAATTTGACTGAAGAACAGAAGGCGATCAAGGCCAAGTATCCGCCAGTCAATAGGAAGTACGAGTATTTGGATCATACAGCAGATGTCCAGTGGGGAGAAGAATTTTCATTGTCCAAGCACCCTCAGGGAACAGAAGTCAAAGCAATAACATATTCAGCAATGCAGGTCTATAATGAAGAGAACCCGGAAGTTTTTGTGATCATTGACATTTAA	246	ATG	TAA	20	260	ENST00000492007	ENST00000492007	protein_coding		ENSG00000176261	protein_coding	High-throughput Literature Mining	Yes
SPROHSA001945	ATGACTTACAGTCTCTTCTGTTTCACTTTTTGGATGAATGGCTTTATAAGTTCAGTGCTGATGAATTCTTCATACCCCGGGTGGGGAGAAGAATTTTCATTGTCCAAGCACCCTCAGGGAACAGAAGTCAAAGCAATAACATATTCAGCAATGCAGGTCTATAATGAAGAGAACCCGGAAGTTTTTGTGATCATTGACATTTAA	204	ATG	TAA	278	476	ENST00000436661	ENST00000436661	protein_coding		ENSG00000176261	protein_coding	High-throughput Literature Mining	Yes
SPROHSA001948	ATGGCCATGTTTGGTTACATGACAGATACTGGGACAGTGGAGCCCCTCCAAACAGTAGAAGTAGAAACCCAAGGAGATGACTTACAGTCTCTTCTGTTTCACTTTTTGGATGAATGGCTTTATAAGTTCAGTGCTGATGAATTCTTCATACCCCGGAAGTTGTGTGCTATTGTTTTCTAG	180	ATG	TAG	38	212	ENST00000498691	ENST00000498691	nonsense_mediated_decay		ENSG00000176261	protein_coding	High-throughput Literature Mining	Yes
SPROHSA001961	ATGGCTCCCAGCGTGCCAGCGGCAGAACCCGAGTATCCTAAAGGCATCCGGGCCGTGCTGCTGGGGCCTCCCGGGGCCGGTAAAGGGACCCAGTTGGAGAAACTGAAGTTTGAATGGCTTGTTCTCTAG	129	ATG	TAG	74	197	ENST00000550338	ENST00000550338	nonsense_mediated_decay		ENSG00000004455	protein_coding	High-throughput Literature Mining	Yes
SPROHSA001962	ATGCTCGATGACCTCATGGAGAAGAGGAAAGAGAAGCTTGATTCTGTGATTGAATTCAGCATCCCAGACTCTCTGCTGATCCGAAGAATCACAGGAAGGCTGATTCACCCCAAGAGTGGCCGTTCCTACCACGAGGAGTTCAACCCTCCAAAAGAGCCCATGAAAGATGACGTATGTAAACTCAGGACAAAAAATTTCCTTTTCTTTCCTTCCCCTTTCTTCACTGTTTTTCTTTTTCCTTTATTCTTTCCATCTTCCTTTTATTTCTACCAATATTACTAA	282	ATG	TAA	95	371	ENST00000469238	ENST00000469238	retained_intron		ENSG00000004455	protein_coding	High-throughput Literature Mining	Yes
SPROHSA001963	ATGGTAGTGGAGCTCATTGAGAAGAATTTGGAGACCCCCTTGTGCAAAAATGGTTTTCTTCTGGATGGCTTCCCTCGGACTGTGAGGCAGGCAGAAATGGCTGATTCACCCCAAGAGTGGCCGTTCCTACCACGAGGAGTTCAACCCTCCAAAAGAGCCCATGAAAGATGA	171	ATG	TGA	12	177	ENST00000466029	ENST00000466029	retained_intron		ENSG00000004455	protein_coding	High-throughput Literature Mining	Yes
SPROHSA002002	ATGAAGGCGGTGAAGAGCGAACGGGAGCGAGGGAGCCGGTCCCCACCCAAAAAGAAAAACAAGGCCTCAGGGAGAAGAAGCAAGTCTCCTCGCAGTAAGAGAAACCGAAGTCCTCACCACTCAACAGTCAAAGTGAAGCAGTCCGTTTTCATGCTGTTGATAAAGACATACCCGAGACCCGGCGATTTACAAAAGAAAGAGGTTTAA	207	ATG	TAA	19	220	ENST00000468040	ENST00000468040	nonsense_mediated_decay		ENSG00000163877	protein_coding	High-throughput Literature Mining	Yes
SPROHSA002021	ATGAAAGAGAAGTATGAAGCTATTGTAGAAGAAAATAAAAAACTGAAAGCAAAGCTTGCTCAGTATGAACCACCTCAGGAGGAGAAGCGTGCTGAATAG	99	ATG	TAG	386	479	ENST00000495043	ENST00000495043	processed_transcript		ENSG00000214114	protein_coding	High-throughput Literature Mining	Yes
SPROHSA002026	ATGAGGCAATTAAGGGAATCTATTGCTGAACACAAACCTCATATTGACAAACTACTAAAGATAGGCCCACAACTAAAGGAATTAAACCCTGAGGAAGGGGAAATGGTGGAAGAAAAATACCAGAAAGCAGAAAACATGTATGCCCAAATAAAGGAGGAGGTGCGCCAGCGAGCCCTGGCTCTGGATGAAGCCGTGTCCCAGTCCACACAGGTATGTGTGTGTCTGACACTCATAACCTTGAATTGTCTACTGTTCTAA	258	ATG	TAA	142	394	ENST00000473843	ENST00000473843	processed_transcript		ENSG00000127603	protein_coding	High-throughput Literature Mining	Yes
SPROHSA002034	ATGAACTTTGATGTGATTAAGGGAAAGCCAATCCGCATCATGTGGTCTCAGAGGGATCCCTCTTTGAGAAAATCTGGTGTGGGAAACGTCTTCATCAAGAACCTGGACAAATCTATAGATAACAAGGCACTTTATGATACTTTTTCTGCTTTTGGAAACATACTGTCCTGCAAGGTGGTGTGTGATGAGAACGGCTCTAAGGGTTATGCCTTTGTCCACTTCGAGACCCAAGAGGCTGCCGACAAGGCCATCGAGAAGATGAATGGCATGCTCCTCAATGACCGCAAAGTGTGA	294	ATG	TGA	43	331	ENST00000470443	ENST00000470443	nonsense_mediated_decay		ENSG00000090621	protein_coding	High-throughput Literature Mining	Yes
SPROHSA002038	ATGTGCCAGGGCGGTGATTTCACAAACCACAATGGCACTGGGGGCAAGTCCATCTATGGGAAGAAGTTCGATGATGAAAACTTTATCCTCAAGCATACGGGACCAGGTCTACTATCCATGGCCAACTCTGGCCCAAACACCAATGGCTCTCAGTTCTTCCTGACATGTGACAAGACAGACTGGCTGGATGGCAAGCATGTGGTGTTTGGAGAGGTCACCGAAGGCCTAGATGTCTTGCGGCAAATTGAGGTATGTGGCCAGGAATGGGCCTCCTCCTTACCCAGGCCCTAG	291	ATG	TAG	464	749	ENST00000470213	ENST00000470213	protein_coding		ENSG00000084072	protein_coding	High-throughput Literature Mining	Yes
SPROHSA002040	ATGGCGTCCGTGGCGGCTGCACGAGCAGTTCCCGTGGGCAGTGGGCTCAGGGGCCTGCAACGGACCCTACCTCTTGTAGTGATTCTCGGGGCCACGGGCACCGGCAAATCCACGCTGGCGTTGCAGCTAGGCCAGCGGCTCGGCGGTGAGATCGTCAGCGCTGACTCCATGCAGGAGCTTGCAAGTTTTTGA	192	ATG	TGA	20	206	ENST00000495175	ENST00000495175	nonsense_mediated_decay		ENSG00000043514	protein_coding	High-throughput Literature Mining	Yes
SPROHSA002048	ATGGGTAAAGTGCCAACCATATCCATCAACAAAACAGATGGCTGCCATGCTTACCTGAGCAAGAATTCCCTGGATTGTGAAATAGTCAGTGCCAAATCTTCCGAGATGAATGTCCTCATTCCTACAGAAGGCGGTGACTTTAATGAATTCCCAGTTCCTGAGCAGTTCAAGACCCTATGGAACGGGCAGAAGTTGGTCACCACAGTGACAGAAATTGCTGGATAA	225	ATG	TAA	369	588	ENST00000494114	ENST00000494114	processed_transcript		ENSG00000131236	protein_coding	High-throughput Literature Mining	Yes
SPROHSA002049	ATGGCCCTGAAGAAGTTTGTGATGGTGAAATTCCTCAATGATTCCATTGTGGACCCTGTAGATTCGGAGTGGTTTGGATTTTACAGAAGTGGCCAAGCCAAGGAAACCATTCCCTTACAGGAGACCTCCCTGTACACACAGGACCGCCTGGGGCTAAAGGAAATGGACAATGCAGGACAGCTAGTGTTTCTGGCTACAGAAGGGGACCATCTTCAGTTGTCTGAAGAATGGTTTTATGCCCACATCATACCATTCCTTGGATGA	264	ATG	TGA	259	517	ENST00000530076	ENST00000530076	protein_coding		ENSG00000131238	protein_coding	High-throughput Literature Mining	Yes
SPROHSA002054	ATGGAAATTGTGGAGTTAGAAGATCATCCCTTTTTTGTTGGGGTTCAGTACCACCCTGAGTTCCTGTCCAGGCCTATCAAGCCCTCCCCACCATACTTTGGCCTCCTCCTGGCCTCTGTGGGGCGGCTCTCACATTACCTCCAGAAAGGCTGCAGGCTCTCACCCAGGGACACCTATAGTGACAGGAGTGGAAGCAGCTCCCCTGACTCTGAAATCACCGAACTGAAGTTTCCATCAATAAATCATGACTGA	252	ATG	TGA	196	442	ENST00000463423	ENST00000463423	processed_transcript		ENSG00000171793	protein_coding	High-throughput Literature Mining	Yes
SPROHSA002069	ATGATTGGCTCCTTCTCTGTGGGCCTTTTCGTTAACCGCTTTGGCCGGCGGAATTCAATGCTGATGATGAACCTGCTGGCCTTCGTGTCCGCCGTGCTCATGGGCTTCTCGAAACTGGGCAAGTCCTTTGAGATGCTGATCCTGGGCCGCTTCATCATCGGTGTGTACTGCGGCCTGACCACAGGCTTCGTGCCCATGTATGTGGGTGAAGTGTCACCCACAGCCCTTCGTGGGGCCCTGGGCACCCTGCACCAGCTGGGCATCGTCGTCGGCATCCTCATCGCCCAGGCAGCTGGATGA	300	ATG	TGA	127	421	ENST00000475162	ENST00000475162	protein_coding		ENSG00000117394	protein_coding	High-throughput Literature Mining	Yes
SPROHSA002079	ATGCGGCAGACTGAAGGACGGGTGCCTGTTTTCAGCCATGAGGTAGTCCCTGACCATCTGAGAACCAAGCCTGACCCTGAAGTGGAAGAACAGGAGAAGCAACTGACGACAGATGCTGCCCGCATTGGTGCAGATGCAGCCCAGAAGCAGATCCAGAGCTTGAATAAAATGTGTTCAAACCTTCTGGAGAAAATCAGCAAAGAGGAGCGAGAATCAGAGAGTGGAGGTATGATGGGACTGGTGGCTAAACAGAGAAGGAGAGGTATATAA	270	ATG	TAA	142	406	ENST00000473560	ENST00000473560	retained_intron		ENSG00000159479	protein_coding	High-throughput Literature Mining	Yes
SPROHSA002094	ATGGAGTCGATGTTTAGCAGCCCTGCCGAGGCGGCGCTGCAGCGAGAGACCGGGGTGCCAGGACTGCTTACTCCTCTTCCGGACCTGGACGGAGTGTACGAGCTGGAGCGAGTCGCTGGATTTGTCCGCGACCTGGGGTGTGAACGAGTTGCCTTGCAGTTCCCTGACCAGCTATTGGGAGATGCTGTGGCTGTGGCTGCACGACTGGAGGAGACGACAGGGTCAAAGATGTTCATTCTGGGTGACACAGCCTACGGCAGTGATGACAGCAACTCGCCTCCAGAAGAGAACCCATTTCTCTGA	303	ATG	TGA	153	450	ENST00000492306	ENST00000492306	nonsense_mediated_decay		ENSG00000132768	protein_coding	High-throughput Literature Mining	Yes
SPROHSA002118	ATGATTGATTTTGATGATGTGGCTGCAATAAACCCAGAACTCTTACAGCTTCTTCCCTTACATCCGAAGGACAATCTGCCCTTGCAGGAAAATGTAACAATCCAGAAACAAAAACGGAGATCCGTCAACTCCAAAATTCCTGCTCCAAAAGAAAGAATATGGGAAGTTGGCGAGCCCCTTTCCTGGTAG	189	ATG	TAG	351	534	ENST00000480574	ENST00000480574	processed_transcript		ENSG00000142945	protein_coding	High-throughput Literature Mining	Yes
SPROHSA002120	ATGGGCATCTCTCGGGACAACTGGCACAAGCGCCGCAAAACCGGGGGCAAGAGAAAGCCCTACCACAAGAAGCGGAAGTATGAGTTGGGGCGCCCAGCTGCCAACACCAAGATTGGCCCCCGCCGCATCCACACAGTCCGTGTGCGGGGAGGTAACAAGAAATACCGTGCCCTGAGGTTGGACGTGGGGAATTTCTCCTGGGGCTCAGAGTGTGAGTGA	219	ATG	TGA	19	232	ENST00000470475	ENST00000470475	processed_transcript		ENSG00000142937	protein_coding	High-throughput Literature Mining	Yes
SPROHSA002125	ATGGAGGTGACCATGGTACCTGGCAAAGGACCCAGCTTCCCAGAGCCATTAAGAGAAGAGCAGGACCTAGAACGCCTACGGGATCCAGAAGTGGTAGCCTCTGAGCTAGGCTATGTGTTCCAAGCCATCACCCTTACCCGACAACGACTGGCTGGACGTGTGCCGCTGATTGGCTTTGCTGGTGCCCCAGTAATGTGGGACAGGGCAGGGACTCGGGGCGCGGGGAGATCACTCTGGAAGGTCTGGGGTAGACAAAAGGAAGGGTCAGTCTGGCTTCTGTGA	282	ATG	TGA	681	957	ENST00000463092	ENST00000463092	processed_transcript		ENSG00000126088	protein_coding	High-throughput Literature Mining	Yes
SPROHSA002126	ATGCGCCAGGCAGGCCGTTACTTACCAGAGTTTAGGGAAACCCGGGCTGCCCAGGACTTTTTCAGCACGTGTCGCTCTCCTGAGGCCTGCTGTGAACTGACTCTGCAGCCACTGCGTCGCTTCCCTCTGGATGCTGCCATCATTTTCTCCGACATCCTTGTTGTACCCCAGGTACCCACTCAAACCTGA	189	ATG	TGA	209	392	ENST00000461035	ENST00000461035	processed_transcript		ENSG00000126088	protein_coding	High-throughput Literature Mining	Yes
SPROHSA002127	ATGCTGGATGACTTTGGACCACATCGCTACATTGCCAACCTGGGCCATGGGCTTTATCCTGACATGGACCCAGAACATGTGGGCGCCTTTGTGGATGCTGTGCATAAACACTCACGTCTGCTTCGACAGAACTGA	135	ATG	TGA	1636	1765	ENST00000494399	ENST00000494399	processed_transcript		ENSG00000126088	protein_coding	High-throughput Literature Mining	Yes
SPROHSA002136	ATGCACTGGCCTTATGCCTTTGAGCGGGGAGACAACCCCTTCCCCAAGAATGCTGATGGGACTATATGCTACGACTCCACCCACTACAAGGAGACTTGGAAGGCTCTGGAGGCACTGGTGGCTAAGGGGCTGGTGCAGGCGCTGGGCCTGTCCAACTTCAACAGTCGGCAGATTGATGACATACTCAGTGTGGCCTCCGTGCGTCCAGCTGTCTTGCAGGTGGCAGGTCCAGCGGAAAGTGATCTGCATCCCCAAAAGTATCACTCCTTCTCGAATCCTTCAGAACATCAAGGTGTTTGA	300	ATG	TGA	129	423	ENST00000497973	ENST00000497973	processed_transcript		ENSG00000117448	protein_coding	High-throughput Literature Mining	Yes
SPROHSA002138	ATGGCCATGGAGTCCACAGCCACTGCCGCCGTCGCCGCGGAGCTGGTTTCTGCCGACAAAATTGAAGATGTTCCTGCTCCTTCTACATCTGCAGATAAAGTGGAGAGTCTGGATGTGGATAGTGAAGCTAAGAAACTATTGGGTTTAGGACAGAAACATCTGGTGATGGGGGATATTCCAGCAGCTGTCAATGCATTCCAGGAAGCAGCTAGTCTTTTAGGTAAGAAGTATGGAGAGACAGCTAATGAGTGTGCATGTGGAAGAGGAAGAAGGAGAAAAAACAGAAGATGA	291	ATG	TGA	87	372	ENST00000534101	ENST00000534101	processed_transcript		ENSG00000132780	protein_coding	High-throughput Literature Mining	Yes
SPROHSA002175	ATGGGTTTCCAAGAAATCAAGACAACCTTCAAGGATGGAACAAGACCATGGATGGGAAGGCAGATGTATCTTTCGTTCTCTTTTTTGACTGTAATAATGAGAATTCAGACCTACCTTCAGTCAACAAAGCCAATTATTGACTTATATGAAGAAATGGGGAAAGTCAAGAAAATAGATGCTTCTAAATCTGTTGATGAAGTTTTTGATGAAGTTGTGCAGATTTTTGACAAGGAAGGCTAA	240	ATG	TAA	507	741	ENST00000371871	ENST00000371871	nonsense_mediated_decay		ENSG00000162368	protein_coding	High-throughput Literature Mining	Yes
SPROHSA002176	ATGCTGAGCCGCTGCCGCAGCGGGCTGCTCCACGTCCTGGGCCTTAGCTTCCTGCTGCAGACCCGCCGGCCGATTCTCCTCTGCTCTCCACGTCTCATGAAGCCGCTGGTCGTGTTCGTCCTCGGCGGCCCCGGCGCCGGCAAGGGGACCCAGTGCGCCCGCATCGTCGAGGGATGA	177	ATG	TGA	67	238	ENST00000471289	ENST00000471289	protein_coding		ENSG00000162368	protein_coding	High-throughput Literature Mining	Yes
SPROHSA002183	ATGGGAAATGATGATGCCATTGGAGGGAATGTGAGCAAATATATAGTGCTTCCAACTGGCTATTGTGGACAGCCCAAGAAAGGACATCTTATCTTTGATGCTTGCTTTGAAAGTGGTAACCTGGGCCGGGTGGACCAGGTCTCTGAGTTTGAGTATGATCTGTTCATTAGGCCGGACACCTGTAATCCACGCTTCCGAGTCTGGTTCAACTTTACTGTTGAAAATGTGAAAGAATCACAGGAAATCTTATTGATAACTGAAGTGAAAACTAAGAGCTTGGGCATATCCTGGATGTAA	297	ATG	TAA	8	299	ENST00000497451	ENST00000497451	processed_transcript		ENSG00000186094	protein_coding	High-throughput Literature Mining	Yes
SPROHSA002193	ATGCATCTCTTGTCGCAGGTTAGACTTGGAATGGATCTTACTAAGCATTAG	51	ATG	TAG	629	674	ENST00000531819	ENST00000531819	retained_intron		ENSG00000117859	protein_coding	High-throughput Literature Mining	Yes
SPROHSA002194	ATGCTCAGCGTTCATGTTGTTGGATATGGGAAGTATGAACTGGAAGAGGATGGTACCCCTTCTAGTGAGGATTCAAATTCTTCTTGTGAAGTGATGCAGCTGACCTACCTGCCAACCTCTCCTCTGCTGGCAGATTGTATCATCCCCATTACTGATATCAGGGCTTTCACAACAACACTCAACCTTCTCCCCTACCATAAAATAGTCAAATAA	213	ATG	TAA	240	447	ENST00000464385	ENST00000464385	processed_transcript		ENSG00000078618	protein_coding	High-throughput Literature Mining	Yes
SPROHSA002197	ATGAATCAAGAAAAGTTAGCCAAACTTCAGGCTCAGGTCCGGATAGGGGGCAAGGGTACAGCTCGCAGAAAGAAGAAGGTGGTACATAGAACAGCCACAGCTGATGACAAAAAGCTTCAGAGTTCTCTAAAAAAACTGGCTGTGAATAATATAGCTGGTATTGAAGAGTCTTGGACAGTAAAGCACCAAAACCAGAAGACATTGATGAGGAAGATGATGATGTTCCAGATCTTGTAG	237	ATG	TAG	122	353	ENST00000489308	ENST00000489308	protein_coding		ENSG00000134717	protein_coding	High-throughput Literature Mining	Yes
SPROHSA002202	ATGGCTAACCGTACAGTGAAGGATGCGCACAGCATCCATGGCACCAACCCTCAATATCTGGTGGAGAAGATCATTCGAACGCGAATCTATGAGTCCAAGTACTGGAAAGAGGAGTGCTTTGGACTTACAGCTGAACTTGTAGTCGATAAAGCCATGGAGTTAAGAAACGCTATGTATTAG	180	ATG	TAG	122	296	ENST00000474048	ENST00000474048	processed_transcript		ENSG00000134748	protein_coding	High-throughput Literature Mining	Yes
SPROHSA002220	ATGGAGGAACTGAAGAGAATAATTGACGACAGTGAAATTACCAAAGAGGATGATGCATTGTGGCCTCCTCCTGACCGAGTGGGCCGGCAGGAGCTTGAAATCGTCATTGGAGATGAACACATTTCTTTTACAACATCAAAAATTGGTTCCCTTATTGATGTCAATCAATCCAAGGATCCAGAAGGCTTACGAGTATTTTATTATCTTGTCCAGGACCTGAAGTGTTTGGTCTTCAGTCTTATTGGATTACACTTCAAGATTAAACCAATCTAG	273	ATG	TAG	308	575	ENST00000495868	ENST00000495868	processed_transcript		ENSG00000162385	protein_coding	High-throughput Literature Mining	Yes
SPROHSA002242	ATGGGTCCCGGCTCGGACGGTCCGATGGGCGGCATGGGTGGCATGGAGCCACACCACATGAATGGATCATTAGGGTCAGGCGACATAGACGGACTTCCAAAAAATTCTCCTAACAACATAAGTGGCATTAGCAATCCTCCAGGCACCCCTCGAGATGACGGCGAGCTAGGAGGGAACTTCCTCCACTCCTTTCAGAACGACAATTATTCTCCAAGCATGACGATGAGTGTGTGA	234	ATG	TGA	14	242	ENST00000528930	ENST00000528930	retained_intron		ENSG00000157216	protein_coding	High-throughput Literature Mining	Yes
SPROHSA002267	ATGGAATCTAGACTTGTGAGCGGCGGTGGTGCCTGCAGTGACACTGGTGCGTGCACTCCTGCGCGGTCTTTCTTAGCGCAGCAACGGCACATCACCAACACCAGAAGAAATCTCTCTGTTAAAGTCCCTGCTACAACATCTGATTAA	147	ATG	TAA	258	399	ENST00000491135	ENST00000491135	processed_transcript		ENSG00000134709	protein_coding	High-throughput Literature Mining	Yes
SPROHSA002272	ATGAAGGACAGAATCACCTATTTCGACAAAAATTACAATCTTCGTCGATTCATGTACTGTACACCCTTTACTTTAGATGGCCGTGCCCATGGGGAACTTCATGAACAATTCAAAAGGAAGACCATTCTGACTACGTCTCATGCCTTTCCTTATATTAAAACAAGGGTCAATGTCACTCATAAAGAAGAGGTAAGTCCATTAATGGGCAAACAGCATTAG	219	ATG	TAG	171	384	ENST00000467758	ENST00000467758	retained_intron		ENSG00000116641	protein_coding	High-throughput Literature Mining	Yes
SPROHSA002294	ATGACTTTGGATGAGTGGAAGGCTATTCAAAATAAGGACCGGGCAAAAGTAGAATTTAATATCCGAAAACCAAATGAAGGTGCTGATGGGCAGTGGAAGAAGGGATTTGTTCTTCATAAATCAAAGAGTGAAGAGGTAAAATTAAGTTTTGTCGTGTTTGAAAATGTTCAGATGTGA	177	ATG	TGA	249	420	ENST00000484880	ENST00000484880	processed_transcript		ENSG00000142864	protein_coding	High-throughput Literature Mining	Yes
SPROHSA002305	ATGACTCATGCATCAGTTCTTAAGAATGACAGAGATGTCCTTGGAATTAGTGACACACTGATTCGACTTTCTGTGGGCTTAGAGGATGAGGAAGACCTACTGGAAGATCTAGATCAAGCTTTGAAGGCAGCACACCCTCCAAGTGGAAGTCACAGCTAG	159	ATG	TAG	334	487	ENST00000482383	ENST00000482383	processed_transcript		ENSG00000116761	protein_coding	High-throughput Literature Mining	Yes
SPROHSA002310	ATGGCAAAGGAGTCGAGTATAATTGGAGTTACTCTCTTTTCCTCAACCAAGGAGGAATTTCAGCAATATGCAGCAGCCCTTCAAGCTGGAATGGAAATTGGCTGGTTGAAACCTGTGATAGGTTCTCAATATCCATTGGAGAAGGTGGCCGAGGCTCATGAAAATATCATTCATGGTAGTGGGGCTACTGGAAAAATGATTCTTCTCTTATGA	213	ATG	TGA	1878	2085	ENST00000492102	ENST00000492102	processed_transcript		ENSG00000116791	protein_coding	High-throughput Literature Mining	Yes
SPROHSA002315	ATGGCAGCGGGGTTCGGGCGATGCTGCAGGGTCCTGAGAAGTATTTCTCGTTTTCATTGGAGATCACAGCATACAAAAGCCAATCGACAACGTGAACCAGGATTAGGATTTAGTTTTGAGTTCACCGAACAGCAGAAAGAATTTCAAGCTACTGCTCGTAAATTTGCCAGAGAGGAAATCATCCCAGTGGCTGCAGAATATGATAAAACTGGTGAATTCTTTTTCTTCTAG	231	ATG	TAG	82	307	ENST00000526129	ENST00000526129	nonsense_mediated_decay		ENSG00000117054	protein_coding	High-throughput Literature Mining	Yes
SPROHSA002320	ATGGGCACTCCACAGAAGGATGTTATTATCAAGTCAGATGCACCGGACACTTTGTTATTGGAGAAACATGCAGATTATATCGCATCCTATGGCTCAAAGAAAGATGATTATGTATGTATAATTTTTTTATGTTGGAAAGTTTATTTTAAAGAAGTGTGA	159	ATG	TGA	29	182	ENST00000497648	ENST00000497648	processed_transcript		ENSG00000137955	protein_coding	High-throughput Literature Mining	Yes
SPROHSA002341	ATGGGTCAGGCAGTTCCTGCTCCGACTGGGGCTCCTCCAGGTGGTCAGCCAGATTATAGTGCAGCCTGGGCTGAGTATTATAGACAACAAGCAGCCTATTATGCCCAGACAAGTCCCCAGGGAATGCCACAGCATCCTCCAGCACCTCAGGTATAA	156	ATG	TAA	200	350	ENST00000487684	ENST00000487684	processed_transcript		ENSG00000162613	protein_coding	High-throughput Literature Mining	Yes
SPROHSA002342	ATGATTTTCAGGATCTTATATTGCACTTTAAACACACCTAAAATTGACATGGAAAGACTCTTAGGAGGACAACTAGGACTAGAAGATTTCATATTTGCCCATGTGAAAGGAATCGAAAAAGAAGTGAATGTGTATAAATCTGAGGATTCACTTGGTCTCACCATTACAGATAATGGTGTTGGCTATGCTTTTATAAAGATTCTTATCTGCTGCCTCTGA	219	ATG	TGA	66	279	ENST00000476882	ENST00000476882	processed_transcript		ENSG00000137960	protein_coding	High-throughput Literature Mining	Yes
SPROHSA002355	ATGGCAGCGGAGGAGAAGGACCCTCTGAGCTATTTTGCGGCATACGGGAGCAGCAGCTCAGGCTCCTCGGACGAGGAGGATAACATCGAGCCGGAGGAGACGAGTCGCAGAACCCCGGATCCGGCGAAGTCGGCGGGCGGCTGTAGGAACAAGGCGGAGAAGCGGCTCCCGGGACCTGACGAGCTGTTTAGGAGCGTGACTCGCCCGGCCTTTCTCTACAATCCGCTCAACAAACAGATAGACTGGGAGAGGCACGTCGTCAAGGCGCCTGAGGAGCTTCTCCCTGAGACCCCTTCCCTTTGA	303	ATG	TGA	39	336	ENST00000294661	ENST00000294661	processed_transcript		ENSG00000162642	protein_coding	High-throughput Literature Mining	Yes
SPROHSA002356	ATGGCAATAAAATGGTCTAACATATATGAGGACAATGGTGATGATGCTCCACAGAATGCTAAGAAAGCTAGGCTTCTACCAGAAGGGGAGGAGACGTTGGAATCAGATGATGAAAAAGATGAGCATACTTCTAAAAAGCGCAAAGTAGAGCCAGGAGAACCAGCAAAGAAGAAAAAGTAG	180	ATG	TAG	535	709	ENST00000294661	ENST00000294661	processed_transcript		ENSG00000162642	protein_coding	High-throughput Literature Mining	Yes
SPROHSA002363	ATGATTGGCAAGGGCACAGGAGCTGCAAGTTTTGACGAATTTGGCAATTCTAAGTACCAGAATCGGAGAACAATGAGCAGTTCTGATCGGGCAATGATGAATGCATTCAAAGAAATCACTACCATGGCAGACAGAATCAATCTACCTCGAAATATAGTTGTAAGTTCTTGTCTACCTCCTTTAAGCCATTCTGGCATTGACTTTGCATAA	210	ATG	TAA	285	489	ENST00000486078	ENST00000486078	processed_transcript		ENSG00000137947	protein_coding	High-throughput Literature Mining	Yes
SPROHSA002376	ATGCTAACATTACCTCATGGTGCTGACGAGGTTTACATTCTCCGATGCAGGTTTTGTGGCCTAGTCTTTCGAGGACCCTTGTCTGTTCAGGAAGACTGGATTAAGCACTTACAACGACATATTGTAAACGCTAATCTTCCACGGACTGGAGCTGGCATGGTGGAAGTCACGTCACTACTTAAAAAGCCTGCCTCCATTACAGAAACTTCATTTTCTCTACTAATGGCCGAAGCAGCTTCATAG	243	ATG	TAG	290	527	ENST00000482709	ENST00000482709	processed_transcript		ENSG00000122482	protein_coding	High-throughput Literature Mining	Yes
SPROHSA002385	ATGGTGTTGCTGTCATTACTGACCCCAATTCTTGGCATTCAGAAACATTCTCAGGAAGGTATGGTGTTTACACGGTTTCTAGACACCCTCCTTGAAGAATTACATCTAAAAAATGAAGACCTTGAAAGTCTAACCATCATATTTAGAACCAGCTGTTTACCAGAGTGA	168	ATG	TGA	365	527	ENST00000477322	ENST00000477322	retained_intron		ENSG00000122484	protein_coding	High-throughput Literature Mining	Yes
SPROHSA002386	ATGGGGTTTGTTAAAGTTGTTAAGAATAAGGCCTACTTTAAGAGATACCAAGTGAAATTTAGAAGACGACGAGAGGGTAAAACTGATTATTATGCTCGGAAACGCTTGGTGATACAAGATAAAAATAAATACAACACACCCAAATACAGGATGATAGTTCGTGTGACAAACAGAGATATCATTTGTCAGTAG	192	ATG	TAG	51	237	ENST00000470843	ENST00000470843	nonsense_mediated_decay		ENSG00000122406	protein_coding	High-throughput Literature Mining	Yes
SPROHSA002399	ATGGACGTTACGCCCCGGGAGTCTCTCAGTATCTTGGTAGTGGCTGGGTCCGGTGGGCATACCACTGAGATCCTGAGGCTGCTTGGGAGCTTGTCCAATGCCTACTCACCTAGACATTATGTCATTGCTGACACTGATGAAATGAGTGCCAATAAAATAAATTCTTTTGAACTAGATCGAGCTGATAGAGACCCTAGTAACATGAGACGGGGTCTCACTGTCTGCCCAGGCTGGGGTGCAGTGGTGCAATCATAG	255	ATG	TAG	60	309	ENST00000495856	ENST00000495856	processed_transcript		ENSG00000172339	protein_coding	High-throughput Literature Mining	Yes
SPROHSA002415	ATGGCGGGGCCGCGGGTGGAGGTCGATGGCAGCATCATGGAAGGGGGCGGCCAGATCCTGAGAGTCTCTACGGCCTTGAGCTGTCTCCTAGGCCTCCCCTTGCGGGTGCAGAAGATCCGAGCCGGCCGGAGCACGCCAGGCCTGAGGTAA	150	ATG	TAA	87	231	ENST00000370126	ENST00000370126	protein_coding		ENSG00000137996	protein_coding	High-throughput Literature Mining	Yes
SPROHSA002419	ATGCTTTATCTCATCGGGTTGGGCCTGGGAGATGCCAAGGACATCACAGTCAAGGGCCTGGAAGTTGTTAGACGCTGCAGTCGAGTGTATCTGGAAGCCTACACCTCAGTCCTAACTGTAGGGAAGGAAGCCTTGGGATAG	141	ATG	TAG	307	442	ENST00000488789	ENST00000488789	processed_transcript		ENSG00000117543	protein_coding	High-throughput Literature Mining	Yes
SPROHSA002421	ATGAGTGTAAACCAAGCAGCCCAGCAGCTTCTGGAGATTGTTCAAAATCAAAGAATACGAGGAGAAGAACCAGCAGTTACCGAGGAGACACTTTGTGTTGGCTTAGCCAGGGTTGGAGCCGACGACCAGAAAATTGCAGCAGGCACTTTAAGGCAAATGTGCACTGTGGACTTGGGAGAACCATTGCATTCCTTGATCATCACAGGAGGCAGCATACATCCAATGGAGATGGAGATGCTAAGTCTGTTTTCCATACCAGAAAATAGCTCAGAATCTCAAAGCATCAATGGACTTTGA	297	ATG	TGA	1142	1433	ENST00000488789	ENST00000488789	processed_transcript		ENSG00000117543	protein_coding	High-throughput Literature Mining	Yes
SPROHSA002438	ATGTGCGGAGGGGTTCGAGGTGTTGGAACAGGAGGAATTGTTTCTACAGCATTTTGCCTGTTATACAAATTATTTACCCTGAAGTTAACTCGAAAGCAAGTGATGGGTCTTATAACACACACAGACTCTCCATATATTAGAGCGCTTGGATTTATGTATATAAGATATACACAGCCCCCTACAGATCTGTGGGACTGGTTTGAATCCTTCCTTGATGATGAAGAGGTATGTCAACAAGGGTAA	243	ATG	TAA	651	888	ENST00000467302	ENST00000467302	processed_transcript		ENSG00000134186	protein_coding	High-throughput Literature Mining	Yes
SPROHSA002454	ATGACAGTGGAGAGTGTGACCCAAGCTGTGTCCAATCTGGCTTTGCAGTTTGGAGAAGAAGATGCAGATCCAGGTGCCATGTCTCGTCCCTTTGGAGTAGCATTATTATTTGGAGGAGTTGATGAGAAAGGACCCCAGCTGTAA	144	ATG	TAA	128	266	ENST00000477897	ENST00000477897	processed_transcript		ENSG00000143106	protein_coding	High-throughput Literature Mining	Yes
SPROHSA002466	ATGTCCATGACACTGGGGTACTGGGACATCCGCGGGCTGGCCCACGCCATCCGCCTGCTCCTGGAATACACAGACTCAAGCTACGAGGAAAAGAAGTATACGATGGGGGACGCTCCTGACTATGACAGAAGCCAGTGGCTGAATGAAAAATTCAAGCTGGGCCTGGACTTTCCCAATGTGGGGAGACAGAAGAGGAGAAGATTCGTGTGGACATTTTGGAGAACCAGGCTATGGACGTCTCCAATCAGCTGGCCAGAGTCTGCTACAGCCCTGACTTTGAGAAACTGA	288	ATG	TGA	138	420	ENST00000495742	ENST00000495742	processed_transcript		ENSG00000168765	protein_coding	High-throughput Literature Mining	Yes
SPROHSA002467	ATGATGCAGCACTTCTCACAGTTCCTGGGGAAGAGGCCATGGTTTGTTGGAGACAAGATCACCTTTGTAGATTTCCTCGCCTATGATGTCCTTGACCTCCACCGTATATTTGAGCCCAACTGCTTGGACGCCTTTCCAAATCTGAAGGACTTCATCTCCCGCTTTGAGGGCTTGGAGAAGATCTCTGCCTACATGAAGTCCAGCCGCTTCCTCCCAAAACCTCTGTACACAAGGGTGGCTGTCTGGGGCAACAAGTAA	258	ATG	TAA	579	831	ENST00000493171	ENST00000493171	processed_transcript		ENSG00000168765	protein_coding	High-throughput Literature Mining	Yes
SPROHSA002481	ATGAGGCTCCTGGATGGCTTGGAAGTCACTGCCAGGGAGAAGAGACTCAAGGTGGCTCGAGCAATTCTCTATGTTGCTCAAGGCACGTTTGGGGAGTGCAGCTCGGAGGCAGAGGTGCAGTCCTGGATGCGCTACAACATCTTTCTCCTCCTGGAGGTGGGCACGTTCAATGCTTTGGTGGAGCTTCTGAACATGGAAATAGAGTGA	207	ATG	TGA	131	332	ENST00000540970	ENST00000540970	retained_intron		ENSG00000143093	protein_coding	High-throughput Literature Mining	Yes
SPROHSA002482	ATGGCCCAGCACCTGGTGTTTGCCAACTGCATTCCTTTGATCCTAAAGTTCTTCAATCAAAACATCATGTCCTACATCACTGCCAAGAACAGGTGA	96	ATG	TGA	1824	1914	ENST00000473429	ENST00000473429	retained_intron		ENSG00000143093	protein_coding	High-throughput Literature Mining	Yes
SPROHSA002484	ATGATTGCCCTCCTGAAGATCCTGTTGGCTGCAGCACCCACCTCAAAAGCCAAAACAGACTCAATCAACATCCTAGCGGACGTCTTGCCTGAGGAGATGCCGTGA	105	ATG	TGA	41	140	ENST00000461054	ENST00000461054	retained_intron		ENSG00000143093	protein_coding	High-throughput Literature Mining	Yes
SPROHSA002510	ATGCTGTCCCGGGTGGTACTTTCCGCCGCCGCCACAGCGGCCCCCTCTCTGAAGAATGCAGCCTTCCTAGGTCCAGGACTTTGCTGA	87	ATG	TGA	57	138	ENST00000468818	ENST00000468818	processed_transcript		ENSG00000116459	protein_coding	High-throughput Literature Mining	Yes
SPROHSA002523	ATGGCCGACTTCGATGATCGTGTGTCGGATGAGGAGAAGCATGAGTTGAGATGA	54	ATG	TGA	13	61	ENST00000498626	ENST00000498626	processed_transcript		ENSG00000116489	protein_coding	High-throughput Literature Mining	Yes
SPROHSA002526	ATGGGCAAAGATGAGCGTGAAGGCAACAGCCCATCCTTCTTCAACCCTGAAGAGGCTGCCACAGTGACTTCCTACCTGAAGCTGCTCCTGGCCCCCTCCTCCAAGAAGGGCAAAGCTCGCCTGAGCCCTCGAAGTGTGGGCGTCATCTCCCCGTACCGGAAACAGCTCCCTGGCCTCCTGCCAGGCTCCCTCTTGCATTAG	201	ATG	TAG	173	368	ENST00000482545	ENST00000482545	processed_transcript		ENSG00000155363	protein_coding	High-throughput Literature Mining	Yes
SPROHSA002527	ATGGGCAAAGATGAGCGTGAAGGCAACAGCCCATCCTTCTTCAACCCTGAAGAGGCTCCCTCTTGCATTAGGTTAATGGCACGAGAGAAAGGCACCTGTCCCCTCCTTCCAGGTGGAGAAAATCCGTTACTGCATCACCAAACTTGA	147	ATG	TGA	6	147	ENST00000481711	ENST00000481711	processed_transcript		ENSG00000155363	protein_coding	High-throughput Literature Mining	Yes
SPROHSA002555	ATGGAGCTTTTTGAAGGCATGCGAGAGAGCACCAAGATTTCATCTCTGTTGGCAGAATTGGAGGCAATTCAAAGAAATTCAGCATCCCAAAAGAGTGTCATTGTCTCTCAGTGGACCAACATGCTGAAAGTTGTAGCATTGCACCTGAAGAAGCATGGACTGACTTATGCCACCATCGATGGCTCTGTCAATCCCAAGCAGAGAATGGACTTGGTAGAGGCATTTAACCACTCCAGAGGCCCTCAGAGATAG	252	ATG	TAG	79	325	ENST00000492682	ENST00000492682	processed_transcript		ENSG00000116830	protein_coding	High-throughput Literature Mining	Yes
SPROHSA002557	ATGTTATCCAAGATTTTAAAGAGGAATCCATCACTTGAAGATCAAGCTTGTGACCGAATTTACCGAGTAGGGCAGCAGAAAGATGTTGTCATACACAGATTTGTTTGTGAGGGAACAGTAGAAGAAAAGATCTTACAGCTCCAAGAAAAAAAGAAAGATTTGGCCAAACAAGTTCTATCAGGGTCTGGAGAATCTGTCACCAAGCTCACCTTGGCTGACCTCAGAGTCCTTTTTGGCATCTAA	243	ATG	TAA	287	524	ENST00000463696	ENST00000463696	processed_transcript		ENSG00000116830	protein_coding	High-throughput Literature Mining	Yes
SPROHSA002559	ATGGGGCTCACCAAGCAGTACCTACGCTATGTTGCTAGTGCGGTCTTTGGCGTTATCGGCAGCCAAAAAGGTCTAGCTAGCCAAGCATCAAGTTCCTTTGTGTTCTTCGCCACTGAATTCTGA	123	ATG	TGA	95	212	ENST00000369441	ENST00000369441	protein_coding		ENSG00000065183	protein_coding	High-throughput Literature Mining	Yes
SPROHSA002605	ATGGCGGACGTGCTAGATCTTCACGAGGCTGGGGGCGAAGATTTCGCCATGGATGAGGATGGGGACGAGAGCATTCACAAACTGAAAGAAAAAGCGAAGAAACGGAAGGGTCGCGGCTTTGGCTCCGGTGAGTGTGGGGAAAATGGGGTAGAGTGGCCTAGTAGGGCAGGAGCTACGGGTTTTGGAGTCCCCACCCACCTCATAGGAACAATGGGAGAAAGGAGGAGTTTTCGGTGA	237	ATG	TGA	69	300	ENST00000498663	ENST00000498663	retained_intron		ENSG00000265241	protein_coding	High-throughput Literature Mining	Yes
SPROHSA002635	ATGCTGCATCGGATAAAGTGGGATGAACAGACATCTAACACAAAGGGAGATGATGATGAGGAGTCTGATGAGGAAGCTGTGAAGAAAACCAACAAATGTGTACTAGTCTGGGAGGGTACAGCCAAAGACCGGAGCTTTGGAGAGATGAAGTTTAAACAGTGTCCTACAGAGAACATGGCTCGTGAGCATTTCAAAAAGCATGGGGCTGAACACTACTGGGACCTTGCGCTGAGTGAATCTGTGTTAGAGTCCACTGATTGA	261	ATG	TGA	2118	2373	ENST00000467329	ENST00000467329	processed_transcript		ENSG00000117360	protein_coding	High-throughput Literature Mining	Yes
SPROHSA002636	ATGCCTCCTCCAGAACCCAAAGTGAGAATTTCTAATTTGATGCGAGTATTAGGAACAGAAGCTGTTCAAGACCCCACGAAGGTAGAAGCCCACGTCAGAGCTCAGATGGCAAAAAGACAGAAGTAA	126	ATG	TAA	280	400	ENST00000493553	ENST00000493553	processed_transcript		ENSG00000117360	protein_coding	High-throughput Literature Mining	Yes
SPROHSA002638	ATGGCCCTGTATCAGAGGTGGCGGTGTCTCCGGCTCCAAGGTTTACAGGCTTGCAGGCTACACACGGCAGTTGTGTCGACCCCTCCACGCTGGTTGGCAGAGCGGCTTGGCCTTTTTGAGGAGCTGTGGGCTGCTCAGGTAAAGAGATTAGCAAGCATGGCACAGAAGGAACCCCGGACTATTAAGATATCACTTCCTGGAGGCCAGAAAATTGATGCTGTGGCATGGAACACAACCCCCTACCAACTAGCCCGGCAGATCAGGTAA	267	ATG	TAA	9	270	ENST00000479372	ENST00000479372	retained_intron		ENSG00000143374	protein_coding	High-throughput Literature Mining	Yes
SPROHSA002640	ATGGCGTGCAGCGCAACCACGAGACGGCCTTCCAAGGATGGGTTTGTGGAGTTCTTCCATGTAGAGGACCTAGAAGGTGGCATCAGGAATGTGCTGCTGGCTTTTGCAGGTGTTGCTGGAGTAGGAGCTGGTTTGGCATATCTAATAAGATAG	153	ATG	TAG	652	799	ENST00000307940	ENST00000307940	protein_coding		ENSG00000143384	protein_coding	High-throughput Literature Mining	Yes
SPROHSA002645	ATGACCACTTTAACTCACCGGGCCCGTCGCACTGAAATAAGCAAGAACTCTGAAAAGAAGATGGAAAGTGAGGAAGACAGTAATTGGGAGAAAAGTCCAGACAATGAAGATTCTGGAGACTCTAAGGATATCCGCCTTACTCTTATGGAAGAAGTATTGCTTCTGGGACTAAAAGATAAAGAGGTAATGCAGTTAGGTTTGCTAGGCTATCTCAAAGACTATTAA	225	ATG	TAA	129	348	ENST00000479757	ENST00000479757	processed_transcript		ENSG00000143457	protein_coding	High-throughput Literature Mining	Yes
SPROHSA002660	ATGGAGGACTACCTGCAGGGTTGTCGAGCTGCTCTGCAGGAGTCCCGACCTCTACATGTTGTGCTGGGAAATGAAGCCTGTGATTTGGACTCCACAGTGTCTGCTCTTGCCCTGGCTTTTTACCTAGCAAAGAAGGTTCATATTCCAGAGAGTATCTTGATTTTTCGGGATGAGATTGACCTCCATGCATTATACCAGGCTGGCCAACTCACCCTCATCCTTGTCGACCATCATATCTTATCCAAGACTGACCACTGA	258	ATG	TGA	183	435	ENST00000462440	ENST00000462440	processed_transcript		ENSG00000143363	protein_coding	High-throughput Literature Mining	Yes
SPROHSA002669	ATGTCTTTCAAGAGGGAAGGAGACGATTGGAGTCAACTCAATGTGCTCAAAAAAAGAAGAGTCGGGGACCTCCTAGCCAGTTACATTCCAGAGGATGAGGCGCTGATGCTTCGGGATGGACGGTAA	126	ATG	TAA	87	207	ENST00000471039	ENST00000471039	processed_transcript		ENSG00000163156	protein_coding	High-throughput Literature Mining	Yes
SPROHSA002675	ATGGTGTTGGAAAGCACTATGGTGTGTGTGGACAACAGTGAGTATATGCGGAATGGAGACTTCTTACCCACCAGGCTGCAGGCCCAGCAGGATGCTGTCAACATAGTTTGTCATTCAAAGACCCGCAGCAACCCTGAGAACAACGTGGGCCTTATCACACTGGCTAAGTATGGGGGACAGAGGAGGAGGGGACTCAGTAGGTGGGTGGTTGTTACATGCTACTCTTCTTTAGATTCCATGAAGCTGCTTTTGCCCATCACCTTCCTAGACTGCCTTCTGCACTATTTAGTGTAA	294	ATG	TAA	25	313	ENST00000461434	ENST00000461434	retained_intron		ENSG00000159352	protein_coding	High-throughput Literature Mining	Yes
SPROHSA002693	ATGGCAGAGCCAGGTTGGGATGGTGGGTGGAGAACAGATGATTATCACTTGGTCACCGTAGCTCCCTCCTTCCCCTCTCCACCTGCAGTGAGCATTGCCAGCTTTGTCACTGTGAAGCGACCTGGTGTTACAGGCGAAAATAGCAATGAAGTGGCCAAATTGGTGAATACCCTTAACACCATCCCTTCCCTGGGCCAGAGTCCTGGGCCAGTGGTGGTGTCCAACAACAGCTCTGCTCATGGCTCTCAAAGAACCAGCGGACCTGAGTCTTCAATGAAAGGTACAATAACCTGA	294	ATG	TGA	35	323	ENST00000594456	ENST00000594456	protein_coding		ENSG00000143442	protein_coding	High-throughput Literature Mining	Yes
SPROHSA002695	ATGGCGGACGAGGACGGGGAAGGGATTCATCCCTCAGCCCCTCACAGGAACGGAGGTGGCGGCGGCGGCGGGGGGTCTGGGCTCCACTGCGCCGGGAACGGCGGCGGGGGAGGCGGCGGCCCGCGGGTCGTGCGCATCGTCAAGTCCGAGTCCGGCTACGGCTTCAACGTGCGGGGCCAAGAACCACGTGAATGTTGA	198	ATG	TGA	138	330	ENST00000368841	ENST00000368841	nonsense_mediated_decay		ENSG00000143376	protein_coding	High-throughput Literature Mining	Yes
SPROHSA002697	ATGAAGAACAATGTCAAATGGGAGCTGAACCCTGAAATAGTTGCCCGCCACTTCTTTAAGAATCTTGGTGTTGTGGTTGCCCCACATACATTAAAGTTACCAGAAGAGCCTATCACACGGTGGGGCGAGTATTGGTGTGAGGTGACGGCAGCAAAGCAGAATCGGGAGCAGTGGAGCAGAAATGTGCAAGCACCCTGA	198	ATG	TGA	6	198	ENST00000468006	ENST00000468006	processed_transcript		ENSG00000143436	protein_coding	High-throughput Literature Mining	Yes
SPROHSA002732	ATGCTGAAGAACAAACAGCCGACGCCAGTGAATATTCGGGCTTCGATGCAGCAACAACAGCAGCTAGCCAGTGCCAGAAACAGAAGACTGGCCCAGCAGATGGAGAATAGACCCTCTGTCCAGGCAGCATTAAAACTTAAGCAGGTCGGGGTATGA	156	ATG	TGA	2002	2152	ENST00000495554	ENST00000495554	processed_transcript		ENSG00000160679	protein_coding	High-throughput Literature Mining	Yes
SPROHSA002733	ATGATAGGTCGGGGAAGAGGGGGCTTTGGAGGCCGAGGCCGAGGCCGTGGACGAGGGAGAGGTGCCCTTGCTCGCCCTGTATTGACCAAGGAGCAGCTGGACAACCAATTGGATGCATATATGTCGAAAACAAAAGGACACCTGGATGCTGAGTTGGATGCCTACATGGCGCAGACAGATCCCGAAACCAATGATTGA	198	ATG	TGA	2154	2346	ENST00000495554	ENST00000495554	processed_transcript		ENSG00000160679	protein_coding	High-throughput Literature Mining	Yes
SPROHSA002734	ATGGCGGGGGCTGGTTCCGCCGCTGTATCGGGGGCAGGGACCCCGGTGGCGGGGCCCACAGGCCGCGACCTTTTCGCCGAAGGGCTGCTGGAGTTCCTGCGACCCGCTGTGCAGCAGCTCGACTCTCACGTACACGCCGTCAGAACTGTGCCGCATAAATGA	162	ATG	TGA	30	186	ENST00000462880	ENST00000462880	processed_transcript		ENSG00000143553	protein_coding	High-throughput Literature Mining	Yes
SPROHSA002737	ATGAACAACCCCACCAGACAGCCTTTGGCCCTAAACGTTGCATACAGGTACAGCATGCTTTGGGTTTAG	69	ATG	TAG	182	245	ENST00000480213	ENST00000480213	processed_transcript		ENSG00000143621	protein_coding	High-throughput Literature Mining	Yes
SPROHSA002738	ATGACCCTAGAACAGCAGGACATGGTCTGCTATACAGCTCAGACTCTCGTCCGAATCCTCTCACATGGTGGCTTTAGGAAGATCCTTGGCCAGGAGGGTGATGCCAGCTATCTTGCTTCTGAAATATCTACCTGGGATGGAGTGATAGTAACACCTTCAGAAAAGGCTTATGAGAAGCCACCAGAGAAGAAGGAAGGAGAGGAAGAAGAGGAGAATACAGAAGAACCACCTCAAGGAGAGGAAGAAGAAAGCATGGAAACTCAGGAGTGA	270	ATG	TGA	407	671	ENST00000480213	ENST00000480213	processed_transcript		ENSG00000143621	protein_coding	High-throughput Literature Mining	Yes
SPROHSA002739	ATGGCTGTTTACACGTACCTCCGCCTCATCGTGGACCACCATGGGACTGCCCAGCTCCAGGCCCTGCGACAGAAGGAAGTAGACTTCTGCATCTCACTGCTTCGGGAACGGTTCATGGAATGTCTGATGATTGGTCGGGATCTCGTAAGACTACTTCAGAATGTTGCTAGGATACCAGAATTTGAACTGCTTTGGAAAGATATTATCCATAATCCTCAGGCCTTGAGTCCTCAGTTCACAGGCTGGTGTGCAATGGCGTGA	261	ATG	TGA	2303	2558	ENST00000481797	ENST00000481797	retained_intron		ENSG00000143624	protein_coding	High-throughput Literature Mining	Yes
SPROHSA002755	ATGATGCAGAGGAGCGAGCTGAGCGCCTCCAGCGAGAAGTTGAGGGAGAAAGGCGGGCCCGGGAACAGAGGTATGAAGGTTATTGAAAACCGGGCCTTAAAAGATGAAGAAAAGATGGAACTCCAGGAAATCCAACTCAAAGAAGCTAAGCACATTGCAGAAGAGGCAGATAGGAAGTATGAAGAGGTGGCTCGTAAGTTGGTGATCATTGAAGGAGACTTGGAACGCACAGAGGAACGAGCTGAGCTGGCAGAGTCGTGA	261	ATG	TGA	92	347	ENST00000469717	ENST00000469717	processed_transcript		ENSG00000143549	protein_coding	High-throughput Literature Mining	Yes
SPROHSA002758	ATGGCTGGGATCACCACCATCGAGGCGGTGAAGCGCAAGATCCAGGTTCTGCAGCAGCAGGCAGATGATGCAGAGGAGCGAGCTGAGCGCCTCCAGCGAGAAGTTGAGGGAGAAAGGCGGGCCCGGGAACAGGCTGAGGCTGAGGTGGCCTCCTTGAACCGTAGGATCCAGCTGGTTGAAGAAGAGCTGGACCGTGCTCAGGAGCGCCTGGCCACTGCCCTGCAAAAGCTGGAAGAAGCTGAAAAAGCTGCTGATGAGAGTGAGAGATGGATGAGCAGATTAGACTGA	288	ATG	TGA	89	371	ENST00000509601	ENST00000509601	nonsense_mediated_decay		ENSG00000143549	protein_coding	High-throughput Literature Mining	Yes
SPROHSA002765	ATGAGCCTCTTTGATCTCTTCCGGGGCTTTTTCGGCTTTCCTGGACCTCGGAGAACTTCCAGGTCCTGA	69	ATG	TGA	56	119	ENST00000532105	ENST00000532105	protein_coding		ENSG00000143575	protein_coding	High-throughput Literature Mining	Yes
SPROHSA002774	ATGGCTGAGCAGCTCCGAGGGGAGCCCTGGTTCCATGGGAAGCTGAGCCGGCGGGAGGCTGAGGCACTGCTGCAGCTCAATGGGGACTTCCTGGTTCGGACTAAGGATCACCGCTTTGAAAGTGTCAGTCACCTTATCAGCTACCACATGGACAATCACTTGCCCATCATCTCTGCGGGCAGCGAACTGTGTCTACAGCAACCTGTGGAGCGGAAACTGTGA	222	ATG	TGA	31	247	ENST00000490667	ENST00000490667	processed_transcript		ENSG00000160691	protein_coding	High-throughput Literature Mining	Yes
SPROHSA002806	ATGGCGGCGCCCATGGAGCTGTTCTGCTGGTCAGGGGGCTGGGGGCTGCCGTCAGTGGACCTGGACAGCCTGGCCGTGCTGACCTATGCCAGATTTACTGGTGCTCCACTGAAGGTACACAAGATCAGCAACCCCTGGCAGAGCCCTTCAGGAACTCTGCCTGCCCTTCGGACCAGTCATGGAGAGGTCATCTCAGTTCCACACAAGATCATCACCCACCTTCGAAAAGAGGTAGGTGACTTGGATAGAGGGGGCTGCCAGTGA	264	ATG	TGA	1	259	ENST00000481771	ENST00000481771	retained_intron		ENSG00000173171	protein_coding	High-throughput Literature Mining	Yes
SPROHSA002809	ATGCTCTTTGCCTCAGAGGCCTGTGTGGGCTCCAAGTTCTGGGAGCAGAGTGTGCGGCTAGGCTCCTGGGATCGAGGGATGCAGTACAGCCACAGCATCATCACGAACCTCCTGTACCATGTGGTCGGCTGGACCGACTGGAACCTTGCCCTGAACCCCGAAGGAGGACCCAATTGGGTGCGTAACTTTGTCGACAGTCCCATCATTGTAGACATCACCAAGGACACGTTTTACAAACAGCCCATGTTCTACCACCTTGGCCACTTCAGGTGA	273	ATG	TGA	110	377	ENST00000478472	ENST00000478472	processed_transcript		ENSG00000177628	protein_coding	High-throughput Literature Mining	Yes
SPROHSA002813	ATGCTGCTGGTCGCCCTGCTCTTCACTGGCATTGCTGTGCTAGGAATTGTCATGCTGAAACGGATCCACTCCTTATACCGCCGCACAGGTGCCAGCTTTCAGAAGGCCCAGCAAGAATTTGCTGCTGGTGTCTTCTCCAACCCTGCGGTGCGAACCGCAGCTGCCAATGCAGCCGCTGGGGCTGCTGAAAATGCCTTCCGGGCCCCGTGA	210	ATG	TGA	145	349	ENST00000478737	ENST00000478737	processed_transcript		ENSG00000116521	protein_coding	High-throughput Literature Mining	Yes
SPROHSA002818	ATGGATTCATCCCTTACCCGCCGGGGACAGATCTGCTGGTATCAGAAGCCGGGCGTGGGTTTGGATGCCATCAATGATGCTAACCTCCTGGAAGCATGTATCTACCGCCTGCTGAAGCTCTATTGCCGGGAGCAGCCCTATTACCTGAACCTGATCGAGCTCTTCCTGCAGGTGTATTGCAGACAGGGCCCGATGCCCAGAGGGTGCCCATGGTAG	216	ATG	TAG	277	487	ENST00000471117	ENST00000471117	retained_intron		ENSG00000160752	protein_coding	High-throughput Literature Mining	Yes
SPROHSA002828	ATGTTTACTTGTGGCAGGGAAGCAGGTCGGCTGGAGGCTTTTGGCCAAGGGGAAAGTGTCCTAAAGGAACCCAAGTACCAGGAAGAGCTGGAGGACAGGCTGCATTTCTACGTGGAGGAATGTGACTACTTGCAGGGCTTCCAGATCCTGTGTGACCTGCACGATGGCTTCTCTGGGGTAGGCGCGAAGGCGGCAGAGCTGCTACAAGATGAATATTCAGGGCGGGGAATAATAACCTGGGGCCTGCTACCTGGTCCCTACCATCGTGGGGTGAGTGGAACTTAG	285	ATG	TAG	485	764	ENST00000483832	ENST00000483832	processed_transcript		ENSG00000125459	protein_coding	High-throughput Literature Mining	Yes
SPROHSA002832	ATGTTTCACCTCCTAGTGGCCGTGGATGGAATCAATGCTCTTTGGGGAAGAACCACTCTGAAAAGAGAAGATAAAAGCCCGATTGCCCCCGAGGAATTAGCACTTGTTCACAACTTGAGGAAAATGATGAAAAATGATTGGCATGGAGGCGCCATTGTGTCGGCTTTGAGCCAGACTGGGTCTCTCTTTAAGCCCCGGAAAGCCTATCTGCCCCAGGAGTTGCTGGGAAAGCTCCTACAGAAGAAGGGAAAAAAGAGCTGCTGTTCCTAA	270	ATG	TAA	78	342	ENST00000475056	ENST00000475056	protein_coding		ENSG00000132676	protein_coding	High-throughput Literature Mining	Yes
SPROHSA002852	ATGGACTGCATGGAGGGCCGTGTAGCCATCACCCGAGTGGCCAACCTTCTGCTGTGTATGTATGCCAAGGAGACCGTGGGCTTTGGAATGCTCAAGGCCAAGGCCCAGGCTTTGGTGCAGTACCTGGAGGAGCCCCTCACCCAAGTGGCGGCATCTTAA	159	ATG	TAA	329	482	ENST00000487106	ENST00000487106	processed_transcript		ENSG00000116586	protein_coding	High-throughput Literature Mining	Yes
SPROHSA002855	ATGCTCGTGGGTAACAAAAGTGACCTCAGCCAGGCCCGGGAAGTGCCCACTGAGGAGGCCCGAATGTTCGCTGAAAACAATGGACTGCTCTTCCTGGAGACCTCAGCCCTGGACTCTACCAATGTTGAGCTAGCCTTTGAGACTGTCCTGAAAGGTTAG	159	ATG	TAG	359	512	ENST00000487325	ENST00000487325	processed_transcript		ENSG00000132698	protein_coding	High-throughput Literature Mining	Yes
SPROHSA002860	ATGCGCAAGCTGGTGCGCTCAGTGACTGTGGTTGAGGACGACGAGGATGAGGATGGAGATGACCTGCTCCATCACCACCACGTGAGTGGTAGCCGCCGCTGA	102	ATG	TGA	1086	1182	ENST00000496738	ENST00000496738	processed_transcript		ENSG00000160789	protein_coding	High-throughput Literature Mining	Yes
SPROHSA002862	ATGGCCGAAGCAAGTAGCGCCAATCTAGGCAGCGGCTGTGAGGAAAAAAGGCATGAGGGGTCGTCTTCGGAATCTGTGCCACCCGGCACTACCATTTCGAGGGTGAAGCTCCTCGACACCATGGTGGACACTTTTCTTCAGAAGCTGGTCGCCGCCGGCAGACGGAGTTTCACTCTTGTTGCCCAGACTGGAGTGCAGTGGCGTGATCTCGGCTCATGGCAACCTCCACCTCCTGGGTTCAAGCAATTCTCCTCAGCCTCCTGA	264	ATG	TGA	11	269	ENST00000466489	ENST00000466489	nonsense_mediated_decay		ENSG00000160783	protein_coding	High-throughput Literature Mining	Yes
SPROHSA002880	ATGGAACTGGCCGGGCTGAGCTGTGCTACAGCCATCGCCAAGGCATATCCCCCCACGTCCATGTCCAGGAGCCCCCCTACTGTCCTGGTCATCTGTGGCCCGGGGAATAATGGAGGAGATGGTCTGGTCTGTGCTCGACACCTCAAACTCTTTGGCTACGAGCCAACCATCTATTACCCCAAAAGGCCTAACAAGCCCCTCTTCACTGCATTGGTGACCCAGTGTCAGAAAATGGACATCCCTTTCCTTGGGGAAATGCCCGCAGAGGTAGGTGGCTCCAGTTGA	285	ATG	TGA	158	437	ENST00000467374	ENST00000467374	processed_transcript		ENSG00000163382	protein_coding	High-throughput Literature Mining	Yes
SPROHSA002889	ATGTCGCGATCCAACCGGCAGAAGGAGTACAAATGCGGGGACCTGGTGTTCGCCAAGATGAAGGGCTACCCACACTGGCCGGCCCGGATTGACGAGATGCCTGAGGCTGCCGTGAAATCAACAGCCAACAAATACCAAGTCTTTTTTTTCGGGACCCACGAGACGTGA	168	ATG	TGA	67	229	ENST00000495212	ENST00000495212	processed_transcript		ENSG00000143321	protein_coding	High-throughput Literature Mining	Yes
SPROHSA002902	ATGTCCAGGGCTTACTTTCTGGATGGATCATTGCTCAAAGAAACAGGAACTCTGGAATCTCAGCTGGAAGCAAATAAAAGAAAACAGAAGGAGATCCAGGCGATGAAGCGTCAACTAACCAAGATTGTGGACCTGGGGGACAACTTGGAAGACGCTCTGATCCTTGATATCAAATACAGCACCATTGGATTGGCTCAGCAGTGGGACCAGCTCTACCAGCTTGGGTTGCGGATGCAACACAACCTGGAGCAACAGATCCAGGCCAAGTATTGA	273	ATG	TGA	37	304	ENST00000492934	ENST00000492934	retained_intron		ENSG00000163554	protein_coding	High-throughput Literature Mining	Yes
SPROHSA002911	ATGTGCAAAATATGTGAGCAGTTTGAGGCAGAGACCCCCACAGACAGTGAAACCACTCAAAAGGCTCGTTTTGAGATGGTGCTGGATCTTATGCAGCAGCTACAAGATTTAGGCCATCCTCCAAAAGAGCTGGCTGGAGAGATGCCTCCTGGCCTCAACTTTGACCTGGATGCCCTCAATCTTTCGGGCCCACCAGGTGCCAGTGGTGAACAGTGTCTGATCATGTGA	228	ATG	TGA	754	976	ENST00000532508	ENST00000532508	processed_transcript		ENSG00000162735	protein_coding	High-throughput Literature Mining	Yes
SPROHSA002913	ATGTCACATGTAGCACTACTAGCCAAACACGCCATTGTGATCTGTAACCGCAAACTGGATGCTTTATGTAACATTCATGAGAACATTCGTGTCAAGAGTGGGGCCTGGGATGAGAGTGGGGTATTTATCTATACCACAAGCAACCACATCAAATATGCTGTCACCACTGGGTAA	174	ATG	TAA	206	374	ENST00000481522	ENST00000481522	retained_intron		ENSG00000122218	protein_coding	High-throughput Literature Mining	Yes
SPROHSA002921	ATGGCGGAGAACAGCGGTCGCGCCGGCAAGAGCAGCGGGAGCGGCGCGGGGAAGGGGGCGGTGTCCGCAGAGCAGATACAGAAGATCATTGAGACACTGACACAGCAGCTTCAGGCAAAGGGAAAAGAACTAAATGAATTCCGGGAAAAGCACAACATTCGTCTCATGGGAGAAGATGAGAAGCCAGCAGCCAAGGAAAACTCAGAAGGGGCTGGGGCTAAGGCCAGCTCAGCTGGAGTGTTGGTCTCCTAG	252	ATG	TAG	29	275	ENST00000468311	ENST00000468311	processed_transcript		ENSG00000143256	protein_coding	High-throughput Literature Mining	Yes
SPROHSA002931	ATGGGCCGGACCGTGGTCGTGCTGGGCGGAGGCATCAGCGGCTTGGCCGCCAGTTACCACCTGAGCCGGGCCCCCTGCCCCCCTAAGGTGGTCCTAGTGGAGAGCAGTGAGCGTCTGGGAGGCTGGATTCGCTCCGTTCGAGGCCCTAATGGTGCTATCTTTGAGCTTGGACCTCGGGGAATTAGGCCAGCGGGAGCCCTAGGGGCCCGGACCTTGCTCCTGTTTCTCCTCTTCTGA	237	ATG	TGA	140	371	ENST00000495483	ENST00000495483	nonsense_mediated_decay		ENSG00000143224	protein_coding	High-throughput Literature Mining	Yes
SPROHSA002973	ATGGACGAGCAGCCCAGGCTGATGCATTCCCATGCTGGGGTCGGGATGGCCGGACACCCCGGCCTGTCCCAGCACTTGCAGGATGGGGCCGGAGGGACCGAGGGGGAGGGCGGGAGGAAGCAGGACATTGGAGACATTTTACAGCAAATTATGACCATCACAGACCAGAGTTTGGATGAGGCGCAGGCCAGAAAACATGCTTTAAACTGCCACAGAATGAAGCCTGCCTTGTTTAATGTGTTGTGTGAAATCAAAGAAAAAACAGATTTATTAAAACAGATGTGA	285	ATG	TGA	0	279	ENST00000498497	ENST00000498497	retained_intron		ENSG00000185630	protein_coding	High-throughput Literature Mining	Yes
SPROHSA002989	ATGGGGAAACTATATGGAAATGACTTCAGCCAAACTACCATCTCTCGATTTGAAGCCTTGAACCTCAGCTTTAAGAACATGTGCAAGTTGAAGCCACTTTTAGAGAAGTGGCTAAATGATGCAGAACCTTGA	132	ATG	TGA	103	229	ENST00000559648	ENST00000559648	processed_transcript		ENSG00000143190	protein_coding	High-throughput Literature Mining	Yes
SPROHSA002998	ATGATGATGCTTTCAAGGAAAGAAGCATTGGATTTTCATGTAGATCACCAGTCAAGACCCTTTTTCAATGAGCTGATCCAGTTTATTACAACTGGTCCTATTATTGCCATGGAGATTTTAAGAGATGATGCTATATGTGAATGGAAAAGACTGCTGGGACCTGCAAACTCTGGAGTGGCACGCACAGATGCTTCTGAAAGCATTAGAGCCCTCTTTGGAACAGATGGCATAAGAAATGCAGCGCATGGCCCTGATTCTTTTGCTTCTGCGGCCAGAGACTGTTGGGAAAGATCCTGA	297	ATG	TGA	85	376	ENST00000483228	ENST00000483228	processed_transcript		ENSG00000143156	protein_coding	High-throughput Literature Mining	Yes
SPROHSA003016	ATGTCTTGTTACTCAGACTTTCCATTCCCAGAAGATTATCCAAACTATGTGCCAAATTCTCAATTCCTGGAATATCTCAAAATGTATGCAAACCACTTTGACCTTCTGAAACACATTCAATTCAAGCAGACATGGTCTTCCACCTCTCTGAGCCTTTCTTAG	162	ATG	TAG	193	349	ENST00000459868	ENST00000459868	processed_transcript		ENSG00000010932	protein_coding	High-throughput Literature Mining	Yes
SPROHSA003026	ATGCCCGGAGGTCTGCTTCTCGGGGACGTGGCTCCCAACTTTGAGGCCAATACCACCGTCGGCCGCATCCGTTTCCACGACTTTCTGGGAGACTCATGGGGCATTCTCTTCTCCCACCCTCGGGACTTTACCCCAGTGTGCACCACAGAGCTTGGCAGAGCTGCAAAGCTGGCACCAGAATTTGCCAAGAGGAATGTTAAGTTGATTGCCCTTTCAATAGACAGTGTTGAGGACCATCTTGCCTGGAGCAAGGTTAGTATCAATTGGCATGTGCTTTGA	279	ATG	TGA	68	341	ENST00000460950	ENST00000460950	processed_transcript		ENSG00000117592	protein_coding	High-throughput Literature Mining	Yes
SPROHSA003031	ATGACTTTTGAGGAGAGGGAGAACCGAAGATTACAGGAGGCCAGCATGAGGTTGGAACAAGAGAATGATGACCTTGCCCATGAACTAGTAACAAGCAAAATTGCTCTACGGAATGACTTGGATCAGGCAGAAGACAAGGCAGATGTGTTGAATAAAGAGCTCCTTTTGACCAAACAGAGGCTGGTGGAGACTGAAGAGGAGAAGAGGAAGCAAGAGGAAGAGACTGCCCAGGAGAATCACATGTGTAACTGA	252	ATG	TGA	12	258	ENST00000485114	ENST00000485114	protein_coding		ENSG00000152061	protein_coding	High-throughput Literature Mining	Yes
SPROHSA003033	ATGATGTATTCACCATTGTGTTGCAGGTCATTTGATCTTTTGGTAAAGAATCTAAATGGGAAGAGTTACTCCATGATTGTGAACAATCTCTTGAAACCCATCTCTGTGGAAGGCAGTTCAAAAAAAGTCAAGACTGATACAGTTCTTATATTGTGTAGAAAGAAAGTGGAAAACACAAGGTGGGATTACCTGACCCAGGTTGAAAAGGAGTGCAAAGAAAAAGAGTGA	228	ATG	TGA	489	711	ENST00000469173	ENST00000469173	retained_intron		ENSG00000116161	protein_coding	High-throughput Literature Mining	Yes
SPROHSA003045	ATGAGCCAGATCCGGGAGACGCAGCAGCTCTGCCACCAGACCCTGTTCATCTTCGATGAAGCGGAGAAGCTGCACCCAGGGCTGCTGGAGGTCCTTGGGCCACACTTAGAACGCCGGGCCCCTGAGGGCCACAGGGCTGAGTCTCCATGGACTATCTTTCTGTTTCTCAGCACCTTACAGAATGGAGAAGGCCCTGGAGTCCATGCCCCTAGGATGGGGTGA	222	ATG	TGA	330	546	ENST00000472001	ENST00000472001	processed_transcript		ENSG00000186283	protein_coding	High-throughput Literature Mining	Yes
SPROHSA003046	ATGAGTGACTGTGTCAGGATGTTCATCGCCACGTTCCACTTTCCTCACCCCAAATATGTGGACCTGTACAAGGAGCAGCTGATGAGCCAGATCCGGGAGACGCAGCAGCTCTGCCACCAGACCCTGTTCATCTTCGATGAAGCGGAGAAGCTGCACCCAGGGCTGCTGGAGGTCCTTGGGCCACACTTAGAACGCCGGGCCCCTGAGGGCCACAGGGCTGAGTCTCCATGGACTATCTTTCTGTTTCTCAGGTGGGTTCTGGGGAACAATAGTCAGGAGGGCTGGGGGAGGGGAAGATACTAG	303	ATG	TAG	24	321	ENST00000495145	ENST00000495145	processed_transcript		ENSG00000186283	protein_coding	High-throughput Literature Mining	Yes
SPROHSA003059	ATGGGTGGAGAAGAAGCAGAGATACGTTTTTGTGAGCACAAAAGACTTAATATGGCTACACTAAGAATGACTTGGGAAGCCAAAGTTCAGCTCAAAGAGATTTTGATTAATTCTGGGTTTCCAGAAGATTGTTTGTTGACACAAGTGTTTACTAACACTGGACCAGATAATAATTTGGATGTTGTTATCTCCCTCCTGGCCTTTGTAGCCAAGACATGA	219	ATG	TGA	142	355	ENST00000473076	ENST00000473076	processed_transcript		ENSG00000135829	protein_coding	High-throughput Literature Mining	Yes
SPROHSA003066	ATGTTCTGTTATTTATTGACCCACCAGGACCGGGCAGGCAGCATTGTCTTGAAGGTGCTCATCTCTTTTAAAGCTAATGATATAGAAAAGGCAGTTCAATCTCTGGACAAGAATGGTGTGGATCTCCTAATGAAGTATATTTATAAAGGATTTGAGAGCCCGTCTGACAATAGCAGTGCTATGTTACTGCAATGGCATGAAAAGGTAAGTTATGAATTATAA	222	ATG	TAA	2645	2861	ENST00000602490	ENST00000602490	retained_intron		ENSG00000162704	protein_coding	High-throughput Literature Mining	Yes
SPROHSA003080	ATGCTGCAAGATAATGTTGAAGGATATCGTCGAGAAATAACATCACTTCATGAGAGAAATCAGAAACTCACTGCCACAACTCAAAAGCAAGAACAGATTATCAATACGATGACTCAAGATTTGAGAGGAGCAAATGAGAAGCTAGCTGTCGCAGAAGTAAGAGCAGAAAATTTGAAGAAGGAAAAGGAAATGCTTAAATTGTCTGAAGTTCGTCTTTCTCAGCAAAGAGAGTCTTTGTTAGCTGAACAAAGGGGGCAAAACTTACTGCTAACTAATCTGCAAACAATTCAGGTAACCAAATAA	303	ATG	TAA	105	402	ENST00000469463	ENST00000469463	retained_intron		ENSG00000047410	protein_coding	High-throughput Literature Mining	Yes
SPROHSA003081	ATGCTATTTGAGGATCTGCTTTTGAATGAAATTCCAGAAAAAAAAGATTCTGAAAAAGAGTTCCACGTCCTCCCTTATCGAGTCTTTGTTCCCCTTCCTGGATCCACTGTAATGTTGTGTGATTATAAATTTGACGATGAGTCAGCTGAAGAAATCAGGGACCATTTTATGGAGATGTTGGATCACACAATTCAAATAGAAGATTTGGAAATTGCAGAGGAAACAAACACAGTCTAG	237	ATG	TAG	67	298	ENST00000478571	ENST00000478571	processed_transcript		ENSG00000157181	protein_coding	High-throughput Literature Mining	Yes
SPROHSA003102	ATGAAGCTCTTATCTTTGGTGGCTGTGGTCGGGTGTTTGCTGGTGCCCCCAGCTGAAGCCAACAAGAGTTCTGAAGATATCCGGTGCAAATGCATCTGTCCACCTTATAGAAACATCAGTGGGCACATTTACAACCAGAATGTATCCCAGAAGGACTGCAACTGCCTGCACGTGGTGGAGCCCATGCCAGTGCCTGGCCATGACGTGGAGGCCTACTGCCTGCTGTGCGAGTGCAGGTCATCATTGTCATCTACCTGTCCGTGGTGGGTGCCCTGTTGCTCTACATGGCCTTCCTGA	297	ATG	TGA	515	806	ENST00000497582	ENST00000497582	nonsense_mediated_decay		ENSG00000116857	protein_coding	High-throughput Literature Mining	Yes
SPROHSA003110	ATGTATGCAAAGAGGCCAGAGAGCTTCAGCTGTAAGAAGCTTGCAATGAGCAAGAAGGTCACCCCAGCTTCAACTCAATGCGTCCGCTTCCCCTTCCCCTCCACAGTGGTCTGCAAGAAGAATCTGGACAGTACCACTGTGGCCGTGCATGGTGAGGAGATTTACTGCAAGTCCTGCTACGGCAAGAAGTATGGGCCCAAAGGCTATGGCTACGGGCAGGGCGCAGGCACCCTCAGCACTGACAAGGGGGAGTCGCTGGGTATCAAGCACGAGGAGTGA	279	ATG	TGA	2049	2322	ENST00000533402	ENST00000533402	retained_intron		ENSG00000159176	protein_coding	High-throughput Literature Mining	Yes
SPROHSA003114	ATGGCGGCGGCGGCGGCAGCTGGTGCGGCCTCCGGGCTGCCGGGTCCAGTGGCACAAGGATTAAAGGAAGCGTTAGTGGATACGCTCACCGGGATCCTATCCCCAGTACAGGAGGTGCGGGCGGCTGCTGAAGAACAGATTAAGGTGCTGGAGGTGACGGAGGTATAG	168	ATG	TAG	61	223	ENST00000464348	ENST00000464348	processed_transcript		ENSG00000198700	protein_coding	High-throughput Literature Mining	Yes
SPROHSA003140	ATGTCAGGACTAGGAGCCACTGTGGTGCAGAACCTCATCTTCAGATACTTACAAAATAGATCGCGGATTCAGGTGTGGCTCTATGAGCAAGTGAATATGCGGATAGAAGGCTGTATCATTGGTTTTGATGAGTATATGAACCTTGTATTAGATGATGCAGAAGAGATTCATTCTAAAACAAAGTCAAGAAAACAACTGGGTCGGATCATGCTAAAAGGAGATAATATTACTCTGCTACAAAGTGTCTCCAACTAG	255	ATG	TAG	125	374	ENST00000475035	ENST00000475035	processed_transcript		ENSG00000182004	protein_coding	High-throughput Literature Mining	Yes
SPROHSA003163	ATGACACGATTGTATTATCGGGATGCCTCTGCCTGTGTTATTATGTTTGACGTTACCAATGCCACTACCTTCAGCAACAGCCAGAGGTGGAAACAGGACCTAGACAGCAAGCTCACACTACCCAATGGAGAGCCGGTGCCCTGCCTGCTCTTGGCCAACAAGGTATGTGGCCAATCTCAGAAAATGGTCCCTAGCCTCTATCTGTGGTTAGAAAGGAAGTAA	222	ATG	TAA	334	550	ENST00000492534	ENST00000492534	retained_intron		ENSG00000117280	protein_coding	High-throughput Literature Mining	Yes
SPROHSA003171	ATGGATGAGCTGTTACAGCAATGCTTCTTACATGCCTTGAAGTGCCGAGTCAAAAAGGCTGACCTCCCTTTACTCACCAGCACTTTCCTTGGCAGCCACATGTTCTCCTGCTGCCCCGAAGGACGACAACTGGACATAAAGAAGTCAAGCTACAAAAAGGAAGGGGAGCTTTCTGGAGGGCAGTGA	186	ATG	TGA	13	193	ENST00000484492	ENST00000484492	nonsense_mediated_decay		ENSG00000143486	protein_coding	High-throughput Literature Mining	Yes
SPROHSA003181	ATGTCTCACACGCTCATCTATATCCCCTCCTACTTTGACTTCGTGCGTCTTCGAAATTACTTCAAGAAGGAGGAATTGAATTTTACCCACATCTGCGAGTACACGCAGAAGTCTGGTGTCTCCAGGGCCAGACACTTCTTCCTTCAAGGAGAGAAACAGTTTCTACTTTTCACAGAGCGCTTCCATTTCTACAAAAGGTAA	201	ATG	TAA	1762	1957	ENST00000457820	ENST00000457820	protein_coding		ENSG00000117597	protein_coding	High-throughput Literature Mining	Yes
SPROHSA003192	ATGGAATGGGGAGAAGATATTAAAGCAGTTTCAAAAGATGAAGCAGTGATGTTGGTGAATCATCAGGCAACAGGAGATGTGTGCACACTGATGATGTGCCTCCAGGACAAAGGACTGACAGCAAATCAAAAGGCCTCCAGTGGATAA	147	ATG	TAA	138	279	ENST00000498690	ENST00000498690	retained_intron		ENSG00000123684	protein_coding	High-throughput Literature Mining	Yes
SPROHSA003193	ATGGCGTCAAACTCAACTAAGTCTTTCCTGGCAGATGCCGGCTATGGCGAACAGGAACTGGATGCCAACTCTGCCCTTATGGAATTGGACAAAGGCCTAAGATCTGGCAAACTTGGTGAACAGTGTGAAGCAGTTGTTCGCTTTCCCAGACTTTTTCAGAAGTATCCATTCCCTATTCTTATCAATTCTGCATTCCTAAAGTTAGCTGATGTTTTCAGAGTTGGCATGAGATGCATGTCTGTGAAGTACCTGAAACATAAATAA	264	ATG	TAA	99	357	ENST00000469606	ENST00000469606	nonsense_mediated_decay		ENSG00000143493	protein_coding	High-throughput Literature Mining	Yes
SPROHSA003195	ATGACCTTAGGAAATGACCTCCAGAGGTGTGGTCGCATCTCCAATCAGATGAAACAGTCCATGGAAGAATTTCGAAGCCTTGCTTCTCGATATGGAGATCTTTACCAGGCATCTTTTGATGCTGACTCAGCAACTTTGAGGAATGTTGAACTACAGCAGCAGAGCTGTTTACTGATATCTCATGCAATAGAAGCCCTGATTTTGGATCCAGAATCAGCAAGGTAA	225	ATG	TAA	147	366	ENST00000462910	ENST00000462910	retained_intron		ENSG00000143493	protein_coding	High-throughput Literature Mining	Yes
SPROHSA003196	ATGGACTCTGTTTCAGACTTGAAGAGCAAAGAAATTAAAAGAGCAACACTGAATGAACTGGTTGAGTATGTTTCAACTAATCGTGGTGTAATTGTTGAATCAGCGTATTCTGATATAGTAAAAATGATCAGTGCTAACATCTTCCGTACACTTCCTCCAAGTGATAATCCAGATTTTGATCCAGAAGAGGATGAACCCACGCTTGAGGCCTCTTGGCCTCACATACAGCCCCTGACAACTACCAATCTGCTTTCTGTCTCTGGATTTGCCTATTTTGGATACTTCATATAA	291	ATG	TAA	351	636	ENST00000498129	ENST00000498129	processed_transcript		ENSG00000066027	protein_coding	High-throughput Literature Mining	Yes
SPROHSA003229	ATGGCGGCTGCGTCGGGGTCGGTTCTGCAGCGCTGTATCGTGTCGCCGGCAGGGAGGCATAGCGCCTCTCTGATCTTCCTGCATGGCTCAGGTGATTCTGGACAAGGATTAAGAATGTGGATCAAGCAGGTTTTAAATCAAGATTTAACATTCCAACACATAAAAATTATTTATCCAACAGCTCCTCCCAGGAGGATTCTCTATGGGAGGATGCATGGCAATACATTTAGCATATAG	237	ATG	TAG	22	253	ENST00000460522	ENST00000460522	processed_transcript		ENSG00000143353	protein_coding	High-throughput Literature Mining	Yes
SPROHSA003231	ATGGGAGCTAAAAGCCTTTGCATCCCCTTCAAACCACTCTGTGAACTGCAGCCTGGAGCCAAATGTGTCTGTGGCAAGAACCCTGCCAAGTACTACACCTTATTTGGTCGCAGCTACTGA	120	ATG	TGA	221	335	ENST00000468487	ENST00000468487	processed_transcript		ENSG00000136628	protein_coding	High-throughput Literature Mining	Yes
SPROHSA003234	ATGGGCGCTTCCAGCTCCTCCGCGCTGGCCCGCCTCGGCCTCCCAGCCCGGCCCTGGCCCAGGTGGCTCGGGGTCGCCGCGCTAGGACTGGCCGCCGTGGCCCTGGGGACTGTCGCCTGGCGCCGCGCATGGCCCAGGCGGCGCCGGCGGCTGCAGCAGGTGGGCACCGTGGCGAAGCTCTGGATCTACCCGGTGAAATCCTGCAAAGGGGTGCCGGTGAGCGAGGCTGAGTGCACGGCCATGGGGCTGCGCAGCGGCAACCTGCGGGACAGAATGTGTGCATGA	285	ATG	TGA	307	586	ENST00000469583	ENST00000469583	nonsense_mediated_decay		ENSG00000117791	protein_coding	High-throughput Literature Mining	Yes
SPROHSA003241	ATGACATTACTCACTATCAGAATTGAGAAAATTGGTTTGAAAGATGCTGGGCAGTGCATCGATCCCTATATTACAGTTAGTGTAAAGGATCTGAATGGCATAGACTTAACTCCTGTGCAAGATACTCCTGTGGCTTCAAGAAAAGAAGATACATATGTTCATTTTAATGTGGACATTGAGCTCCAGAAGCATGTTGAAAAATTAACCAAAGATACAAGAAACCCACTGACTTTAAAAGAAAGAAATTGCAATTATTGA	258	ATG	TGA	35	287	ENST00000495670	ENST00000495670	processed_transcript		ENSG00000186063	protein_coding	High-throughput Literature Mining	Yes
SPROHSA003242	ATGACCCATTGGTTTCATAGGAACCCATTAAAAGCCACAGCTCCTGTGTCTTTTAATTACTATGGTGTAGTCACTGGCCCTTCTGCTTCAAAAATATGCAAGCACCTACCAAATTCTGGATATACAGCCTCTACTCTCTTGGTGCTTACCATTTAA	156	ATG	TAA	177	327	ENST00000469236	ENST00000469236	processed_transcript		ENSG00000162819	protein_coding	High-throughput Literature Mining	Yes
SPROHSA003248	ATGAATTCCTATGAAATGCGGAAGGCATTAGAAGAAGCAGGTTTCAAGATGCCCTGTCAACTCCACCAAGTCATCGTTGCTCGGTTTGCAGATGACCAGCTCATCATCGATTTTGATAATTTTGTTCGGTGTTTGGTTCGGCTGGAAACGCTATTCAAGATATTTAAGCAGCTGGATCCCGAGAATACTGGAACAATAGAGCTCGACCTTATCTCTGTGAGTCAGCAGGCCCCGCCTTGCTTCTAA	246	ATG	TAA	171	411	ENST00000498027	ENST00000498027	processed_transcript		ENSG00000162909	protein_coding	High-throughput Literature Mining	Yes
SPROHSA003251	ATGTTTGATGCAGTAGACCAGTCCAATGCCCCACCTTCCTTTGGTACTCTGAGGAAGAACCAGAGCAGTGAAGATATCTTGCGGGATGCTCAGTATATGGTAAGCCTGTAA	111	ATG	TAA	83	188	ENST00000483398	ENST00000483398	nonsense_mediated_decay		ENSG00000143514	protein_coding	High-throughput Literature Mining	Yes
SPROHSA003260	ATGAAGCCCAGACCTGCAGGGTTCGTGGATAATAAACTCAAGCAGCGAGTCATCCAGTACCTTACCAGTAACAAATGTGGCAAATATGTGGACATTGGAGTCTTAGCGTCTGATTTACAAAGAGTGTACAGACTATGGTCGAAGAAAAAGAAATGCTTTTAG	162	ATG	TAG	41	197	ENST00000470989	ENST00000470989	nonsense_mediated_decay		ENSG00000143748	protein_coding	High-throughput Literature Mining	Yes
SPROHSA003264	ATGTCATTGCACTGGTTCATCTTCCTTCTCAACTTACCTGTTGCCACTTGGAATATATATCGATACATTATGGTGCCGAGTGGTAACATGGGAGTGTTTGATCCAACAGAAATACACAATCGAGGGCAGCTGAAGTCACACATGAAAGAAGCCATGATCAAGCTTGGTTTCCACTTGCTCTGCTTCTTCATGTATCTTTATAGTATGATCTTAGCTTTGATAAATGACTGA	231	ATG	TGA	232	457	ENST00000468318	ENST00000468318	processed_transcript		ENSG00000143771	protein_coding	High-throughput Literature Mining	Yes
SPROHSA003267	ATGAAGTTTTTGCTGCTGCAGCAGAAGTACCTAGAATACCTGGAGGATGGCAAGGTCCTGGAGGCACTTCAAGTTCTACGCTGTGAATTGACGCCGCTGAAATACAATACAGAGCGCATTCATGTTCTTAGTGGGTATCTGATGTGTAGCCATGCAGAAGACCTACGTGCAAAAGCAGAATGGGAAGGCAAAGGGACAGCTTCCCGATCTAAACTATTGGATAAACTTCAGAGTAAGAGTCTTAATTTTTTATGTTGCTGTGTTTTCTCTTAG	273	ATG	TAG	446	713	ENST00000489825	ENST00000489825	retained_intron		ENSG00000162923	protein_coding	High-throughput Literature Mining	Yes
SPROHSA003274	ATGAACTCATTAAGTATTAAGAATGTTGTTTACCTGTCCTGGAAATCTCATTTATACAGACCAAAATCCACACCCTTATCACAGCCCAGTGCCAATGGAGTCCAGACGGAAGGACTTGACTATGACAGGCTGAAGCAGGACATTTTAGATGAAATGAGAAAAGAATTAACAAAGCTAAAAGAAGAGCTCATTGATGCAATCAGGCAGGAACTGAGCAAGTCAAATACTGCATAG	234	ATG	TAG	127	355	ENST00000498108	ENST00000498108	retained_intron		ENSG00000154380	protein_coding	High-throughput Literature Mining	Yes
SPROHSA003277	ATGCCGCAGTACCAGACCTGGGAGGAGTTCAGCCGCGCTGCCGAGAAGCTTTACCTCGCTGACCCTATGAAGGCACGTGTGGTTCTCAAATATAGGCATTCTGATGGGAACTTGTGTGTTAAAGTAACAGATGATTTAGTTAGACAGTGTCTTGCTCTATTGCTCAGGCTGCAGTGCAGTGGCATGATCATAGCTCACTGCATCCTCGACCTCCTGGGCTCAAGCGGTCCTCTTGCTTCAGCCTCCTGA	249	ATG	TGA	104	347	ENST00000366839	ENST00000366839	protein_coding		ENSG00000143742	protein_coding	High-throughput Literature Mining	Yes
SPROHSA003295	ATGTCGGGCCCCAGGCCTGTGGTGCTGAGCGGGCCTTCGGGAGCTGGGAAGAGCACCCTGCTGAAGAGGCTGCTCCAGGAGCACAGCGGCATCTTTGGCTTCAGCGTGTCCCATACCACGAGGAACCCGAGGCCCGGCGAGGAGAACGGCAAAGATTACTACTTTGTAACCAGGGAGGTGATGCAGCGTGACATAGCAGCCGGCGACTTCATCGAGCATGCCGAGTTCTCGGGGAACCTGTATGGCACGAGGAGCAGCGGCTGCGGCAGCGCAACACTGAAACCGAGGAGAGCCTGGTGA	300	ATG	TGA	59	353	ENST00000493138	ENST00000493138	processed_transcript		ENSG00000143774	protein_coding	High-throughput Literature Mining	Yes
SPROHSA003306	ATGTCGCAGACGGCCATGTCCGAAACCTACGATTTTTTGTTTAAGTTCTTGGTTATTGGAAATGCAGGAACTGGCAAATCTTGCTTACTTCATCAGTTTATTGAAAAAAAATTCAAAGATGACTCAAATCATACAATAGGAGTGGAATTTGGTTCAAAGATAATAAATGTTGGTGGTAAATATGTAAAGTTACAAATATGGGATACAGCAGGACAAGAACGATTCAGGTAG	231	ATG	TAG	265	490	ENST00000481981	ENST00000481981	retained_intron		ENSG00000168118	protein_coding	High-throughput Literature Mining	Yes
SPROHSA003313	ATGGATGAATACAAAAATTTCTATTATGCAGCAGTGCCTTCTGCTAGAAACGTTCCTTATGGAAATATTCAGAGCAGATTGGAGCTTAGGAAGAAACTCAGCTGCAAGCCTTTCAAATGGTACCTTGAAAATGTCTATCCAGAGTTAAGGTAA	153	ATG	TAA	650	797	ENST00000492568	ENST00000492568	processed_transcript		ENSG00000143641	protein_coding	High-throughput Literature Mining	Yes
SPROHSA003324	ATGCGGATGTGTATTAACAGTGTGGGGAATGGGGACATTGATACCCCCTTTGAAGTGAGCCAGTTTTTACGTCAGGTTTATGATGGGTTTTCATTCATTGGCAACACTGGACCTTACGAGGTTTCTAAGAAGCTGTATACCTTGAAACAAAGTTTGGCCAAAGTGGAGAATGCTTGTTATGCCTTGAAAGTCAGAGGGTCAGAAATTCCAAAACATATGTTGGCAGATGTGTTTTCAGTTAAAACAGAAATGATAGATCAAGAAGAGGGCATTTCTTAG	279	ATG	TAG	3731	4004	ENST00000475168	ENST00000475168	retained_intron		ENSG00000116918	protein_coding	High-throughput Literature Mining	Yes
SPROHSA003326	ATGGCCCGGCACGTGTTCCTAACGGGGCCCCCAGGTTAG	39	ATG	TAG	106	139	ENST00000494689	ENST00000494689	processed_transcript		ENSG00000135778	protein_coding	High-throughput Literature Mining	Yes
SPROHSA003327	ATGGAGCTCTTCAGTCAGCTTTTCATTCAAGCTGTTCGTCAGACGCTGTCTACCCCAGGGACTATAATCCTTGGCACAATCCCAGTTCCTAAAGGAAAGCCACTGGCTCTTGTAGAAGAAATCAGAAACAGAAAGGATGTGAAGGTGTTTAATGTCACCAAGGAAAACAGAAACCACCTTCTGCCAGATATCGTGACGTGCGTGCAGAGCAGCAGGAAGTGA	222	ATG	TGA	294	510	ENST00000494689	ENST00000494689	processed_transcript		ENSG00000135778	protein_coding	High-throughput Literature Mining	Yes
SPROHSA003340	ATGAAAGAGGGCATGTCTAATAACAGCACCACTAGCATCTCCCAAGCCAGGAAAGCTGTGGAGCAGCTAAAGATGGAAGCCTGTATGGACAGGGTCAAGGTCTCCCAGGCAGCTGCGGACCTCCTGGCCTACTGTGAAGCTCACGTGCGGGAAGATCCTCTCATCATTCCAGTGCCTGCATCAGAAAACCCCTTTCGCGAGAAGAAGTTCTTTTGTACCATTCTCTAA	228	ATG	TAA	328	550	ENST00000450593	ENST00000450593	protein_coding		ENSG00000168243	protein_coding	High-throughput Literature Mining	Yes
SPROHSA003346	ATGCACTTTGATGAGAAATCCATGTTTGCAGGTGACAAAAAAGGGGCCAAGTCACTAAAGGAGGAATTCCGATTACATTTCAAGAATATCTCCCGTATAATGGACTGTGTTGGATGTGACAAATGCAGATTATGGGGAAAATTACAGACTCAGGGTTTAGGAACTGCCCTGAAGATATTATTCTCTGAAAAAGAAATCCAAAAGCTTCCAGAGAATAGTCCATCTAAAGGCTTCCAACTCACCCGACAGGAAATAGTTGCTCTTTTAAATGCTTTTGGAAGGTAA	285	ATG	TAA	237	516	ENST00000264181	ENST00000264181	protein_coding		ENSG00000086619	protein_coding	High-throughput Literature Mining	Yes
SPROHSA003368	ATGGAGATTTCTTCTATCTTACAGGAACTGAAAAGAGTAGAAAAGCAGCTGCAAGCAATCAATGCTATGATTGATCCTGATGGAACTTTGGAGGCTCTGAACAACATGGGATTTCCCAGTGCTATGTTGCCATCTCCACCGAAACAGAAGTCCAGCCCTGTGAATAACCACCACAGCCCGGCCATGCTGTGA	192	ATG	TGA	77	263	ENST00000476661	ENST00000476661	processed_transcript		ENSG00000143702	protein_coding	High-throughput Literature Mining	Yes
SPROHSA003374	ATGGCCGCCCCGCCGGAGCCCGGTGAGCCCGAGGAGAGGAAGTCCCTTAAGCTCCTAGGATTTTTAGATGTTGAAAATACTCCCTGCGCCCGGCATTCAATATTGTATGGTTCATTAGGATCTGTTGTGGCTGGCTTTGGACATTTTTTGTTCACTAAATTAGAAGATCATGTGATGTTGGAGTAG	186	ATG	TAG	56	236	ENST00000498262	ENST00000498262	processed_transcript		ENSG00000203667	protein_coding	High-throughput Literature Mining	Yes
SPROHSA003377	ATGGCAGATACTGGAAAACTGAACACACTGTTGCAGAGAGCCCCCCAGTGTCTTGGGAAATTTATTGAGATTGCTGCCCGAAAGAAGCGAAATTTTATTCTGGATCAGACAAATGTGTCTGCTGCTGCCCAGAGGAGAAAAATGTGCCTGTTTGCAGGCTTCCAGCGAAAAGCTGTTGTAGTTTGCCCAAAAGATGAAGACTATAAGCAAAGAACACAGAAGAAAGCAGAAGTAGAGGGGAAAGACCTACCAGAACATGCGGTCCTCAAAATGAAAGGCATGGAATTTTAA	291	ATG	TAA	2729	3014	ENST00000468690	ENST00000468690	retained_intron		ENSG00000153187	protein_coding	High-throughput Literature Mining	Yes
SPROHSA003447	ATGGCGGAACAGGCTACCAAGTCCGTGCTGTTTGTGTGTCTGGGTAACATTTGTCGATCACCCATTGCAGAAGCAGTTTTCAGGAAACTTGTAACCGATCAAAACATCTCAGAGAATTGGAGGGTAGACAGCGCGGCAACTTCCGGTGGGTCATTGACAGCGGTGCTGTTTCTGACTGGAACGTGGGCCGGTCCCCAGACCCAAGAGCTGTGA	213	ATG	TGA	39	246	ENST00000405233	ENST00000405233	protein_coding		ENSG00000143727	protein_coding	High-throughput Literature Mining	Yes
SPROHSA003450	ATGGATGAAAGCAATCTGAGAGATTTGAATAGAAAAAGTAATCAAGTTAAAACCTGCAAAGCTAAAATTGAACTACTTGGGAGCTATGATCCACAAAAACAACTTATTATTGAAGATCCCTATTATGGGAATGACTCTGACTTTGAGACGGTGTACCAGCAGTGTGTCAGGTGCTGCAGAGCGTTCTTGGAGAAGGCCCACTGA	204	ATG	TGA	609	807	ENST00000463831	ENST00000463831	retained_intron		ENSG00000143727	protein_coding	High-throughput Literature Mining	Yes
SPROHSA003467	ATGGAGGACGATGCACCAGTGATCTACGGGCTGGAGTTCCAGGCACGTGCCTTAACACCTCAAACTGCAGAAACAGATGCCATTCGGTTTTTGGTTGGGACGCAGTCTCTTAAATATGATAATCAGTGTCGTGTGGGAGCCAATGGGAGATGGGAAGAAAATCATTTCCTTGGCTGA	177	ATG	TGA	99	270	ENST00000455162	ENST00000455162	nonsense_mediated_decay		ENSG00000032389	protein_coding	High-throughput Literature Mining	Yes
SPROHSA003471	ATGTACTCCATGGCAAACTGTCTGCTCCTGATGAAGGATTATGTGCTGGCCGTGGAGGCGTATCATTCGGTTATCAAGTATTACCCAGAGCAAGAGCCCCAGCTGCTCAGCGGCATCGGCCGGATTTCCCTGCAGATTGGAGACATAAAAACAGCTGAAAAGTATTTTCAAGACGTTGAGAAAGTAACACAGAAATTAGATGGACTACAGGGTAAAATCATGGTTTTGATGAACAGGTAA	240	ATG	TAA	19	253	ENST00000489032	ENST00000489032	retained_intron		ENSG00000171853	protein_coding	High-throughput Literature Mining	Yes
SPROHSA003480	ATGAACTCGGACCTCAAGGCTCAGCTCAGGGAGCTGAATATTACGGCAGCTAAGGAAATTGAAGTTGGTGGTGGTCGGAAAGCTATCATAATCTTTGTTCCCGTTCCTCAACTGAAATCTTTCCAGAAAATCCAAGTCCGGCTAGTACGCGAATTGGAGAAAAAGTTCAGTGGGAAGCATGTCGTCTTTATCGCTCAGGTATCTGTTCTACTGTTGCAGCACGTTTCTGTTTGTGAATTTTGCTAA	246	ATG	TAA	70	310	ENST00000479123	ENST00000479123	retained_intron		ENSG00000171863	protein_coding	High-throughput Literature Mining	Yes
SPROHSA003500	ATGGTGGAGCTGGCTGCACAGAGACTGTACGAGGCCCTGACGCCAGTTCACTGA	54	ATG	TGA	553	601	ENST00000489403	ENST00000489403	processed_transcript		ENSG00000119203	protein_coding	High-throughput Literature Mining	Yes
SPROHSA003511	ATGTACGACCTGGACGGCAACGGCTACATCAGCCGCAGCGAGATGCTGGAGATCGTGCAGGCCATCTACAAGATGGTGTCGTCTGTGATGAAGATGCCGGAGGATGAGTCCACCCCGGAGAAGCGCACAGACAAGATCTTCAGGCAGATGGACACCAACAATGACGTGTCCCTGGGGAAGCCACCCATGGTCACTCGCTGCCCGAATCTGCCTCCTGGCTTGGCCCTGCCCACCTCTTCAGAGGGCATCTTCTAG	255	ATG	TAG	55	304	ENST00000422133	ENST00000422133	protein_coding		ENSG00000115756	protein_coding	High-throughput Literature Mining	Yes
SPROHSA003550	ATGGCGATGCAAGCGGCCAAGAGGGCGAACATTCGACTTCCACCTGAAGTAAATCGGATATTGTATATAAGAAATTTGCCATACAAAATCACAGCTGAAGAAATGTATGATATATTTGGGAAATATGGACCTATTCGTCAAATCAGAGTGTGA	153	ATG	TGA	144	291	ENST00000478050	ENST00000478050	retained_intron		ENSG00000115128	protein_coding	High-throughput Literature Mining	Yes
SPROHSA003559	ATGGAAATCAAGCAACTTCAACAGGAACTTCAGGAATATCAGAATAAGCTTATCTATCTGGTACCTGAGAAGCAATTATTAAATGAAAGAATTAAAAACATGCAGTTCAGTAACACACCTGGTAAGTCTCTAAGGTTTGTCTGA	144	ATG	TGA	15	153	ENST00000469848	ENST00000469848	retained_intron		ENSG00000198399	protein_coding	High-throughput Literature Mining	Yes
SPROHSA003571	ATGGGCAACGCCGAAGTGGGGAAAAGCTGTATTATAAAGCGATACTGTGAGAAAAGATTCGTGTCTAAATACCTGGCAACAATTGGAATTGACTATGGAGTCACAAAGGTACACGTCAGAGACAGAGAAATCAAAGTTAACATCTTTGATATGGCTGGACATCCCTTCTTCTATGAGGTAAGAAAGCCTTTTTGA	195	ATG	TGA	18	207	ENST00000492985	ENST00000492985	retained_intron		ENSG00000115137	protein_coding	High-throughput Literature Mining	Yes
SPROHSA003572	ATGGTGCGGCACCAGGGGAAGATCATGTACGTCGGGGACGTCCGCAGCGTCACACAGAAGCATATCCAGGAGTGGGGCCCATTCGATCTGGTGATTGGGGGCAGTCCCTGCAATGACCTCTCCATCGTCAACCCTGCTCGCAAGGGCCTCTACGTCCAACCCTGTGATGATTGA	174	ATG	TGA	156	324	ENST00000491288	ENST00000491288	processed_transcript		ENSG00000119772	protein_coding	High-throughput Literature Mining	Yes
SPROHSA003573	ATGATTGAGGAAAGTGGGAACAAGCGGAAGACCATGGCAGAGAAGAGGCAGCTGTTCATAGAAATGCGTGCTCAGAATTTTGATGTCATACGACTATCAACTTACAGAACAGCCTGCAAATTACGATTTGTACAAAAACGATGCAACCAGAAAGATAATGCTAAATATGTTTTTAGACACAATGATGGCTGA	192	ATG	TGA	212	398	ENST00000356599	ENST00000356599	nonsense_mediated_decay		ENSG00000138101	protein_coding	High-throughput Literature Mining	Yes
SPROHSA003575	ATGTTAGCAACCATGTGTGGTGGAAAAATGCTGGACAAATTGAGATATGTTTTCTCCCAGATGTCAGATTCCAATGGCTTAATGATATTTAGCAAGTTTGACCAGTTTCTGAAGGAAGTTCTGAAGCTCCCAACAGCTGTCTTTGAAGGGCCATCTTTTGGTTACACAGAGCACTCAGTCCGCACCTGTTTTCCACAGCAGGACGCATTGAGAAGTACTCAATATCACTTCTCCGGTAACTCCTGCCAAGAAAGCATAACCTGA	264	ATG	TGA	12	270	ENST00000473113	ENST00000473113	processed_transcript		ENSG00000138101	protein_coding	High-throughput Literature Mining	Yes
SPROHSA003579	ATGGGTATCATGCTAGTATATGACATCACCAATGGTAAAAGTTTTGAAAACATCAGCAAATGGCTTAGAAACATAGATGAGCATGCCAATGAAGATGTGGAAAGAATGTTACTAGGAAACAAGTGTGATATGGACGACAAAAGAGTTGTACCTAAAGGAAAAGGAGAACAGGTAAAAATCTGA	183	ATG	TGA	167	344	ENST00000462003	ENST00000462003	processed_transcript		ENSG00000084733	protein_coding	High-throughput Literature Mining	Yes
SPROHSA003594	ATGGGCCGGCGCCGGGCGCCAGAGCTGTACCGGGCTCCGTTCCCGTTGTACGCGCTTCAGGTCGACCCCAGCACTGGGCTGCTCATCGCTGCGGGCGGAGGAGGCGCCGCCAAGACAGGCATAAAGAATGGCGTGAGACACGGGCCACCATGA	153	ATG	TGA	194	341	ENST00000444452	ENST00000444452	nonsense_mediated_decay		ENSG00000138073	protein_coding	High-throughput Literature Mining	Yes
SPROHSA003600	ATGCCCTTCTCCAAGGCCCACTGGACACCTTTTGAAGGGCAGAAAGTGAAGGGCACCGTCCGCCGTGTGGTCCTGCGAGGGGAGGTTGCCTATATCGATGGGCAGGTTCTGGTACCCCCGGGCTATGGACAGGATGTACGGAAGTGGCCACAGGGGGCTGTTCCTCAGCTCCCACCCTCAGCCCCTGCCACTAGTGAGATGACCACGGTATCCACACTACTGGGCTAG	228	ATG	TAG	117	339	ENST00000487239	ENST00000487239	retained_intron		ENSG00000084774	protein_coding	High-throughput Literature Mining	Yes
SPROHSA003607	ATGCTGCGCATGCAGGAGGGAGAGGGGCATTCTCAACTCTGCCTGGACAGGCTGCAGCTGGAGGCTATTCATAAGGTACGTTTCAGCCCAAACCTGGACTCCTATGGATGGCTGGTATCTGGGGGGCAGTCAGGGCTGGTTCGAATCCATTTTGTCCGTGGACTCGCCTCCCCACTGGGCCACCGTATGCAGCTTGAAAGCCGAGCCCACTTCAATGCTATGTTCCAACCATCCTCCCCCACTAGACGGCCTGGCTTCTCTCCAACCAGCCATCGCCTTCTGCCCACTCCCTAG	294	ATG	TAG	487	775	ENST00000495298	ENST00000495298	retained_intron		ENSG00000115207	protein_coding	High-throughput Literature Mining	Yes
SPROHSA003611	ATGGACTGGAGGGAGGAAAGGTGCTGGGTGCAAAGTGAGAAGGATAGGTGCTTGGGTCAGAGTAGTCTTACTGTTCACTTCCTTTCCAGCTTTATCCCATCCTTTTTAAACTCTGGGCCATTGGTCCTGTTCCCTTGTTTTGTCAAGGTTCCTACACGAAAGGATTATGGATCCAAAGTCAGTCTCTTCTCTCACCTACCCCAGTACAGCAGACAAAACTCTCTGACCCAGTTTATGAGGTAG	243	ATG	TAG	1240	1477	ENST00000475582	ENST00000475582	retained_intron		ENSG00000115211	protein_coding	High-throughput Literature Mining	Yes
SPROHSA003614	ATGCACTTTTCCATTCCCGAAACCGAGTCCCGCAGCGGGGACAGCGGCGGCTCCGCCTACGTGGCCTATAACATTCACGTGAATGGAGTCCTGCACTGTCGGGTGCGCTACAGCCAGCTCCTGGGGCTGCACGAGCAGCTTCGGAAGGAGTATGGGGCCAATGTGCTTCCTGCATTCCCCCCAAAGAAGCTTTTCTCTCTGACTCCTGCTGAGGTAGAACAGAGGAGAGAGCAGTTAGAGAAGTACATGCAAGCTGTTCTATAG	264	ATG	TAG	116	374	ENST00000427123	ENST00000427123	nonsense_mediated_decay		ENSG00000115234	protein_coding	High-throughput Literature Mining	Yes
SPROHSA003629	ATGGTGAGCGAAGCTGGGACAGGTTTCTGCTTCAACACCAAGAGAAACCGACTGCGGGAAAAACTGACTCTTTTGCATTATGATCCAGTTGTGAAACAAAGAGTCCTCTTCGTGGAAAAGAAAAAAATACGCTCCCTTTAA	141	ATG	TAA	231	366	ENST00000476552	ENST00000476552	processed_transcript		ENSG00000243147	protein_coding	High-throughput Literature Mining	Yes
SPROHSA003631	ATGTCCCCAGAAGTGGCCTTGAACCGAATATCTCCAATGCTCTCCCCTTTCATATCTAGCGTGGTCCGGAATGGAAAAGTGGGACTGGATGCTACAAACTGTTTGAGGATAACTGACTTAAAATCTGGGTATGTACCAGAATGA	144	ATG	TGA	104	242	ENST00000492702	ENST00000492702	retained_intron		ENSG00000158019	protein_coding	High-throughput Literature Mining	Yes
SPROHSA003634	ATGACTGAAGCAGAAGTTCGAGGCTTATGTATCAAGTCTCGGGAGATCTTTCTCAGCCAGCCTATTCTTTTGGAATTGGAAGCACCGCTGAAAATTTGTGGAATTCAGGAACAGCTTAGTGGGTCCTCTGGCTCTGGGTCTCTCACAAGGCTCCAATTAAGGCGTGATCTCGGGCTGCAGTCATCTGAAGGTTGA	195	ATG	TGA	107	296	ENST00000427786	ENST00000427786	nonsense_mediated_decay		ENSG00000213639	protein_coding	High-throughput Literature Mining	Yes
SPROHSA003640	ATGTCTATATATTTCCCCATTCACTGCCCCGACTATCTGAGATCGGCCAAGATGACTGAGGTGATGATGAACACCCAGCCCATGGAGGAGATCGGCCTCAGCCCCCGCAAGGATGGCCTTTCCTACCAGGTGAATCTTCCCAGACCCGTCAGATTTTGA	159	ATG	TGA	202	355	ENST00000406087	ENST00000406087	protein_coding		ENSG00000213626	protein_coding	High-throughput Literature Mining	Yes
SPROHSA003642	ATGTTTGGTGTAAAAGTGATTATAACTGGGGATGCATTTGTTCCTGGAGAAAGAAGTGTCATTATCATGAACCATCGGACAAGAATGGACTGGATGTTCCTGTGGAATTGCCTGATGCGATATAGCTACCTCAGATTGGAGAAAATTTGCCTCAAAGCGAGTCTCAAAGGTGTTCCTGGATTTGCACAGTCACATTTGAAACCTAATGATACAGGCATACTACAACAGGATTGTTGCTGCAAAAATGTCATAAAATTACCTGTCATCAGAGTTTTTAAAAGCCTTCGTGGAAATTAA	297	ATG	TAA	174	465	ENST00000491680	ENST00000491680	processed_transcript		ENSG00000172954	protein_coding	High-throughput Literature Mining	Yes
SPROHSA003646	ATGTTTGAACGCATGTCTCTGCAGACAGATGAAGATGAACACAGTATTGAAATGCATTTGCCTTATACAGCTAAAGCCATGGAAAGGGTATGA	93	ATG	TGA	385	472	ENST00000490459	ENST00000490459	processed_transcript		ENSG00000162959	protein_coding	High-throughput Literature Mining	Yes
SPROHSA003647	ATGAGTATTATAGAACAATTAGACCCTGTATCTTTTAGCAATTACTTGAAGAAATACCATAATACTATATGTGGAAGACATCCCATTGGGGTGTTATTAAATGCTATCACAGAGCTCCAGAAGAATGGAATGAATATGAGTTTTTCGTTTTTGAATTATGCCCAGTCGAGCCAGTGTAGAAACTGGCAAGACAGTTCAGTGAGTTATGCAGCTGGAGCACTCACGGTCCACTGA	234	ATG	TGA	474	702	ENST00000490459	ENST00000490459	processed_transcript		ENSG00000162959	protein_coding	High-throughput Literature Mining	Yes
SPROHSA003660	ATGCCCGGCACATATTTGACTACAGTCATTCCTTATGAGAAAAAAAACGGACCACCGTCTGTTGAAGATCTTCAAATATTAACAAAAAAGCGAAGGCTCCTTGTAAATAACCCAGTTCCTCTTTTTTTGTCTCCACTGTTTGGAAATTTTAAATCAGGGAAGCAACTCTCAGTTCTTCGTGCCATGAAGGAGGACAGTGAAAAAGTTCCGAGCTTGTTAACTGATTATATTCTGAAAGTTCTGTGTCCTACATAG	255	ATG	TAG	295	544	ENST00000441005	ENST00000441005	protein_coding		ENSG00000171055	protein_coding	High-throughput Literature Mining	Yes
SPROHSA003664	ATGGAAGGGATCTCAAATGTCATTCAGAATGGCCTCCGCCACACCTTTGGAAATTCAGGTGGAGAGAAACAGTATTTGACTACAGTCATTCCTTATGAGAAAAAAAACGGACCACCGTCTGTTGAAGATCTTCAAATATTAACAAAAATTCTTCGTGCCATGAAGGAGGACAGTGAAAAAGTTCCGAGCTTGTTAACTGATTATATTCTGAAAGTTCTGTGTCCTACATAG	231	ATG	TAG	170	395	ENST00000487919	ENST00000487919	processed_transcript		ENSG00000171055	protein_coding	High-throughput Literature Mining	Yes
SPROHSA003669	ATGGCACAGGGAAAAGTAGCCTCTCTGGGCCCAATAAAACAACACACATTTTTAAAAAATATGGGTATTGATGTCCGGCTGAAGAGACTTCAAGGTGGAAGATATCAGAGGAATGCACGTCAGTCAAAACCCTTTGCATCCGTTGTAGCTGGGTTTAGTGAACTTGCTTGGCAGTGA	177	ATG	TGA	90	261	ENST00000441905	ENST00000441905	nonsense_mediated_decay		ENSG00000003509	protein_coding	High-throughput Literature Mining	Yes
SPROHSA003677	ATGCCTCGGAGATCACGTTTTGATAGACCACCTGCCCGACGTCCCTTTGATCCAAATGATAGATGCTATGAGTGTGGCGAAAAGGGACATTATGCTTATGATTGTCATCGTTACAGCCGGCGAAGAAGAAGCAGGGCAGAAAATTTGAGACGGTGA	156	ATG	TGA	539	689	ENST00000415527	ENST00000415527	nonsense_mediated_decay		ENSG00000115875	protein_coding	High-throughput Literature Mining	Yes
SPROHSA003678	ATGTTTCCTTTTTTTGAAAATTTTATTAATGATTTATATTGCCCTTTCATGTGTAAGTCCTCAGCCACCAGACTGTTATACTGCACCACGGGAGTGCTGCTGAGAAGGCTAGAAGGAGATACAGCTCTACAAGGAGTTTCCCATATCATTGTTGATGAAGTTCATGAGAGGACAGAAGAAAGGTAA	186	ATG	TAA	2825	3005	ENST00000474104	ENST00000474104	retained_intron		ENSG00000163214	protein_coding	High-throughput Literature Mining	Yes
SPROHSA003699	ATGTACTACAAGTTTAGTGGCTTCACGCAGAAGTTGGCAGGAGCATGGGCTTCGGAGGCCTATAGCCCGCAGGGATTAAAGCCTGTGGTTTCCACAGAAGCACCACCTATCATATTTGCCACACCAACTAAACTGACCTCCGATTCCACAGTGTATGATTATGCTGGGAAAAACAAAGTTCCAGAGCTACAAAAGTTTTTCCAGGTGAGGGAAGATACTCTACAACAGAAAAGCCTGTGA	240	ATG	TGA	11	245	ENST00000463055	ENST00000463055	protein_coding		ENSG00000115944	protein_coding	High-throughput Literature Mining	Yes
SPROHSA003700	ATGGCGGCCAACATGTACCGGGTCGGAGATTATGTCTACTTTGAGAATTCCTCCAGCAACCCATACCTAATAAGAAGGATAGAAGAACTCAACAAGACTGCAAGTGGCAACGTGGAAGCAAAAGTAGTATGCTTTTATAGACGACGTGATATTTCCAACACACTTATAATGCTCGCAGATAAGCATGCTAAGACGGAGTTTCGCTCTTGTTGCCCAGGCTGGAGTGCAATGGCACGATCTCGGCTCACTGCAACCTCCACCTCCCAAATCAAGTGA	276	ATG	TGA	5	275	ENST00000430763	ENST00000430763	nonsense_mediated_decay		ENSG00000057935	protein_coding	High-throughput Literature Mining	Yes
SPROHSA003705	ATGCAGTGTAGATTATGTGCAATTTGTTGGCTTTATTGGAAAAAATATGGAGGCTTGAAAATGCCCACCCAGTCAGAAGAAGAGAAGTTATCTCCTAGCCCAACTACAGAGGACCCTCGTGTTAGAAGTCACGTGTCCCGCCAGGCCATGCAGGGAATGCCAGTCCGAAACACTGGGAGTCCAAAGTCTGCAGTGAAGACCCGCCAAGCTTTCTTCCTTCATACTACATATTTCACAAAATTTGCTCGTCAGATGCAGACAGACATGCTGAACTATCTGGAAGTCCACTGA	291	ATG	TGA	711	996	ENST00000467925	ENST00000467925	retained_intron		ENSG00000057935	protein_coding	High-throughput Literature Mining	Yes
SPROHSA003718	ATGGAGAAGTCTGGCGAGGAAGGAATGCCTGATCTTGCCCATGTCATGCGCATCTTGTCTGCAGAAAATATCCCAAATTTGCCTCCTGGGGGAGGTCTTGCTGGCAAGCGTAATGTTATTGAAGCTGTTTATAGTAGACTGAATCCACATAGAGAAAGTGATGGGGTAAGTTTTATTTTATTTCATAAGCATTTGAAGTAA	201	ATG	TAA	150	345	ENST00000488866	ENST00000488866	retained_intron		ENSG00000138032	protein_coding	High-throughput Literature Mining	Yes
SPROHSA003721	ATGGCTCACGGGCCCGGCGCGCTGATGCTCAAGTGCGTGGTGGTCGGCGACGGGGCGGTGGGCAAGACGTGCCTACTCATGAGCTATGCCAACGACGCCTTCCCGGAGGAGTACGTGCCCACCGTCTTCGACCACTACGCAGGAAGACTATGA	153	ATG	TGA	311	458	ENST00000432183	ENST00000432183	nonsense_mediated_decay		ENSG00000119729	protein_coding	High-throughput Literature Mining	Yes
SPROHSA003735	ATGGCTGACCAACTGACTGAAGAGCAGATTGCAGAATTCAAAGAAGCTTTTTCACTATTTGACAAAGATGGTGATGGAACTATAACAACAAAGGAATTGGGAACTGTAATGAGATCTCTTGGGCAGAATCCCACAGAAGCAGAGTTACAGGACATGATTAATGAAGTAGATGCTGATGGATGGCAATGGCTATATTAG	198	ATG	TAG	57	249	ENST00000432899	ENST00000432899	nonsense_mediated_decay		ENSG00000143933	protein_coding	High-throughput Literature Mining	Yes
SPROHSA003747	ATGTCTCAGGGGTTGCTTTACCCTCATCAAGTGCCTTTGGTACTTCAGGTGCTAAAACAAACAGCAAGAAGCAGTTCTTGGCATGCACGATACACAGTACTGACCTACCTCCAGACCATGGTATTTTATAACCTCTTTATTTTCCTAAACAATGAAGATGCAGTTAAAGATATCAGGTGGCTGGTTATAAGTCTTTTGGAGGACGAACAACTGGAGAGTTGGTCAAACGCCATGCTGGGGTGCTAG	246	ATG	TAG	122	362	ENST00000466539	ENST00000466539	processed_transcript		ENSG00000068878	protein_coding	High-throughput Literature Mining	Yes
SPROHSA003758	ATGTGGGTATTTACCTATGTTGGTGCCTTGTTTAATGGTCTGACACTACTGATTTTGGCTCTCATTTCACTCTTCAGTGTTCCTGTTATTTATGAACGGCATCAGGCACAGATAGATCATTATCTAGGACTTGCAAATAAGAATGTTAAAGATGCTATGGCTAAGTAA	168	ATG	TAA	442	604	ENST00000438462	ENST00000438462	protein_coding		ENSG00000115310	protein_coding	High-throughput Literature Mining	Yes
SPROHSA003764	ATGGCAAGTCACTTTGACAGACATTATTGTGGCAAATGTTGTCTGACTTACTGTTTCAACAAACCAGAAGACAAGTAA	78	ATG	TAA	1049	1121	ENST00000495843	ENST00000495843	retained_intron		ENSG00000143947	protein_coding	High-throughput Literature Mining	Yes
SPROHSA003768	ATGGACTTCAAAATAGCTGGCACTAATAAAGGAATAACTGCATTACAGGCTGATATTAAATTACCTGGAATACCAATAAAAATTGTGATGGAGGCTATTCAACAAGCTTCAGTGGCAAAAAAGGAGATATTACAGATCATGAACAAAACTATTTCAAAACCTCGAGCATCTAGAAAAGAAAATGGACCTGTTGTAGGTAATACATTAAAATTTTAG	216	ATG	TAG	60	270	ENST00000481066	ENST00000481066	retained_intron		ENSG00000138035	protein_coding	High-throughput Literature Mining	Yes
SPROHSA003800	ATGGAGGCCCTTCATTATATGTTGTTGGTATCTGAAGTAGAAGAAACTGAAATCTTTAAAATTTGTCTTGAATACTGGAATCATTTGGCTGCTGAACTCTATAGAGAGAGTCCATTCTCTACATCTGCCTCTCCGTTGCTTTCTGGAAGTCAACATTTTGATGTTCCTCCCAGGAGACAGCTATATTTGCCCATGTTATTCAAGGTAACAGAGCGGTTGGTTGAGTGTTCTTCCTGTTGCATACTGTGGTTTTGA	255	ATG	TGA	113	362	ENST00000460037	ENST00000460037	retained_intron		ENSG00000082898	protein_coding	High-throughput Literature Mining	Yes
SPROHSA003802	ATGCCAGCAATTATGACAATGTTAGCAGACCATGCAGCTCGTCAGCTGCTTGATTTCAGCCAAAAACTGGATATCAACTTATTAGATAATGTGGTGAATTGCTTATACCATGGAGAAGGAGCCCAGCAAAGAATGGCTCAAGAAGTACTGACACATTTAAAGGAGCATCCTGATGCTTGGACAAGAGTCGACACAATTTTGGAATTTTCTCAGAATATGAATACGAAAGTAAGCAAGTGGTGGTTTTAA	249	ATG	TAA	71	314	ENST00000495003	ENST00000495003	processed_transcript		ENSG00000082898	protein_coding	High-throughput Literature Mining	Yes
SPROHSA003809	ATGCATCGATTGTTATCTAGACAAGAAGAACTTAAGGAAAGAGCAAGAGTTCTGCTTGAGCAAGCAAGAAGAGATGCAGCCTTAAAGGCGGGGAATAAGCACAATACCAACACAGCCACCCCATTCTGCAACAGGCAGCTAAGTGATGTGAGGAGCATTGGTTAA	165	ATG	TAA	282	441	ENST00000469591	ENST00000469591	retained_intron		ENSG00000115504	protein_coding	High-throughput Literature Mining	Yes
SPROHSA003818	ATGGGCTGCAAAGGCCCTAAAAGTCTGATTGGTGTGAGGAATGAGAATACCTTTCTGGATCTGACTGTTCAGCAAATTGAACATTTGAATAAAACCTACAATACAGATGTTCCTCTTGTTTTAATGAACTCTTTTAACACGGATGAAGATACCAAAAAAATACTACAGAAGTACAATCATTGTCGTGTGAAAATCTACACTTTCAATCAAAGCAGGTACAATGAGTAA	228	ATG	TAA	791	1013	ENST00000466642	ENST00000466642	nonsense_mediated_decay		ENSG00000169764	protein_coding	High-throughput Literature Mining	Yes
SPROHSA003822	ATGTTTCTCCTTTTCTGTAAGGTTCAAGATTATCTAAGAAGATTTGAAAGTATACCAGATATGCTTGAATTGGATCACCTCACAGTTTCAGGAGATGTGACATTTGGAAAAAATGTTTCATTAAAGGGAACGGTTATCATCATTGCAAATCATGGTGACAGAATTGATATCCCACCTGGAGCAGTATTAGAGAACAAGATTGTGTCTGGAAACCTTCGCATCTTGGACCACTGA	234	ATG	TGA	3828	4056	ENST00000475550	ENST00000475550	retained_intron		ENSG00000169764	protein_coding	High-throughput Literature Mining	Yes
SPROHSA003824	ATGTCTCAAGATGGTGCTTCTCAGTTCCAAGAAGTCATTCGGCAAGAGCTAGAATTATCTGTGAAGAAGGAACTAGAAAAAATACTCACCACAGCATCATCACATGAATTTGAGCACACCAAAAAAGACCTGGATGGATTTCGGAAGCTATTTCATAGATTTTTGCAAGAAAAGGGGCCTTCTGTGGATTGGGGAAAAATCCAGAGACCCCCTGAAGATTCGGTAAGTTTTAGATAA	237	ATG	TAA	411	642	ENST00000465515	ENST00000465515	retained_intron		ENSG00000169764	protein_coding	High-throughput Literature Mining	Yes
SPROHSA003828	ATGGCGGGATCAGTGGCCGACAGCGATGCCGTGGTGAAACTAGATGATGGCCATTTAAACAACTCTTTGAGCTCTCCAGTTCAAGCGGACGTGTACTTCCCACGACTGATAGTTCCATTTTGTGGGCACATTAAAGGTGGCATGAGACCAGGCAAGAAGGTGTTAGTGATGGGCATCGTAGACCTCAACCCAGAGAGTGGGATGATTTTCTTTTCAGCTTTGCAATCAGCTTGA	234	ATG	TGA	25	253	ENST00000420552	ENST00000420552	nonsense_mediated_decay		ENSG00000119862	protein_coding	High-throughput Literature Mining	Yes
SPROHSA003833	ATGGACAGCCAGGGCAGGAAGGTGGTGGTGTGCGACAACGGCACCGGGTTTGTGAAGTGTGGATATGCAGGCTCTAACTTTCCAGAACACATCTTCCCAGCTTTGGTTGGAAGACCTATTATCAGATCAACCACCAAAGTGGGAAACATTGAAATCAAGGCCTTATTTTTTGAACAATTGAGCAAAAGAAACAGATGA	198	ATG	TGA	77	269	ENST00000471552	ENST00000471552	nonsense_mediated_decay		ENSG00000138071	protein_coding	High-throughput Literature Mining	Yes
SPROHSA003836	ATGATTCAAGCCATACAAGTATTAAGGTTTCATCTATTGGAATTAGAGAAGGTACACGAATTATGTGACAATTTCTGCCACCGGTATATTAGCTGTTTGAAAGGGAAAATGCCTATCGATTTGGTGATAGACGATAGAGAAGGAGGATCAAAATCAGACAGTGAAGATATAACAAGATCAGCAAATCTAACTGACCAGGTATGCGCTTTTCAATTTCAACATCCCTGGGAAAAAAAAAAATCTGTATGCATATTGCTTGCTGGGTCACTACCACCTCCTTTTATTATTTGCATATGA	297	ATG	TGA	978	1269	ENST00000491706	ENST00000491706	retained_intron		ENSG00000143995	protein_coding	High-throughput Literature Mining	Yes
SPROHSA003844	ATGTCGGCCTTCGAGAAGCCTCAGATCATCGCCCATATCCAGAAGGGCTTCAACTACACGGTGTTTGACTGTAAGTGGGTGCCCTGCAGCGCCAAATTTGTGACCATGGGCAACTTCGCACGGGGCACCGGCGTCATTCAGCTGTACGAGATCCAGCACGGGGACCTGAAGCTGCTTCGGGAGGTGGGTGCCGGGTCGAGGATCCGGACTGCCGTTGGGGGCGAGTGCGGATCCTGGGGTCTGCATTCCTCTTTGCCAGAGCCTTCGCCCAGCGTCCCCCAAAGCATGGCTTGA	294	ATG	TGA	106	394	ENST00000468984	ENST00000468984	retained_intron		ENSG00000243667	protein_coding	High-throughput Literature Mining	Yes
SPROHSA003856	ATGGACTTTTGTAGAGGTGGCCAGGTGGTAAACCTGATGAACCAGCGCCTGCAAACAGGCTTTACAGAGAATGAAGTGCTCCAGATATTTTGTGATACCTGTGAAGCTGTTGCCCGCCTGCATCAGTGCAAAACTCCTATTATCCACCGGGACCTGAAGGTTGAAAACATCCTCTTGCATGACCGAGGCCACTATGTCCTGTGTGACTTTGGAAGCGCCACCAACAAATTCCAGAATCCACAAACTGAGGGAGTCAATGCAGTAGAAGATGAGATTAAGAAGTAA	285	ATG	TAA	58	337	ENST00000470281	ENST00000470281	processed_transcript		ENSG00000115977	protein_coding	High-throughput Literature Mining	Yes
SPROHSA003864	ATGGCAACAGGAAAGTCTAAGGGATATGGCTTTGTCTCCTTTTTCAACAAATGGGATGCTGAAAACGCCATTCAACAGATGGGTGGCCAGTGGCTTGGTGGAAGACAAATCAGAACTAACTGGGCAACCCGAAAGCCTCCCGCTCCAAAGAGTACATATGAGTGTAGGTGTATTGGAGAAGAAAAGGAAATGTGGAATTTTGGAGAAAAATACGCTAGATTTTAA	225	ATG	TAA	167	386	ENST00000454815	ENST00000454815	protein_coding		ENSG00000116001	protein_coding	High-throughput Literature Mining	Yes
SPROHSA003865	ATGCGTCAGACTTTTTCACCATTTGGACAAATAATGGAAATTCGAGTCTTTCCAGATAAAGGATATTCATTTGTTCGGTAG	81	ATG	TAG	180	255	ENST00000497672	ENST00000497672	retained_intron		ENSG00000116001	protein_coding	High-throughput Literature Mining	Yes
SPROHSA003876	ATGGCTGAGCTGCAGCAGCTCCGGGTGCAGGAGGCGGTGGAGTCCATGGTGAAGAGTCTGGAAAGAGAGAACATCCGGAAGATGCAGGGTCTCATGTTCCGGTGCAGCGCCAGCTGTTGTGAGGACAGCCAGGCCTCCATGAAGCAGGTGCACCAGTGCATCGAGCGCTGCCATGTGCCTCTGGCTCAAGCCCAGGCTTTGGTCACCAGTGAGCTGGAGAAGTTCCAGGTGAGAAATATCCTAGACAGAGCACTGTAG	258	ATG	TAG	1	253	ENST00000498665	ENST00000498665	retained_intron		ENSG00000035141	protein_coding	High-throughput Literature Mining	Yes
SPROHSA003878	ATGATTCAGACGGGCATTTCTCCTATTGACGTCATGAACAGCATTGCCCGCGGCCAGAAGATCCCCATCTTCTCAGCAGCCGGGCTCCCCCACAATGAGATTGCCGCTCAGATCTGCCGCCAGGCGGGGCTGGTGAAGAAGTCCAAGGCTGTGCTGGATTACCATGACGACAACTTCGCCATCGTCTTTGCAGCCATGGGGGTGAACATGGAGACAGCCAGATTCTTCAAGTCTGACTTTGAGCAGAATGGAACCATGGGGAACGTCTGCCTCTTCCTGAACTTGGCCAATGACCCCACGTGA	303	ATG	TGA	41	338	ENST00000495118	ENST00000495118	retained_intron		ENSG00000116039	protein_coding	High-throughput Literature Mining	Yes
SPROHSA003881	ATGGCCGCGATCTATGGGGGTGTAGAGGGCTGA	33	ATG	TGA	96	123	ENST00000418807	ENST00000418807	protein_coding		ENSG00000124357	protein_coding	High-throughput Literature Mining	Yes
SPROHSA003882	ATGGCCGCGATCTATGGGGGTGTAGAGGGGGGAGGCACACGATCCGAGGTCCTTTTAGTCTCAGAGGATGGGAAGATCCTGGCAGAAGCAGATGGACTGAGCACAAACCACTGGCTGATCGGGACAGACAAGTGTGTGGAGAGGATCAATGAGATGGTGAACAGGGCCAAACGGAAAGCAGGGGTGGATCCTCTGGTACCGCTGCGAAGCTTGGTGAGTCTGGGGCGGAGCCTGGGAATTCAGCCATCTGTGACACTGAGACAGCTAGCAAGTTTGGACTAG	282	ATG	TAG	34	310	ENST00000480411	ENST00000480411	retained_intron		ENSG00000124357	protein_coding	High-throughput Literature Mining	Yes
SPROHSA003885	ATGATGGGTGATGAGGGTTCAGCCTACTGGATCGCACACCAAGCAGTGAAAATAGTGTTTGACTCCATTGACAACCTAGAGGCGGCTCCTCATGATATCGGCTACGTCAAACAGGCCATGTTCCACTATTTCCAGGTGCCAGATCGGCTAGGGATACTCACTCACCTGTATAGGGACTTTGATAAATGCAGGTGCTCAGCAGGGAGACCCCCTTTCCCGCTATATCTTCAGGAAGGCTGGGGAGATGCTGGGCAGACACATCGTAGCAGTGTTGCCCGAGATTGA	285	ATG	TGA	126	405	ENST00000529236	ENST00000529236	protein_coding		ENSG00000124357	protein_coding	High-throughput Literature Mining	Yes
SPROHSA003886	ATGTTCCACTATTTCCAGGTCTTGTTCCAGGGCAAGATTGGACTCCCCATCCTGTGCGTGGGCTCTGTGTGGAAGAGCTGGGAGCTGCTGAAGGAAGGTTTTCTTCTGGCGCTGACCCAGGGCAGAGAGATCCAGGCTCAGAACTTCTTCTCCAGCTTCACCCTGATGAAGCTGAGGCACTCCTCCGCTCTGGGTGGGGCCAGCCTAGGGGCCAGGCACATCGGGCACCTCCTCCCCATGGACTATAGCGCCAATGCCATTGCCTTCTATTCCTACACCTTTTCCTAG	288	ATG	TAG	40	322	ENST00000524537	ENST00000524537	protein_coding		ENSG00000124357	protein_coding	High-throughput Literature Mining	Yes
SPROHSA003895	ATGGAGCGGGGTAAGATGGCGGAGGCGGAGAGCCTGGAGACAGCGGCAGAGCACGAGCGGATCCTGCGAGAGATCGAGAGCACTGACACGGCCTGCATCGGGCCCACGCTCAGAATCAAGTGA	123	ATG	TGA	95	212	ENST00000410112	ENST00000410112	nonsense_mediated_decay		ENSG00000144036	protein_coding	High-throughput Literature Mining	Yes
SPROHSA003909	ATGATGCCCACACCAGTTATCCTATTGAAAGAGGGGACTGATAGCTCCCAAGGCATCCCCCAGCTTGTGAGTAACATCAGTGCCTGCCAGGTGATTGCTGAGGCTGTAAGAACTACCCTGGGTCCCCGTGGCATGGACAAGCTTATTGTAGATGGCAGAGGTAAGTCTACAGAGTTCCTCAGGCCTGTGTGCAGGAAAGGAGGCTCCTGA	210	ATG	TGA	72	276	ENST00000464397	ENST00000464397	retained_intron		ENSG00000135624	protein_coding	High-throughput Literature Mining	Yes
SPROHSA003912	ATGTGTGAAGAGGAGACCACCGCGCTCGTGTGTGACAATGGCTCTGGCCTGTGCAAGGCAGGCTTCGCAGGAGATGATGCCCCCCGGGCTGTCTTCCCCTCCATTGTGGGCCGCCCTCGCCACCAGGGTGTGATGGTGGGAATGGGCCAGAAAGACAGCTATGTGGGGGATGAGGCTCAGAGCAAGCGAGGGATCCTAACTCTCAAATACCCCATTGAACACGGCATCATCACCAACTGGGATGACATGGAGAAGGTATCTGTAGACTTCCCCTTAATGAGCCTGCTTTAA	291	ATG	TAA	137	422	ENST00000473016	ENST00000473016	retained_intron		ENSG00000163017	protein_coding	High-throughput Literature Mining	Yes
SPROHSA003919	ATGGCTGCGACTTCTCTAATGTCTGCTTTGGCTGCCCGGCTGCTGCAGCCCGCGCACAGCTGCTCCCTTCGCCTTCGCCCTTTCCACCTCGCGGCAGTTCGGAATCAACAGTGA	114	ATG	TGA	29	137	ENST00000470592	ENST00000470592	nonsense_mediated_decay		ENSG00000065911	protein_coding	High-throughput Literature Mining	Yes
SPROHSA003929	ATGCGCGGCGCTCATCTCACCGCTCTGGAAATGCTCACCGCCTTCGCCTCCCACATCCGGGCCAGGGACGCGGCGGGCAGCGGGGACAAGCCGGGCGCTGATACTGGTCGCTGA	114	ATG	TGA	139	247	ENST00000409710	ENST00000409710	protein_coding		ENSG00000204822	protein_coding	High-throughput Literature Mining	Yes
SPROHSA003932	ATGGAGATGAATGGGCGGGGGGAGTTGGTGGAGTCACTCAAGAGATTCTGTGCTTCCACGAGGCTTCCCCCCACTCCTCTGCTGCTATTCCCTGAGGAAGAGGCCACCAATGGCCGGGAGGGGCTCCTGCGCTTCAGTTCCTGGCCATTTTCTATCCAAGATGTGGTACAACCTCTTACCCTGCAAGTTCAGAGACCCCTGGTCTCTGTGACGGTGTCAGATGCCTCCTGGGTCTCAGAACTGCTGTGGTCACTTTTCGTCCCTTTCACGGTGTATCAAGTAAGGTATTAA	291	ATG	TAA	49	334	ENST00000464887	ENST00000464887	retained_intron		ENSG00000115307	protein_coding	High-throughput Literature Mining	Yes
SPROHSA003935	ATGAAGGTCACAGCTGGAATCTCCTTTGCCATCCCTTCTGATCGTCTTCGAGAGTTTCTGCATCGTGGGGAAAAGAAGAGTGAGCCTGCCTTATGGGGAAACGGGTTCCTTTAA	114	ATG	TAA	691	799	ENST00000482331	ENST00000482331	retained_intron		ENSG00000115317	protein_coding	High-throughput Literature Mining	Yes
SPROHSA003938	ATGGACGGAGCAGTGATGGAAGGGCCGCTTTTTTTGCAGAGTCAGCGCTTTGGGACCAAGAGGTGGAGGAAGACCTGGGCCGTGCTCTACCCGGCCAGTCCCCACGGCGTAGCGCGGCTCGAGTTCTTTGACCATAAGGGGTCGAGCTCTGGGGGTGGCCGAGGGAGCTCGCGCCGCCTGGACTGCAAAGATCCCAATTCTGGGTAA	207	ATG	TAA	13	214	ENST00000496966	ENST00000496966	processed_transcript		ENSG00000115325	protein_coding	High-throughput Literature Mining	Yes
SPROHSA003946	ATGTGGTTGAAACAGTCTGCCCCAGGAACAACCAATAAGAAGGTGACTACACTTGTCAACACAAGCAACAAAGGCCCATCTGGTAAAAAGAAAGGGAGGTCAAAGAAAGCCCATGTACTAGCTGCCTCTGTAGAGCAAGCCACTCAGAATTTCCTGGAAAAGGGTGAACAGATCGCTAAGGAGAGTCAAGATCTCAAAGAAGAGTTGGTGGCTGCTGTAGAGGATGTGCGCAAACAAGGTTGGCCGACTCGTGTATGTGAGACCTGCTTGGGCTCCAGCTGCGGTTAA	288	ATG	TAA	30	312	ENST00000508970	ENST00000508970	processed_transcript		ENSG00000066032	protein_coding	High-throughput Literature Mining	Yes
SPROHSA003952	ATGGTCTCCGGCAGCAGCGGCCTCGCCGCCGCCCGTCTCCTGTCGCGCAGCTTCCTCCTGCCGCAGAATGGAATTCGGCATTGTTCCTACACAGCTTCTCGGCAACATCTCTATGTTGATAAAAATACAAAGATTATTTGCCAGGGTTTCACTGGCAAACAGGGCACCTTTCACAGCCAGCAGGCATTGGAATATGGCACCAAACTCGTTGGAGGAACCACTCCAGGGAAAGGAGGCCAGACACATCTGGGCTTACCTGTCTTTAATACTGTGAAGGAGGTAATTAGTGGTACCTGA	297	ATG	TGA	16	307	ENST00000430989	ENST00000430989	processed_transcript		ENSG00000163541	protein_coding	High-throughput Literature Mining	Yes
SPROHSA003958	ATGGACTCAAAGACCTTGCCGATGGCGCAGGAGATTTTCCGCCTGTCTCGTCACCACATCCAGATTGAAAGAAATCAAGGGAAGGGATGA	90	ATG	TGA	776	860	ENST00000429764	ENST00000429764	nonsense_mediated_decay		ENSG00000115459	protein_coding	High-throughput Literature Mining	Yes
SPROHSA003959	ATGAACCTGACCAAGGTGGCTGACTCCAGCCCATTTGCCCTTGAACTGCTGATATCTGATGACTGCTTTGTGCTGGACAACGGGCTCTGTGGCAAGATCTATATCTGGAAGGGGCGAAAAGCGAATGAGAAGGAGCGGCAGGCAGCCCTGCAGGTGGCCGAGGGCTTCATCTCGCGCATGCAGTACGCCCCGAACACTCAGGTGGAGATTCTGCCTCAGGGCCATGAGAGTCCCATCTTCAAGCAATTTTTCAAGGACTGGAAATGA	267	ATG	TGA	45	306	ENST00000453973	ENST00000453973	protein_coding		ENSG00000042493	protein_coding	High-throughput Literature Mining	Yes
SPROHSA003963	ATGAACGGACAGCTCAACGGCTTCCACGAGGCGTTCATCGAGGAGGGCACATTCCTTTTCACCTCAGAGTCGGTCGGGGAAGGCCACCCAGATAAGATTTGTGACCAAATCAGTGATGCTGTCCTTGATGCCCACCTTCAGCAGGATCCTGATGCCAAAGTAGCTTGTGAAACTGTTGCTAAAACTGGAATGATCCTTCTTGCTGGGGAAATTACATCCAGAGCTGCTGTTGACTACCAGAAAGTGGTTCGTGAAGCTGTTAAACACATTGGATATGATGATTCTTCCAAAGGTGTGTTTTAA	303	ATG	TAA	120	417	ENST00000469221	ENST00000469221	retained_intron		ENSG00000168906	protein_coding	High-throughput Literature Mining	Yes
SPROHSA003976	ATGGCGTCCTATTTCGATGAACACGACTGCGAGCCGTCGGACCCTGAGCAGGAGACGCGAACCAACATGCTGCTGGAGCTCGCAAGGTCACTTTTCAATAGGATGGACTTTGAAGACTTGGGGTTGGTAGTAGATTGGGACCACCACCTGCCTCCACCAGCTGCCAAGACTGTGGTTGAGAACCTCCCCAGGACAGTCATCAGAGGCTCTCAGGCTGGAGGAGGAGACTGCCATTGA	237	ATG	TGA	8	239	ENST00000443647	ENST00000443647	nonsense_mediated_decay		ENSG00000168894	protein_coding	High-throughput Literature Mining	Yes
SPROHSA003981	ATGCTTACGGCGGTGCCTTCCCATCTTTTTTCTGCAAAGAATGGCCGAGTGGATTCTGAGGACCGGAGGAGCCGCCACTGCCCGTACCTGGACACCATTAACAGGAGTGTGCTGGACTTTGACTTTGAGAAACTGTGTTCTATCTCCCTCTCACACATCAATGCTTATGCCTGTCTGGTGTGTGGCAAGTACTTTCAAGCTTTTCACCCTTCCCTACAGGCCGGGGTTTGA	231	ATG	TGA	204	429	ENST00000465282	ENST00000465282	processed_transcript		ENSG00000168883	protein_coding	High-throughput Literature Mining	Yes
SPROHSA003990	ATGCTCATGGCAAGGGACAAGCACCCACCAGAGCTTCAGGTGGCATTTGCTGACTGTGCTGCTGATATCAAATCTGCGTATGAAAGCCAACCCATCAGACAGACTGCTCAGGATTGGCCAGCCACCTCTCTCAACTGTATAGCTATCCTCTTTTTAAGGGCTGGGAGAACTCAGGAAGCCTGGTGA	186	ATG	TGA	163	343	ENST00000477520	ENST00000477520	processed_transcript		ENSG00000132300	protein_coding	High-throughput Literature Mining	Yes
SPROHSA003991	ATGGACAATTCTGAGATTGCAGGCGAGAAGAAATCTGCTCAGTGGCGCACAGTGGAGGGTGCATTGAAGGAACGCAGAAAGGCAGTAGATGAAGCTGCCGATGCCCTTCTCAAAGCCAAGTAA	123	ATG	TAA	175	292	ENST00000490238	ENST00000490238	processed_transcript		ENSG00000132305	protein_coding	High-throughput Literature Mining	Yes
SPROHSA004012	ATGGCCCCCGCAGCGGCGACGGGGGGCAGCACCCTGCCCAGTGGCTTCTCGGTCTTCACCACCTTGCCCGACTTGCTCTTCATCTTTGAGTTTGTGATGACAATGTTCCAAGATTGA	117	ATG	TGA	116	227	ENST00000489399	ENST00000489399	processed_transcript		ENSG00000172005	protein_coding	High-throughput Literature Mining	Yes
SPROHSA004023	ATGGACTGGTACGAGAAGTTCCAGGACAGGCTCAACAAGAAGGTGGTACTCCTGACAGGCGAGACCAGCACAGACCTGAAGCTGCTGGGCAAAGGGAACATTATCATCAGCACCCCTGAGAAGTGGGACATACTTTCCCGGCGATGGAAGCAGCGCAAGAACGTGCAGAACATCAACCTCTTCGTGGTGGATGAGGTCCACCTTATCGGGGGCGAGAATGGGGTATGGCGTGACCTTGCAGCACAGATGAGGGACTGGGACTGA	264	ATG	TGA	295	553	ENST00000480242	ENST00000480242	retained_intron		ENSG00000144028	protein_coding	High-throughput Literature Mining	Yes
SPROHSA004044	ATGGAGGAAGCCTGCAGCACGCTGGCCCAGATCCAGAGGCTGGTGGCCGAGCCTCCCAAGCCCGACGTGGCCACTGTGGACTGCGAGTCAGAAACAACCTCTGTTGAGATTGCATCGAATCCAGAAGACACCTGGGACTCTAAGACATGGCTGCAGAAATATGGCTTGAAGGCCCAGAAGCTATCCTTGTATGATGTGCTTGCCGACTGCTCTTTCCGCCACGCTGATGGGGTTGTGGATATAAAAGCCAAACCGGAGAATGAGTCCGTGCAGACCAGTGCGGATTAA	288	ATG	TAA	949	1231	ENST00000448638	ENST00000448638	nonsense_mediated_decay		ENSG00000168658	protein_coding	High-throughput Literature Mining	Yes
SPROHSA004052	ATGATTGCATACATAGATAACTTTACAAGGCAAAATATTGCACAGCGAGAAGAAATCAGCATTCTTGGTGGAACCCTCAATGATCTGGCTAAAGAAAAGGAATGCCTGCAAGCATGTTTGGATAAAAAATCTGAGAATATTGCATCCCTTGGAGAGAGTTTGGCAATGAAAACAGTGTACTGA	183	ATG	TGA	99	276	ENST00000489546	ENST00000489546	processed_transcript		ENSG00000135951	protein_coding	High-throughput Literature Mining	Yes
SPROHSA004054	ATGCTTGGATTAGAAAAAGCACATACCCCTCAAGTTCACAAGAATATCCCTTCAGTGAATGCAAAATTGAAAGTAGTTAAGCATTTGATAAGAATCAAGCCCTTGAAGTTGCCACAAGGACTTCCAGCAGAGGAGAACATGTCTAACACGTGCCTCAAAAGCACTGGGGAGTTAGTAGTGCAGTGGCATCTGAAACCTGTGGAGCAGAAAGCACATGAGTCCTAA	225	ATG	TAA	168	387	ENST00000465432	ENST00000465432	processed_transcript		ENSG00000185414	protein_coding	High-throughput Literature Mining	Yes
SPROHSA004058	ATGGAAGCTGATGCATCTGTTGACATGTTTTCCAAAGTCCTGGAGCATCAGCTGCTTCAGACTACCAAACTGGTGGAAGAACATTTGGATTCTGAAATTCAAAAACTGGATCAGATGGATGAGGATGAATTGGAACGCCTTAAAGAAAAGAGACTCCAGGCACTAAGGAAAGCTCAACAGCAGAAACAAGTAACCTCTCTGCCCTGCTTTCTGAAATTGCTATAA	225	ATG	TAA	127	346	ENST00000438680	ENST00000438680	nonsense_mediated_decay		ENSG00000115514	protein_coding	High-throughput Literature Mining	Yes
SPROHSA004081	ATGACTGAGCGCTTTGACTGCCACCATTGCAACGAATCTCTCTTTGGCAAGAAGTACATCCTGCGGGAGGAGAGCCCCTACTGCGTGGTGTGCTTTGAGACCCTGTTCGCCAACACCTGCGAGGAGTGTGGGAAGCCCATCGGCTGTGACTGCAAGGCATGCTGA	165	ATG	TGA	75	234	ENST00000452732	ENST00000452732	nonsense_mediated_decay		ENSG00000115641	protein_coding	High-throughput Literature Mining	Yes
SPROHSA004084	ATGACAGAAGAAGTTATTGTGATAGCCAAGTGGGACTACACCGCCCAGCAGGACCAGGAGCTGGACATCAAGAAGAACGAGCGGCTGTGGTTGCTGGACGACTCCAAGACGTGGTGGCGGGTGAGGAACGCGGCCAACAGGACGGGCTATGTACCGTCCAACTACGTGGAGCGGAAGAACAGCCTGAAGAAGGGCTCCCTCGTGAAGAACCTGAAGGACACACTAGCCCAGCGACTTCTCCGTGTCCCTTAA	252	ATG	TAA	69	315	ENST00000522586	ENST00000522586	protein_coding		ENSG00000071051	protein_coding	High-throughput Literature Mining	Yes
SPROHSA004097	ATGGAGCAAATTAAGCTTCTCAAAAGTGAAATAAGAAGATTGGAAAGGAATCAAGAGCGAGAGAAGTCTGCAGCTAACCTGGAATACTTGAAGAACGTCTTGCTGCAGTTCATTTTCTTGAAACCAGGTAGTGAAAGAGAGAGACTTCTTCCTGTTATAAATACGATGTTGCAGCTCAGCCCTGAAGAAAAGGGAAAACTTGCTGCGGTTGCTCAAGGTGAGGAAGAAAATGCTTCCCGTTCTTCTGGATGGGCATCCTATCTTCATAGTTGGTCTGGACTTCGATAG	288	ATG	TAG	3794	4076	ENST00000480863	ENST00000480863	retained_intron		ENSG00000135968	protein_coding	High-throughput Literature Mining	Yes
SPROHSA004125	ATGGATTTTGAGAATCTTTTCTCAAAACCCCCCAACCCGGCCCTCGGCAAAACGGCCACGGACTCTGACGAAAGAATCGATGATGAAATAGATACAGAAGTTGAAGAAACACAAGAAGAGAAAATTAAACTGGAGTGCGAGCAAATTCCCAAAAAAGTAAGATTAAGTTGA	171	ATG	TGA	79	244	ENST00000495264	ENST00000495264	retained_intron		ENSG00000144161	protein_coding	High-throughput Literature Mining	Yes
SPROHSA004131	ATGGATCCTGGCAGCCGGTGGCGGAACCTGCCCAGCGGGCCTAGCCTAAAGCACTTGACTGACCCCTCTTATGGAATCCCGCGGGAACAGCAAAAGGCAGCGTTGCAGGAGCTGACGCGGGCGCACGTGGAGTCCTTCAACTACGCTGTGCACGAGGGTCTCGGCCTCGCGGTGCAGTCCACCTACAGTTCCAAAAGGGACCATCTGCAAAGAGGCCAATGTTTATCCAGCAGAATGCCGGGGCCGAAGGAGTACCTACCGTGGGAAGTTGACAGCTGA	279	ATG	TGA	45	318	ENST00000424062	ENST00000424062	nonsense_mediated_decay		ENSG00000125630	protein_coding	High-throughput Literature Mining	Yes
SPROHSA004156	ATGGCGGGACGGCTGCCGGCCTGTGTGGTGGACTGTGGCACGGGGTATACAAAACTAGGATATGCTGGAAATACAGAACCACAGTTTATCATCCCTTCCTACTGA	105	ATG	TGA	187	286	ENST00000415792	ENST00000415792	protein_coding		ENSG00000115091	protein_coding	High-throughput Literature Mining	Yes
SPROHSA004159	ATGTTCAGGGACTTTGGACGTCGCTTGCAAAGAGATTTGAAAAGAACTGTAGATGCCCGGCTGAAATTAAGTGAGGAATTGAGTGGTGGTAGATTGAAGGTTGGTTTTCCCAATTATTGGTGA	123	ATG	TGA	775	892	ENST00000478928	ENST00000478928	retained_intron		ENSG00000115091	protein_coding	High-throughput Literature Mining	Yes
SPROHSA004161	ATGAACCAAACTGCCAGCGTGTCCCATCACATCAAGTGTCAACCCTCAAAAACAATCAAGAATTCTGAAAACTAA	75	ATG	TAA	480	549	ENST00000436732	ENST00000436732	protein_coding		ENSG00000175497	protein_coding	High-throughput Literature Mining	Yes
SPROHSA004163	ATGGTCTTCTTTTCATCTTGTATGTCTGTGAAATACCACTATGAGTTGCTGAACTACATTGATTTGCCCGTCTTGGCCATTCATGGAAAGCAAAAGCAAAATAAGCGTACAACCACATTCTTCCAGTTCTGCAATGCAGATTCGGGAACACTATTGTGTACGGATGTGGCAGCGAGAGGACTAGACATTCCTGAAGTCGACTGGATTGTTCAGTATGACCCTCCGGATGACCCTAAGGTAACTGGCATCTTTGGAATATCTTCAGAATGA	270	ATG	TGA	21	285	ENST00000461443	ENST00000461443	retained_intron		ENSG00000088205	protein_coding	High-throughput Literature Mining	Yes
SPROHSA004188	ATGTCTGTGAGCGAGATCTTCGTGGAGCTGCAGGGCTTTTTGGCTGCCGAGCAGGACATCCGAGAGGAAATCAGAAAAGTTGTACAGAGTTTAGAACAAACAGCTCGAGAGATTTTAACTCTACTGCAAGGGGTCCATCAGGGTGCTGGGTTTCAGGACAGTAAGTTCTTTGTTTTGTATCCAATTATCAGTCTCTTATTTAGAGGGAGAGTTTCTATCCAGAAGACATTTTATAATGAAAAATGGCTATCATGCTTTATGTTCCAAAGAGGTGTTTGA	279	ATG	TGA	117	390	ENST00000490104	ENST00000490104	nonsense_mediated_decay		ENSG00000211460	protein_coding	High-throughput Literature Mining	Yes
SPROHSA004189	ATGTCTGTGAGCGAGATCTTCGTGGAGCTGCAGGGCTTTTTGGCTGCCGAGCAGGACATCCGAGAGTTCCAAAGAGGTGTTTGA	84	ATG	TGA	95	173	ENST00000495112	ENST00000495112	processed_transcript		ENSG00000211460	protein_coding	High-throughput Literature Mining	Yes
SPROHSA004215	ATGGCGTTCCCTCACCTGCAGCAGCCCAGCTTTCTACTGGCTAGCCTGAAAGCTGACTCTATAAATAAGCCCTTTGCACAGCAGTGCCAAGACTTGGTTAAAGTCATTGAGGACTTTCCAGCAAAGTGGCCCAATGATGAAGTTGGTTTATAA	153	ATG	TAA	95	242	ENST00000454468	ENST00000454468	nonsense_mediated_decay		ENSG00000136699	protein_coding	High-throughput Literature Mining	Yes
SPROHSA004254	ATGCTGTGGTTCCAGGGCGCCATTCCGGCCGCCATCGCGACGGCCAAAAGGAGCGGCGCGGTCTTCGTGGTGTTCGTGGCAGGTGATGATGAACAGTCTACACAGATGGCTGCAAGTTGGGAAGATGATAAAGTTACAGAAGCATCTTCAAACAGTTTTGTTGCTATTAAAATCGATACCAAAAGATGCATTTGCTAA	198	ATG	TAA	144	336	ENST00000426921	ENST00000426921	nonsense_mediated_decay		ENSG00000144224	protein_coding	High-throughput Literature Mining	Yes
SPROHSA004257	ATGCTCTTTGGTGGCGTTCCAAAGACAACAGGAGAAGGGACCTCTCTTCGAGGGGACATAAATGTTTGCATTGTTGGTGACCCAAGTACAGCTAAGAGCCAATTTCTCAAATTTCCAAAGAGTCAGAGGACTTCATTGTGGAGCAATATAAACATCTCCGCCAGAGAGATGGTTCTGGAGTGA	183	ATG	TGA	71	248	ENST00000492091	ENST00000492091	processed_transcript		ENSG00000076003	protein_coding	High-throughput Literature Mining	Yes
SPROHSA004259	ATGCCTGACCCAAGAAATCCCAAACAGTCCAACTCTTACGATATGTTCATGAGAGGAGAAGAAATATTGTCAGGAGCTCAAAGAATACATGATCCTCAACTGCTAACAGAGAGAGCTTTACATCATGGAATTGATTTGGAGAAAATTAAGGCTTACATTGATTCCTTCCGCTTTGGAGCCCCTCCTCATGCTGGTGGAGGCATTGGATTGGAACGAGTTACTATGCTGTTTCTGGGATTGCATAATGTTCGTCAGACCTCCATGTTCCCTCGTGATCCCAAACGACTCACTCCTTAA	297	ATG	TAA	458	749	ENST00000489964	ENST00000489964	retained_intron		ENSG00000115866	protein_coding	High-throughput Literature Mining	Yes
SPROHSA004266	ATGCGGCACAGTTGGACTAGAAGGATAGTGGCCAAAGCCTCCAAGAACCTCATGTCCACGCAAAGCTTGGGGATTGTATTTGGACCTACCCTTCTGCGAGCTGAAAATGAAACAGGAAACATGGCGATCCACATGGTCTACCAGAACCAGATAGCTGAGCTCATGCTGAGTGAGTACAGTAAGATCTTCGGCTCAGAGGAAGACTGA	207	ATG	TGA	154	355	ENST00000549060	ENST00000549060	processed_transcript		ENSG00000075884	protein_coding	High-throughput Literature Mining	Yes
SPROHSA004285	ATGGTCATGTCTCATCCACACGCTGTCAATGAGATTGCACTAAGCCTGAACAACAAGAATCCCAGAACAAAAGCCCTTGTCTTAGAACTGTTGGCAGCCGTTTGTCTTGTCAGAGGCGGGCATGAAATCATTTTATCAGCATTTGATAACTTTAAAGAGGTTTGTGGAGAAAAACAGCGCTTTGAGAAGTTGATGGAACATTTCAGGAATGAAGACAATAACATAGATTTTATGGTGAGTTATTTCAGTATTCAATAA	258	ATG	TAA	279	531	ENST00000492942	ENST00000492942	retained_intron		ENSG00000157827	protein_coding	High-throughput Literature Mining	Yes
SPROHSA004300	ATGATTTCACGTCGTACTCGCCTGGCCTTTCTAAATGTCCAGGCAGCAGAGGAAGCCCTACCCAGGATTGTTGAACTGATGGGCAGGGAACTGAATTGGGATGATTATAAGAAGCAGGAACAACTTGAAACAGCCAGGAAGTTTCTATATTATGAAATGGGCTATAAATCTCGATCAGAACAGTTAACAGATCGCTCTGAAATTAGCCTACTGCCTTCAGACATTGACAGGTACTTATAA	240	ATG	TAA	4	238	ENST00000464846	ENST00000464846	retained_intron		ENSG00000115159	protein_coding	High-throughput Literature Mining	Yes
SPROHSA004311	ATGCCAGCTCCTGAGCAGGCCTCATTGGTGGAGGAGGGGCAACCACAGACCCGCCAGGAAGCTGCCTCCACTGGCCCAGGCATGGAACCCGAGACCACAGCCACCACTATTCTAGCATCCGTGAAGGAGCAGGAGCTTCAGTTTCAGCGACTCACCCGAGAACTGGAAGTGGAAAGGCAGATTGTTGCCAGTCAGCTAGAAAGATGTAGGCTTGGAGCAGAATCACCAAGCATCGCCAGCACCAGTATCTTGTGTTACTCATGGGCAAAAAAACTTCTTAGTGAATAG	288	ATG	TAG	88	370	ENST00000411900	ENST00000411900	nonsense_mediated_decay		ENSG00000144283	protein_coding	High-throughput Literature Mining	Yes
SPROHSA004312	ATGCTGTGGCACCCATCGGTGGTAAAACCATATCTGACTCTTCTAGCAGAAAGTTCCAACCCAGCCACCTTGGAAGGCTCTGCAGGGTCTCTCCAGAACCTCTCTGCTGGCAACTGGAAGTTTGCAGCATATATCCGGGCGGCCGTCCGAAAAGAAAAGGGGCTCCCCATCCTTGTGGAGCTTCTGAGAATGGATAACGATAGAGTTGTTTCTTCCGTGGCAACAGCCTTGAGGAATATGGCACTAGATGTTCGCAACAAGGAGCTCATAGGTATGTTCTGGTGA	285	ATG	TGA	85	364	ENST00000483881	ENST00000483881	retained_intron		ENSG00000144283	protein_coding	High-throughput Literature Mining	Yes
SPROHSA004369	ATGAAATCTCTAGAAGAAAAGATTGGATGCTTGCTGAAATTTTCGGGTGATTTAGATGATCAGACCTGTAGAGAAGATTTACACATACTTTTCTCAAATCATGGTGAAATAAAATGGATAGACTTCGTCAGAGGAGCAAAAGAGGTTTGGATACATCCCTATCCTTTTTAG	171	ATG	TAG	117	282	ENST00000470621	ENST00000470621	retained_intron		ENSG00000138385	protein_coding	High-throughput Literature Mining	Yes
SPROHSA004380	ATGGGCTCCTCGCAAAGCGTCGAGATCCCGGGCGGGGGCACCGAGGGCTACCACGTTCTGCGGGTACAAGAAAATTCCCCAGGACACAGAGCTGAATAA	99	ATG	TAA	144	237	ENST00000444801	ENST00000444801	nonsense_mediated_decay		ENSG00000115806	protein_coding	High-throughput Literature Mining	Yes
SPROHSA004383	ATGAATGAGTCTGAAGATCTATTCAGCCTTATCGAAACACATGAAGCAAAACCATTGAAACTGTATGTGTACAACACAGACACTGATAACTGTCGAGAAGTGATTATTACACCAAATTCTGCATGGGGTGGAGAAGGCAGGTAA	144	ATG	TAA	250	388	ENST00000488928	ENST00000488928	retained_intron		ENSG00000115806	protein_coding	High-throughput Literature Mining	Yes
SPROHSA004392	ATGGCTCAACCCAAAGAAGATGAAGAGGAAGATGATGATGTAGTGGCTCCTAAACCACCTATTGAACCTGAAGAAGAGAAAACTTTAAAGAAAGATGAGGAAAATGATAGTAAAGCTCCCCCTCATGAGCTGACTGAAGAAGAAAAGCAACAAATCTTGCACTCTGAGGAATTTTTAAGTTTCTTTGACCATTCTACAAGAATTGTAGAAAGAGCTCTTTCTGAGCAGATTAACATCTTCTTTGACTATAGTGGGAGAGATTTGGAAGACAAAGAAGGGTAA	282	ATG	TAA	35	311	ENST00000470286	ENST00000470286	retained_intron		ENSG00000077380	protein_coding	High-throughput Literature Mining	Yes
SPROHSA004394	ATGACCCCAGAAGACTTTGTTCAGCGCTATCTTGGACTGTATAATGATCCAAATAGTAACCCAAAGATCGTGCAGCTCTTGGCAGGAGTAGCTGATCAAACCAAGGATGGGTTGATCTCCTATCAAGAGTTTTTGGCATTTGAATCTGTTTTATGTGCTCCAGATTCCATGTTCATAGTGGCTTTCCAGTTGTTTGACAAGAGTGGAAATGGAGAGGTGACATTTGGTAAGGGAAAAAGAAGATTATAA	249	ATG	TAA	297	540	ENST00000484227	ENST00000484227	processed_transcript		ENSG00000115840	protein_coding	High-throughput Literature Mining	Yes
SPROHSA004395	ATGGCGGGATTTGGTGCTATGGAGAAATTTTTGGTAGAATATAAGAGTGCAGTGGAGAAGAAACTGGCAGAGTACAAATGTAACACCAACACAGCAATTGAACTAAAATTAGTGAAACTGCTTTTGGTTACAAGGGTCTAA	141	ATG	TAA	53	188	ENST00000412731	ENST00000412731	nonsense_mediated_decay		ENSG00000128708	protein_coding	High-throughput Literature Mining	Yes
SPROHSA004406	ATGGCTGCTGGAAAGTACAGACAACAAGGCAGAAATTATATTGTTGAAGATGGAGATATTATCTTCTTCAAATTTAACACACCTCAACAACCGAAGAAGAAATAA	105	ATG	TAA	749	848	ENST00000428402	ENST00000428402	protein_coding		ENSG00000138430	protein_coding	High-throughput Literature Mining	Yes
SPROHSA004413	ATGAACATCAGAGATCAGCCCTTTGGTATTCAGGTTCGAAATGTGAGGTGCATTAAATGTCACAAATGGGGTCATGTCAACACAGATCGAGAATGTCCTTTGTTTGGTCTTTCTGGAATCAATGCAAGTTCGGTTCCCACTGATGGCTCAGGCCGGGCACAGTGGCTCACGCCTGTAATCCCAGCACTTTGGGAGGCCAAGGCTGGTGGATCATTTGAGGTCAGGAGTTCGAGACCAGCCTGA	243	ATG	TGA	46	283	ENST00000377973	ENST00000377973	protein_coding		ENSG00000138433	protein_coding	High-throughput Literature Mining	Yes
SPROHSA004433	ATGAAAGGGGGCAGTTTTGGTGGAAGAAGCTCGGGCAGTCCCTATGGTGGTGGTTATGGATCTGGTGGTGGAAGTGGTGGATATGGTAGCAGAAGGTTCTAA	102	ATG	TAA	18	114	ENST00000483137	ENST00000483137	retained_intron		ENSG00000170144	protein_coding	High-throughput Literature Mining	Yes
SPROHSA004434	ATGTTTGAGCGAATTCCTGATATAGTTTTATGGCCAACATGCCATGATGATGTAGTTAAGATTGTGAATCTAGCTTGCAAATATAATCTTTGTATCATACCAATTGGTGGTAGGTATTGTGCCTTTTGA	129	ATG	TGA	34	157	ENST00000460342	ENST00000460342	retained_intron		ENSG00000018510	protein_coding	High-throughput Literature Mining	Yes
SPROHSA004439	ATGCAAAGCACACCTTTTTGTGGTTTTTGCAGTTTGGGGAAGATGATAACAGCTAAGCCAGGGAAAACACCGATTCAGGTATTACACGAATACGGCATGAAGACCAAGAACATCCCAGTTTATGAATGTGAAAGATCTGATGTGCAAATACACGTGCCCACTTTCACCTTCAGAGTAACCGTTGGTGACATAACCTGCACAGGTGAAGGTACAAGTAAGAAGCTGGCGAAACATAGAGCTGCAGAGGCTGCCATAAACATTTTGAAAGCCAATGCAAGTATTTGGTGA	288	ATG	TGA	41	323	ENST00000448279	ENST00000448279	nonsense_mediated_decay		ENSG00000180228	protein_coding	High-throughput Literature Mining	Yes
SPROHSA004446	ATGGACAATGACAGGCAGCTCTCTAAAGCCGAGATAAACCTCTACTTGCAAAGGGAATTTGAAAAAGATGAGAAGCCACGTGACAAGTCATATCAGGATGCAGTTTTAGAAGATATTTTTAAGAAGAATGACCATGATGGTGATGGCTTCATTTCTCCCAAGGAATACAATGTATACCAACACGATGAACTATAG	195	ATG	TAG	490	679	ENST00000435079	ENST00000435079	nonsense_mediated_decay		ENSG00000079150	protein_coding	High-throughput Literature Mining	Yes
SPROHSA004506	ATGGATGATGAACTTCTTGCACAGCCACAGGTTATGAAATTATTAGATTCACTCCGAGAGCAATATACCCGCTACCAGGAAGTTTGTAGGCAACGTAGCAAGCGCACACAGTTAGAAGAGATTCAACAGAAGGTAATGCAGGTGGTGAACTGGCTAGAAGGGCCTGGATCAGAACAACTAAGAGCCCAGTGGGGCATTGGAGACTCCATTAGGGCCTCCCAGGCCCTACAGCAGAAACACGAAGAGATTGAGAGCCAGCACAGTGTGAGAGGCTTTTTCCTCTGCAAGTTACAATGA	297	ATG	TGA	129	420	ENST00000489901	ENST00000489901	retained_intron		ENSG00000187231	protein_coding	High-throughput Literature Mining	Yes
SPROHSA004507	ATGGAGGCCTCAGTAATATTACCCATTCTGAAGAAAAAACTAGCCTTCCTTTCAGGAGGAAAAGACAGACGGAGTGGCCTCATTTTGACAATTCCATTATGCCTCGAACAGACAAATATGGATGAGCTGAGTGTCACCTTAGACTACCTACTCAGCATTCCAAGTGAGAAGTGTAAGGCTAGAGGATTTACCGTGATTGTGGATGGCAGAAAATCACAGTGGAATGTGGTGAAAACAGTAGTCGTAATGCTACAGATGAGCTGTTTGGGACTTGCTGTTTGA	282	ATG	TGA	152	428	ENST00000452991	ENST00000452991	nonsense_mediated_decay		ENSG00000187231	protein_coding	High-throughput Literature Mining	Yes
SPROHSA004514	ATGCTTTGCCGAATGAAAGGAGTCAACAGCTATCCCAGCCTCTTCATTTTTCGGTCTGGAATGGTAAGGGATAAAGTTAGCATTTTTTAA	90	ATG	TAA	497	581	ENST00000494462	ENST00000494462	retained_intron		ENSG00000077232	protein_coding	High-throughput Literature Mining	Yes
SPROHSA004518	ATGACAATAATTGGTGTAATTTTATCCTTCCGATCATTGGCACAAGAAGCACTTAGAGATGTCTTATCCTACCACATTCCTTTTCTTGTAAGTTCAATTGAAGATTTTAAGGATCACATTCCAAGGGAAACTGATATGAAGGTAATAATATAA	153	ATG	TAA	151	298	ENST00000492058	ENST00000492058	retained_intron		ENSG00000061676	protein_coding	High-throughput Literature Mining	Yes
SPROHSA004519	ATGAGTTGCACGCATGAACTATGTCCAGAAGAGCGACATCATATTGGAGATCGCAGTCTTTCCTTATGTAATATGTTCCTAGATGAAATGGCCAAACAAGCTCGAAATCTCATCACTGATATTTGCACAGAACAGTGTACCCTTAGTGACCAGTTGCTACCCAAGCATTGTGCCAAAACTATCAGTCAAGCAGTGAATAAGAAATCAAAAAAGCAGACTGGTAAGAAAGGGGAACCTGAAAGGGAGAAACCAGGTGTTGAGAGCATGAGGAAAAACAGGCTGGTTGTGACCAAGTAA	297	ATG	TAA	56	347	ENST00000495619	ENST00000495619	retained_intron		ENSG00000061676	protein_coding	High-throughput Literature Mining	Yes
SPROHSA004521	ATGTCTAATACAGGAAATTGGATGCATATTCGTTATCAATCTAAACTGCAGGCTCGGAAAGCCTTAAGCAAAGATGGGAGGATTTTTGGAGAATCCATCATGATTGGTGTAAAACCATGTATTGACAAAAGTGTTATGGAAAGCAGTGACAGATGTGCTTTATCATCTCCATCTTTAGCCTTTACACCACCAATCAAAACTCTAGGTACACCAACACAACCTGGAAGTACTCCTAGGATTTCTACCATGAGACCTCTTGCTACAGCATACAAAGCCTCTACTAGTGATTATCAGGTATTTTAA	303	ATG	TAA	506	803	ENST00000479162	ENST00000479162	retained_intron		ENSG00000163002	protein_coding	High-throughput Literature Mining	Yes
SPROHSA004523	ATGGATAATTGGGATGAGAAAAAGCTGGAAGAAGTAGTGAACAAGAAGCACGGTGTGCAAGCATTTCCTGGAAGCTATTGA	81	ATG	TGA	463	538	ENST00000496289	ENST00000496289	processed_transcript		ENSG00000065548	protein_coding	High-throughput Literature Mining	Yes
SPROHSA004545	ATGTCAGATATCCTCCGGGAGCTGCTCTGTGTCTCTGAGAAGGCTGCTAACATTGCCCGGGCGTGCAGACAGCAGGAAGCCCTCTTCCAGCTGCTGATCGAAGAAAAGAAAGAGGGAGAAAAGAACAAGAAGTTTGCAGTTGACTTCAAGACGCTGGCTGATGTACTGGTACAGGAAGTTATAAAACAGAATATGGAGAACAAGTTTCCAGGCTTGGAAAAAAATATTTTTGGAGAAGAATCCAATGAGTTTACTAATGACTGGGCCTCTTCCCTCACTTCTGTCAAGGGCTGA	294	ATG	TGA	149	437	ENST00000422454	ENST00000422454	processed_transcript		ENSG00000151689	protein_coding	High-throughput Literature Mining	Yes
SPROHSA004548	ATGGATATGTTAAGATTAACTCTTCAAACAACATCAGATGGTGTCATGCTAGACAAAGATCTTTTTAAAAAGTAA	75	ATG	TAA	464	533	ENST00000496170	ENST00000496170	retained_intron		ENSG00000115419	protein_coding	High-throughput Literature Mining	Yes
SPROHSA004550	ATGCAGTTTTTGAATAAGATGGCTGGTAATGAATATGTTGGATTCAGTAATGCAACGTTTCAGTCTGAAAGAGAAAGTGGAGATCGAAATTTTGCAATAGGATATTACTTAAAAGAAAAGAAGTGTTTTCCAGAAGGCACAGACATGGTTGGTATATTAGACTTCTACTTCCAGGTAATCTAA	183	ATG	TAA	33	210	ENST00000495444	ENST00000495444	retained_intron		ENSG00000115419	protein_coding	High-throughput Literature Mining	Yes
SPROHSA004566	ATGTCAGGGTTCAGTCCGGAACTCATCGACTACTTGGAAGGGAAAATCTCCTTTGAGGAGTTCGAACGGCGGAGAGAAGAGAGAAAAACCCGCGAGAAGAAAGTGAGGCGATGCTAG	117	ATG	TAG	114	225	ENST00000448539	ENST00000448539	nonsense_mediated_decay		ENSG00000119041	protein_coding	High-throughput Literature Mining	Yes
SPROHSA004574	ATGCATAAGATGACTCCACCAATTAAAGATCTGCTGCCTAGACTCACCCCCATCTTAAAGAACAGACATGAAAAAGTACAAGAGAATTGTATTGATCTTGTTGGTCGTATTGCTGACAGGGGAGCTGAATATGTATCTGCAAGAGAGTGGATGAGGATTTGCTTTGAGCTTTTAGAGCTCTTAAAAGCCCACAAAAAGGCTATTCGTAGAGCCACAGTCAACACATTTGGTTATATTGCAAAGGCCATTGGGTGA	255	ATG	TGA	193	442	ENST00000496458	ENST00000496458	retained_intron		ENSG00000115524	protein_coding	High-throughput Literature Mining	Yes
SPROHSA004575	ATGGGTGGAAGCACTCCAGTTCTGACCCCTGGAAAGACACCAATTGGCACACCAGCCATGAACATGGCTACCCCTACTCCAGGTCACATAATGAGTATGACTCCTGAACAGCTTCAGGCTTGGCGGTGGGAAAGAGAAATTGATGAGAGAAATCGCCCACTTTCTGATGAGGAATTAGATGCTATGTTCCCAGAAGGATATAAGGTAGTACATCAAATTTGA	222	ATG	TGA	244	460	ENST00000468925	ENST00000468925	retained_intron		ENSG00000115524	protein_coding	High-throughput Literature Mining	Yes
SPROHSA004576	ATGGCGAAGATCGCCAAGACTCACGAAGATATTGAAGCACAGATTCGAGAAATTCAAGGCAAGAAGGCAGCTCTTGATGAAGCTCAAGGAGTGGGCCTCGATTCTACAGGATGA	114	ATG	TGA	17	125	ENST00000414174	ENST00000414174	nonsense_mediated_decay		ENSG00000115524	protein_coding	High-throughput Literature Mining	Yes
SPROHSA004578	ATGAAGTTTGATCGAGGCTATATTTCTCCATACTTTATTAATACATCAAAAGGTCAGAAATGTGAATTCCAGGATGCCTATGTTCTGTTGAGTGAAAAGAAAATTTCTAGTATCCAGTCCATTGTACCTGCTCTTGAAATTGCCAATGCTCACCGTAAGCCTTTGGTCATAATCGCTGAAGATGTTGATGGAGAAGCTCTAAGTACACTCGTCTTGAATAGGTAA	225	ATG	TAA	266	485	ENST00000482167	ENST00000482167	retained_intron		ENSG00000144381	protein_coding	High-throughput Literature Mining	Yes
SPROHSA004580	ATGGGTGGAGAGATTCAACCAGTTAGCGTGAAAGTTGGAGATAAAGTTCTTCTCCCAGAATATGGAGGCACCAAAGTAGTTCTAGATGACAAGGATTATTTCCTATTTAGAGATGGTGACATTCTTGGAAAGTACGTAGACTGA	144	ATG	TGA	297	435	ENST00000409729	ENST00000409729	protein_coding		ENSG00000115541	protein_coding	High-throughput Literature Mining	Yes
SPROHSA004583	ATGGTCATGGCGGAGGGGACGGCAGTGCTGAGGCGGAACAGGCCGGGCACCAAGGCGCAGGCAGTTCTGCCTTGA	75	ATG	TGA	13	82	ENST00000497443	ENST00000497443	processed_transcript		ENSG00000115540	protein_coding	High-throughput Literature Mining	Yes
SPROHSA004600	ATGTCCCGTGGTGATCCATTTAAGGATATAATTTTATATGTCAAGGAGGAGATGAAAAAAAACAACATCCCAGAGCCAGTTGTCATCGGAATAGTCTGGTCAAGTGTAATGAGCACTGTGGAATGGAACAAAAAAGAGGAGCTTGTAGCAGAGCAAGCCATCAAGCACTTGAAGGTATTAGAACTATGCCTTGACAAAACAAACTATTCTGCTTTCACGTGGTGA	225	ATG	TGA	95	314	ENST00000491576	ENST00000491576	retained_intron		ENSG00000082153	protein_coding	High-throughput Literature Mining	Yes
SPROHSA004604	ATGGCTAATAATGGCCCGAACACCAATGGATCTCAGTTCTTCATCACCTATGGCAAACAGCCACATTTGGACATGAAATACACCGTATTTGGAAAGGTAATAGATGGTCTGGAAACTCTAGATGAGTTGGAGAAGTTGCCAGTAAATGAGAAGACATACCGACCTCTTAATGATGTACACATTAAGGACATAACTATTCATGCCAACCCATTTGCTCAGTAG	222	ATG	TAG	561	777	ENST00000465823	ENST00000465823	processed_transcript		ENSG00000240344	protein_coding	High-throughput Literature Mining	Yes
SPROHSA004605	ATGTCTGTGACACTGCATACAGATGTAGGTGATATTAAAATTGAAGTCTTCTGTGAGAGGACACCCAAAACATGTGAGGAATATCAAGGGTTTCATGGTTCAAACAGGAGATCCAACAGGAACTGGAAGAGGAGGCAACAGTATTTGGGGCAAGAAGTTTGA	162	ATG	TGA	72	228	ENST00000415562	ENST00000415562	nonsense_mediated_decay		ENSG00000240344	protein_coding	High-throughput Literature Mining	Yes
SPROHSA004632	ATGGAGGGCAAAATCAATAAGCAGCTGAAAAAAGTTCTGAAGAAAATAGTAAAAGAAGCCCATGAACCGCTGGCAGTAGCTGATGCTAAACTAGGAGGGGTCATAAAGGAAAAGCTGAATCTCAGTTGTATCCATAGTCCTGTTGTTAATGAACTTATGAGAGGAATTCGTTCACAAATGGATGGATTAATCCCTGGGGTAGAACCACGTGAAATGGCAGCTATGTGTCTTGGATTGGCTCACAGCCTTGTTAGATGA	258	ATG	TGA	213	465	ENST00000478941	ENST00000478941	retained_intron		ENSG00000055044	protein_coding	High-throughput Literature Mining	Yes
SPROHSA004641	ATGTTAATATTTTCATCTTTTAGTTGTAAGGCTCCTCTCTATGATCTGGCTGCTCATGAAGACAAAGTTCTGAGTGTAGACTGGACAGACACAGGGCTACTTCTGAGTGGAGGAGCAGACAATAAATTGTATTCCTACAGATATTCACCTACCACTTCCCATGTTGGGGCATGA	174	ATG	TGA	49	217	ENST00000467777	ENST00000467777	retained_intron		ENSG00000138442	protein_coding	High-throughput Literature Mining	Yes
SPROHSA004645	ATGTTGGACTTCGCGATCTTCGCCGTTACCTTCTTGCTGGCGTTGGTGGGAGCCGTGCTCTACCTCTATCCGCGGACCCTTTTGAAACCATGCTGA	96	ATG	TGA	81	171	ENST00000461371	ENST00000461371	processed_transcript		ENSG00000119004	protein_coding	High-throughput Literature Mining	Yes
SPROHSA004652	ATGGCGGAGCTGCAGATGCTGCTGGAAGAGGAAATCCCGGGGGGCCGCCGGGCCCTCTTCGACAGCTACACAAATCTGGAACGGGTGGCCGATTACTGCGAGAACAACTACATACAGAGATGGGGTCTTGGTATGTCATGCAGGCTGGAATGCAGTGGTGTGATCATAGCTCACTGCAGCCTTGAACTCCTGTGCTCAAGTGATCATCCTGCCTCAGTCTCTCAGTAG	228	ATG	TAG	233	455	ENST00000447762	ENST00000447762	nonsense_mediated_decay		ENSG00000138443	protein_coding	High-throughput Literature Mining	Yes
SPROHSA004668	ATGGGTTTCGGAGACCTGAAAAGCCCTGCCGGCCTCCAGGTGCTCAACGATTACCTGGCGGACAAGAGCTACATCGAGGGGTATGTGCCATCACAAGCAGATGTGGCAGTATTTGAAGCCGTGTCCAGCCCACCGCCTGCCGACTTGTGTCATGCCCTACGTTGGTATAATCACATCAAGTCTTACGAAAAGGAAAAGGCCAGGTAA	207	ATG	TAA	91	292	ENST00000479587	ENST00000479587	retained_intron		ENSG00000114942	protein_coding	High-throughput Literature Mining	Yes
SPROHSA004671	ATGGCGAAATTAGAGGAGTGCGTCAGAAGCATTCAAGCAGACGGCTTAGTCTGGGGCTCATCTAAACTAGTTCCAGTGGGATACGGAATTAAGAAACTTCAAATACAGTGTGTAGTTGAAGATGATAAAGTTGGAACAGATATGCTGGAGGAGCAGATCACTGCTTTTGAGGACTATGTGCAGTCCATGGATGTGGCTGCTTTCAACAAGATCTAA	216	ATG	TAA	326	536	ENST00000482103	ENST00000482103	retained_intron		ENSG00000114942	protein_coding	High-throughput Literature Mining	Yes
SPROHSA004678	ATGGCCCTCGTGCCCTATGAGGAGACCACGGAATTTGGGTTGCAGAAATTCCACAAGCCTCTTGCAACTTTTTCCTTTGCAAACCACACGATCCAGATCCGGCAGGACTGGAGACACCTGGGAGTCGCAGCGGTGGTTTGGGATGCGGTGCTCATGTGA	159	ATG	TGA	5	158	ENST00000448823	ENST00000448823	protein_coding		ENSG00000144401	protein_coding	High-throughput Literature Mining	Yes
SPROHSA004681	ATGGAAAGGCATTTTCTGGAGCTTCTTCAGTTTAATATTAATGTTCCTGCCAGTGTTTATGCCAAATACTACTTTGACCTTCGCTCCTTAGCAGATGACAACAACCTGAATTTTCTATTTGCTCCTCTTAGCAAAGAAAGAGCACAGAACCTAGAGGCTATTTCTAGATTGTGTGAAGACAAAGACTTGTGTAGAGCCGCTATGAGAAGGTCTTTCAGTGCTGATAACTTCATTGGTATTCAGCGCTCTAAAGCCATCCTCTCTTAA	267	ATG	TAA	115	376	ENST00000468768	ENST00000468768	processed_transcript		ENSG00000163249	protein_coding	High-throughput Literature Mining	Yes
SPROHSA004682	ATGTCCAAAAAAATCAGTGGCGGTTCTGTGGTAGAGATGCAAGGAGATGAAATGACACGAATCATTTGGGAATTGATTAAAGAGAAACTCATTTTTCCCTACGTGGAATTGGATCTACATAGGTAA	126	ATG	TAA	265	385	ENST00000481557	ENST00000481557	retained_intron		ENSG00000138413	protein_coding	High-throughput Literature Mining	Yes
SPROHSA004689	ATGGCGTCGGGCTGCAAGATTGGCCCGTCCATCCTCAACAGCGACCTGGCCAATTTAGGGGCCGAGTGCCTCCGGATGCTAGACTCTGGGGCCGATTATCTGCACCTGGACGTAATGGACGGACATGCACATGATGGTGTCCAAGCCAGAACAGTGGGTAAAGCCAATGGCTGTAGCAGGAGCCAATCAGTACACCTTTCATCTCGAGGCTACTGA	216	ATG	TGA	19	229	ENST00000438204	ENST00000438204	protein_coding		ENSG00000197713	protein_coding	High-throughput Literature Mining	Yes
SPROHSA004709	ATGGCTCCCGGCCAGCTCGCCTTATTTAGTGTCTCTGACAAAACCGGCCTTGTGGAATTTGCAAGAAACCTGACCGCTCTTGGTTTGAATCTGGTCGCTTCCGGAGGGACTGCAAAAGCTCTCAGGGATGCTGGTCTGGCAGTCAGAGATGTCTCTGAGTTGACGGGATTTCCTGAAATGTTGGGGGGACGTGTGAAAACTTTGCATCCTGCAGTCCATGCTGGAATCCTAGCTCGTAATATTCCAGAAGATAATGCTGACATGGCCAGACTTGATTTCAATCTTATAAGATAG	294	ATG	TAG	151	439	ENST00000488712	ENST00000488712	retained_intron		ENSG00000138363	protein_coding	High-throughput Literature Mining	Yes
SPROHSA004756	ATGCAGATGATAGACTTGCAGACGGGGACTCCTTGGGAATCTGTCACCTTCACGGCCCTGGGCACTGACCGAAAGCTCGAGAGCTAG	87	ATG	TAG	382	463	ENST00000471576	ENST00000471576	retained_intron		ENSG00000074582	protein_coding	High-throughput Literature Mining	Yes
SPROHSA004757	ATGTACACAGCTGTGGGCTCTGAATGGCGTCCCTTTGGCTATCCACGCCGCCGGCGACCACTGAATTCTGTGGTTCTACAACAGGGTCTGGCTGACCGAATTGTCAGAGACGTCCAGGAATTCATCGATAACCCCAAGTGGTACACTGACAGAGGCATTCCTTACAGACGTGGCTACCTGCTTTATGGGCCCCCTGGTTGCGGAAAGAGCAGTTTTATCCCTGGCTGGGGAACTGGAGCACAGCATCTGCCTGCTGAGCCTCACGGACTCCAGCCTCTCTGA	282	ATG	TGA	134	410	ENST00000477422	ENST00000477422	retained_intron		ENSG00000074582	protein_coding	High-throughput Literature Mining	Yes
SPROHSA004779	ATGGAGGCACGGCAGGCTACACGGAAAAGGGAGCAGAAGGCAGCCCGGCGGCAACGGGAGGAACAGCAGCAGAGGCAGCAGGAGCAGGAGGAGCGTGAACGAGAAGAGCAGCGGCGATTTGCCGCCCTCAGTGACCGAGAGAAGAGAGCTCTGGCTGCAGAGCGCCGACTCGCTGCCCAGTTGGGAGCCCCTACCTCTCCAATCCCTGACTCTGCAATCGTCAATACTCGGTATGGGGTGCGGGATGAGGGAGTGGGTGGACTGTAA	267	ATG	TAA	87	348	ENST00000460966	ENST00000460966	retained_intron		ENSG00000163516	protein_coding	High-throughput Literature Mining	Yes
SPROHSA004789	ATGGAGAACGGGCAGGAGCGGGTGGAAGTGGAGGAGGATGGGCAGCTGAAGTCAGTCACAATCAATGGTGTCCCAGATGACCTGGCACTGGGCTTGGAGCTGAGCCGTCGCGAGCAGCAGCCGTCAGTCACTTCCAGGTCTGGGGGCACTCAGGTCCAGCAGACCCCTGCCTCATGCCCCTTGGACAGCGACCTCTCTGAGGATGAGGACCTGCAGCTGGCCATGGCCTACAGCCTGTCAGAGATGGAGGCAGCTGGGAAGAAACCCGCAGATGTGTTCTGA	282	ATG	TGA	295	571	ENST00000472019	ENST00000472019	retained_intron		ENSG00000135924	protein_coding	High-throughput Literature Mining	Yes
SPROHSA004805	ATGTTGGAAGCCCACCGACGCCAGCGTCACCCTTTCTTACTCCTTGGCACTACGGCTAACAGGACGCAATCCCTCAACTACGGCTGCATCGTTGAGAATCCACAGACACACGAGGTATTGCACTATGTGGAGAAACCCAGCACATTTATCAGTGACATCATCAACTGCGGCATCTACCTCTTTTCTCCTGAAGCCTTGAAGCCTCTTCGGGATGTCTTCCAGCGTAATCAGCAGGATGGGCAATTGTGA	249	ATG	TGA	2104	2347	ENST00000481170	ENST00000481170	retained_intron		ENSG00000144591	protein_coding	High-throughput Literature Mining	Yes
SPROHSA004827	ATGAAATCTAGAAAGAAGATGCAGCACAATGTTCTAGTAGCGGAGGTAACTCAGCAGTTGAAGGCGCGATTCTTACCAAGTCCAGTTGTTATTAAGAAACGTATTGAAGGACTTATTGAGAGAGAATATTTGGCACGAACACCTGAGGATCGCAAAGTATACACATATGTAGCATAA	177	ATG	TAA	176	347	ENST00000454323	ENST00000454323	nonsense_mediated_decay		ENSG00000036257	protein_coding	High-throughput Literature Mining	Yes
SPROHSA004829	ATGGTTTTGCATAAACATGGAGAAAAGCTCTACACTGGACTAAGAGAAGTTGTTACCGAACATCTCATAAATAAGGAATAA	81	ATG	TAA	87	162	ENST00000432260	ENST00000432260	nonsense_mediated_decay		ENSG00000036257	protein_coding	High-throughput Literature Mining	Yes
SPROHSA004832	ATGAGTTTTCTGCCTATAATTTTGAATCAGCTCTTCAAAGTTCTGGTACAGAATGAGGAAGATGAAATAACTACAACTGTCACCAGGGTTCTGACCGACATTGTGGCCAAGTGCCATGAGGAGCAGCTGGATCATTCTGTCCAGTCATATATTAAGGTATGA	162	ATG	TGA	166	322	ENST00000472652	ENST00000472652	retained_intron		ENSG00000135905	protein_coding	High-throughput Literature Mining	Yes
SPROHSA004833	ATGGCCGGTGAGCGGACCCGCAGGTTCACCCGGAGCCTGTTGAGACCTGGGCAGGCGGCCGAGCTCCGGCACAGCGCCGCGTCCGCCGCCGCGGTGGCAGTCAGCAGCCGGCAGCAGCAGCGGCACTAA	129	ATG	TAA	10	133	ENST00000458608	ENST00000458608	nonsense_mediated_decay		ENSG00000135905	protein_coding	High-throughput Literature Mining	Yes
SPROHSA004838	ATGAGTGAAAATGCTGTTCGCCAAAATGGACAGCTGGTCAGAAATGATTCTCTGTATGGCATTTCAAATATAGATACAACCATTGAAGGAACGTCAGATGACCTGACTGTTGTAGATGCAGCTTCACTAAGACGACAGATAATCAAACTAAATAGACGTCTACAACTTCTGGAAGAGGAGAACAAAGAACGTGCTAAAAGAGAAATGGTCATGTATTCAATTACTGTAGCTTTCTGGCTGCTTAATAGCTGGCTCTGGTTTCGCCGCTAG	270	ATG	TAG	363	627	ENST00000524634	ENST00000524634	protein_coding		ENSG00000168958	protein_coding	High-throughput Literature Mining	Yes
SPROHSA004848	ATGACTGTGTATCAGGCAGTACGGCAGTTTAGTATACAGGCTGAAGATGAAAGAGAATCCACAGATGATGAGAGCAATCCTCTAGGCAGAGCTGGTATTTGGACAAAGACTCATACAATATGGCAAGTCTGA	132	ATG	TGA	287	413	ENST00000470302	ENST00000470302	retained_intron		ENSG00000153827	protein_coding	High-throughput Literature Mining	Yes
SPROHSA004858	ATGGACTTAAAGGAGAAGAAGGAAGTTGTGGAAGAGGCAGAAAATGGAAGAGACGCCCCTGCTAACGGGAATGCTAATGAGGAAAATGGGGAGCAGGAGGCTGACAATGAGGTAGACGAAGAAGAGGAAGAAGGTGGGGAGGAAGAGGAGGAGGAAGAAGAAGGTGATGGTGAGGAAGAGGATGGAGATGAAGATGAGGAAGCTGAGTCAGCTACGGGCAAGCGGGCAGCTGAAGATGATGAGGATGACGATGTCGATACCAAGAAGCAGAAGACCGACGAGGATGACTAG	291	ATG	TAG	203	488	ENST00000448874	ENST00000448874	nonsense_mediated_decay		ENSG00000187514	protein_coding	High-throughput Literature Mining	Yes
SPROHSA004863	ATGGCAGGGGAACAGAAACCCTCAAGTAATCTCCTGGAGCAGTTTATTTTACTAGCCAAAGGTACCAGTGGCTCAGCCCTCACTGCTCTCATAAGCCAGGTCTTAGAGGCTCCCGGAGTGTATGTCTTTGGAGAACTTCTGGAGCTGGCCAACGTGCAGGAGTAG	165	ATG	TAG	193	352	ENST00000449784	ENST00000449784	nonsense_mediated_decay		ENSG00000144524	protein_coding	High-throughput Literature Mining	Yes
SPROHSA004870	ATGCTTCCCAGGCTGCTGTGTGAGGAGCTGTGCAGCCTCAACCCCATGTCCGACAAGCTGACCTTCTCTGTGATCTGGACACTGACTCCAGAGGGCAAGGCCAGGATGCCAAACTCCTGA	120	ATG	TGA	1635	1749	ENST00000433430	ENST00000433430	nonsense_mediated_decay		ENSG00000144535	protein_coding	High-throughput Literature Mining	Yes
SPROHSA004883	ATGGAAGAGGAGGCAGCCAGACTCCGGCATGAGGAAGAAGAACGGAAGAGAAAGGAGCTGGAGGTCCAGCGGCAGAAGGAGTTAATGCGCCAGAGGCAGCAGCAGCAAGAGGCTCTCCGGAGGTTGCAGCAGCAGCAGCAGCAACAACAGCTGGCGCAGATGAAGGTAAAGCCCGAGGCATCAACCTTAGGAGCTCCTTGCTAA	204	ATG	TAA	58	256	ENST00000469843	ENST00000469843	processed_transcript		ENSG00000204120	protein_coding	High-throughput Literature Mining	Yes
SPROHSA004909	ATGGTTCTGCCCAGAAAGCCAGTTGCAGGGGCCCTGGATGTTTCCTTTAACAAGTTTATTCCCTTATCAGAGCCTGCTCCAGTTCCCCCAATACCCAATGAACAGCAGTTAGCCAGACTGACGGATTATGTGGCTTTCCTTGAAAACTGA	150	ATG	TGA	100	244	ENST00000447464	ENST00000447464	nonsense_mediated_decay		ENSG00000198612	protein_coding	High-throughput Literature Mining	Yes
SPROHSA004936	ATGGAGGCGGCCGTGGCGCCGGGGAGGGATGCGCCGGCACCCGCGGCGAGTCAGCCCAGCGGCTGCGGGAAACACAACTCGCCGGAGAGGAAAGTTTATATGGACTATAATGCAACGACTCCCCTGGAGCCAGAAGTTATCCAGGCCATGACCAAGGCCATGTGGGAAGCCTGGGGAAATCCCAGCAGCCCGTATTCAGCAGCCTACTCAATGTGA	216	ATG	TGA	12	222	ENST00000423324	ENST00000423324	nonsense_mediated_decay		ENSG00000132330	protein_coding	High-throughput Literature Mining	Yes
SPROHSA004960	ATGTCTGTCACCCTGCTCCGGGACCCGTCGATGTCCCCTCTAGGGGTGGCCACTCTCACCCCCTCCTCCACTTGCCCCTCTCTGGTTGAAGGGCGGTACGGTGCCACTGACCTGAGGTGA	120	ATG	TGA	290	404	ENST00000465813	ENST00000465813	retained_intron		ENSG00000130294	protein_coding	High-throughput Literature Mining	Yes
SPROHSA004968	ATGGAAACCATCAACCTGGACAGAGATGCAGAGGATGTTGATTTGAATCACTATCGCATAGGGAAGATTGAAGGATTTGAGGTACTGAAGAAAGTGAAGGTGAGAGGGACTCTTATGAGGGGACTATGA	129	ATG	TGA	226	349	ENST00000473017	ENST00000473017	retained_intron		ENSG00000115685	protein_coding	High-throughput Literature Mining	Yes
SPROHSA004970	ATGAACGACAATCTCCTTGAGAGCTGGAGCGACCTCGACGAGCTGAAGGGAGCCAGGAGCCTGGAGACAGTGTACCTGGAGCGGAACCCCTTGCAGAAGGACCCCCAGTACCGGCGGAAGGTCATGCTCGCCCTCCCCTCCGTGCGGCAGATCGATGCCACGTTCGTCAGAGCTCTCCTTCAAAGAGCGCCGGGCAGGGCTGACTGTTTTCACGTGTGCCCGTCAGTTCTCGCCACATCCCTTGCCTGTGGGTGA	255	ATG	TGA	70	319	ENST00000415769	ENST00000415769	protein_coding		ENSG00000115685	protein_coding	High-throughput Literature Mining	Yes
SPROHSA004972	ATGAAACCCCCAGCACACGAAGAGGCCAAGGCACCTTCCAGAGGCTTTGTGGTGCGGGACGCACCCTGGACCGCCAGCAGCAGTGAGAAGGCTCCTGACATGAGCAGCTCTGAGGAATTTCCCAGCTTTGGGGCTCAGGTGGCTCCCAAGACCCTCCCTTGGGGCCCCAAACGATAA	177	ATG	TAA	61	232	ENST00000494862	ENST00000494862	retained_intron		ENSG00000115677	protein_coding	High-throughput Literature Mining	Yes
SPROHSA004974	ATGAGTTCCGTTGCAGTTTTGACCCAAGAGAGTTTTGCTGAACACCGAAGTGGGCTGGTTCCGCAACAAATCAAAGGGGCGACTGGCCAGGCATGA	96	ATG	TGA	205	295	ENST00000449864	ENST00000449864	protein_coding		ENSG00000115677	protein_coding	High-throughput Literature Mining	Yes
SPROHSA004979	ATGATTGCAAGGATGCAGGCGCAGATGCAGATGCAGATGCAGGGCGGGGATGGCGATGGCGGGGCTCTCGGGCACCACGTGTAA	84	ATG	TAA	4	82	ENST00000451310	ENST00000451310	protein_coding		ENSG00000168385	protein_coding	High-throughput Literature Mining	Yes
SPROHSA004991	ATGGACGCAGCTACTCTGACCTACGACACTCTCCGGTTTGCTGAGTTTGAAGATTTTCCTGAGACCTCAGAGCCCGTTTGGATACTGGGTAGAAAATACAGCATTTTCACAGAAAAGGACGAGATCTTGTCTGATGTGGCATCTAGACTTTGGTTTACATACAGGAAAAACTTTCCAGCCATTGGAGGTTGTCGGGACATTTCACTCTCCAGTAAATGTGGCCCTTGGCGTTACTGA	237	ATG	TGA	17	248	ENST00000482507	ENST00000482507	retained_intron		ENSG00000168397	protein_coding	High-throughput Literature Mining	Yes
SPROHSA005012	ATGCTGAGGTGCCTGTATCATTGGCACAGGCCAGTGCTGAACCGTAGGTGGAGTAGGCTGTGCCTTCCGAAGCAGTATCTATTCACAATGAAGTTGCAGTCTCCCGAATTCCAGTCACTTTTCACAGAAGGACTGAAGAGTCTGACAGCCCCCAATTTTTCAACTTCAATTGCAAGAGGCCTCTTGGAAGAAGGAGTAGTAATTAACTCTTGA	213	ATG	TGA	256	463	ENST00000469632	ENST00000469632	processed_transcript		ENSG00000072756	protein_coding	High-throughput Literature Mining	Yes
SPROHSA005017	ATGGCAGCTTATGTGAATCCTCATGGATATGTGCATGAGACACTTACTGTGTATAAGGCTTGCAACTTGAATCTGATAGGCCGGCCTTCTACAGAACACAGCTGGTTTCCTGGGTATGCCTGGACTGTTGCCCAGTGTAAGATCTGTGCAAGCCATATTGGATGGAAGTTTACGGCCACCAAAAAAGACATGTCACCTCAAAAATTTTGGGGCTTAACGCGATCTGCTCTGTTGCCCACGATCCCAGACACTGAAGATGAAATAAGTCCAGACAAAGTAATACTTTGCTTGTAA	294	ATG	TAA	3380	3668	ENST00000488263	ENST00000488263	retained_intron		ENSG00000113851	protein_coding	High-throughput Literature Mining	Yes
SPROHSA005018	ATGTCTGCAGTTCAATTAGAATCCCTCAATAAGTGCCAGATATTTCCTTCAAAACCTGTCTCAAGAGAAGACCAATGTTCATATAAATGGTGGCAGAAATACCAGAAGAGAAAGTTTCATTGTGCAAATCTAACTTCATGGCCTCGCTGGCTGTATTCCTTATATGATGCTGAGACCTTAATGGACAGAATCAAGAAACAGCTACGTGAATGGGATGAAAATCTAAAAGATGATTCTCTTCCTTCAAATCCAATAGGTATGAAAAGTTAG	270	ATG	TAG	200	464	ENST00000482844	ENST00000482844	retained_intron		ENSG00000113851	protein_coding	High-throughput Literature Mining	Yes
SPROHSA005023	ATGAATCTGTCTGCTATTCAGGATAGAGAAATTTGCTGCTATTCAATTTCTTGCAAAGAAAAGGATAATATAGATATCACACTTCAGTGGCTTATTCAGCATTCAAAATCTAGAAGAAGCTGA	123	ATG	TGA	73	190	ENST00000468010	ENST00000468010	processed_transcript		ENSG00000134108	protein_coding	High-throughput Literature Mining	Yes
SPROHSA005037	ATGGGGCGGTCCCCGCGTGAGCTATCCTTCAAGAAGGGGGCCTCGCTGCTCCTGTACCACCGCGCCTCGGAGGACTGGTGGGAGGGCCGGCACAACGGCGTGGATGGACTCATCCCCCATCAGTACATAGTTGTACAGGACATAAACGGTGTTGGGTGCCTCTGGCCTACATCCTGA	177	ATG	TGA	105	276	ENST00000520860	ENST00000520860	processed_transcript		ENSG00000196220	protein_coding	High-throughput Literature Mining	Yes
SPROHSA005062	ATGACTGCCACTCTCCGCCCCTACCTGAGTGCCGTGCGGGCCACATTGCAGGCTGCCCTCTGCCTGGAGAACTTCTCCTCCCAGGTTGTGGAACGACACAACAAGCCGGAAGTGGAAGTCAGGTAG	126	ATG	TAG	40	160	ENST00000479956	ENST00000479956	retained_intron		ENSG00000241553	protein_coding	High-throughput Literature Mining	Yes
SPROHSA005070	ATGGCGTCTCGAGCAGGCCCGCGAGCGGCCGGCACCGACGGCAGCGACTTTCAGCACCGGGAGCGCGTCGCCATGCACTACCAGATGAGGCTGTTTTATTCAAATTTGTATCCCAGTGTCCAGTACAGTTGTCTGGCATATAGTTGGTGGTAA	153	ATG	TAA	90	237	ENST00000489724	ENST00000489724	processed_transcript		ENSG00000171135	protein_coding	High-throughput Literature Mining	Yes
SPROHSA005079	ATGCTCACTCTCAACAATTGTAGAGAGGCTTTCTGGCTGGGCAATCTAAAAAACCGGGACTTGCAGGGTGAAGAGATTAAGTCCCAAAATTCCCAGGAGAGCACAGCAGATGAGAGTGAGGATGACATGTCATCCCAGGCCTCCAAGAGCAAAGCCACTGAGGATGGTGAAGAAGACGAAGTAAGTGCTGGAGAAAAGGAGCAAGATAGTGATGAGAGTTATGATGACTCTGATTAG	237	ATG	TAG	192	423	ENST00000470028	ENST00000470028	processed_transcript		ENSG00000144554	protein_coding	High-throughput Literature Mining	Yes
SPROHSA005083	ATGGTGTCAGTAATTAACACTGTGGATACCTCCCATGAGGACATGATTCACGACGCCCAGATGGACTACTATGGCACCCGCCTGGCAACCTGCTCATCAGACAGGTCCGTCAAAATCTTTGATGTGCGCAATGGAGGGCAGATCCTTATCGCCGACCTCAGGGGGTAA	168	ATG	TAA	60	222	ENST00000397101	ENST00000397101	retained_intron		ENSG00000157020	protein_coding	High-throughput Literature Mining	Yes
SPROHSA005142	ATGCCGGACAGTAACTTCGCAGAGCGCAGCGAGGAGCAGGTGTCTGGTGCTAAAGTCATCGCTCAGGCCCTGAAAACGCAAGATGTGGAGTACATATTTGGCATCGTAGGCATCCCAGTGACCGAAATCGCCATTGCTGCCCAGCAGCTAGGCATCAAGTACATCGGGATGAGGAATGAGCAAGCGGTGAGTATGGACTCAGGTGGCTGA	210	ATG	TGA	83	287	ENST00000472857	ENST00000472857	retained_intron		ENSG00000131373	protein_coding	High-throughput Literature Mining	Yes
SPROHSA005149	ATGCCTGAAAGGTGGGTGCGGCTGCTATTTGGACGAGAGTTCCCCCTGCAGGACCTTCTGGTGGTCTGGGATGCCTTGTTTGCAGACGGCCTCAGCCTGGGTTTAGTAGATTATATCTTCGTAGCCATGTTACTTTACATCCGAGATGCTTAG	153	ATG	TAG	203	350	ENST00000414318	ENST00000414318	processed_transcript		ENSG00000131374	protein_coding	High-throughput Literature Mining	Yes
SPROHSA005158	ATGTACTACAGAGGAGCACAAGCAGCCATAGTTGTATATGATATCACAAATGAGGAGTCCTTTGCAAGAGCAAAAAATTGGGTTAAAGAACTTCAGAGGCAAGCAAGTCCTAACATTGTAATAGCTTTATCGGGAAACAAGGCCGACCTAGCAAATAAAAGAGCAGTAGATTTCCAGGAAGCACAGTCCTATGCAGATGACAATAGTTTATTATTCATGGAGACATCCGCTAAAACATCAATGAATGTAAATGAAATATTCATGGCAATAGGTAAGATTAATATCTCTTTTTAA	294	ATG	TAA	159	447	ENST00000469122	ENST00000469122	retained_intron		ENSG00000144566	protein_coding	High-throughput Literature Mining	Yes
SPROHSA005163	ATGTCCACTGAGGCACAAAGAGTTGATGACAGTCCAAGCACTAGTGGAGGAAGTTCCGATGGAGATCAACGTGAAAGTGTTCAGCAAGAACCAGAAAGAGAACAAGTTCAGCCCAAGAAAAAGGAGGGAAAAATATCCAGCAAAACCGCTGCTAAATTGTCAACTAGTGCTAAAAGAATTCAGAAGGAACTTGCAGAAATCACATTGGACCCTCCTCCCAACTGTAGGTTACCTTCCGAACAAGAATCTATCACTGTAATATTAACAGCCAAGGTGTGA	279	ATG	TGA	109	382	ENST00000335798	ENST00000335798	nonsense_mediated_decay		ENSG00000182247	protein_coding	High-throughput Literature Mining	Yes
SPROHSA005172	ATGGGATGTCTGAAGAAATATGAAACTGTGCAAGACATTCTGAAAGAATTCTTTGATTTACGATTAAGTTATTACGGTTTACGTAAGGAGTGGCTTGTGGGAATGTTGGGAGCAGAATCTACAAAGCTTAACAATCAAGCCCGTTTCATTTTAGAGAAGATACAAGGGAAAATTACTATAGGCAGCAGAAGAGGATGA	198	ATG	TGA	15	207	ENST00000413971	ENST00000413971	nonsense_mediated_decay		ENSG00000077097	protein_coding	High-throughput Literature Mining	Yes
SPROHSA005191	ATGGAGAGGGCAGTCCAGGGCACAGACGGCGGCGGGGGTAGCAACAGCAGCAGCCGCAGCAGCAGCCGTGCTACCTCGGCGGGCTCCTCGCCCTCCTGCTCTCTGGCGGGCCGGGGGGTCTCCAGCCGGTCGGCGGCGGCCGGGCTCGGCGGCGGGGGAAGCCGCAGCAGCCCGGGCTCTGTGGCCGCTAGCCCGTCCGGGGGAGGCGGCCGCAGGAGGGAGCCGGCGCTCGAGGGCGTGCTCAGCAAATACACCAACCTCCTCCAGGGCTGGCAGAACAGCTGCTGA	288	ATG	TGA	126	408	ENST00000452791	ENST00000452791	processed_transcript		ENSG00000144645	protein_coding	High-throughput Literature Mining	Yes
SPROHSA005199	ATGTTGTACTATAATCAAGCAGTCATTCTTTATCATCTGCGGCAGTATACAGAAGCCATATCAGTTGGTGAAAAACTTTATCAGTTCATAGAGCCTTTTGACTGGTAA	108	ATG	TAA	24	126	ENST00000455381	ENST00000455381	nonsense_mediated_decay		ENSG00000182973	protein_coding	High-throughput Literature Mining	Yes
SPROHSA005203	ATGTTTGAAATTGACTATAGCCGGGACTCCTTCCTCAAGGATGGCCAGCCATTTCGCTACATCTCAGGAAGCATTCACTACTCCCGTGTGCCCCGCTTCTACTGGAAGGACCGGCTGCTGAAGATGAAGATGGCTGGGCTGAACGCCATCCAGACATTACCTGGCAGCTGTGGACAAGTGGTTGGGAGTCCTTCTGCCCAAGATGAAGCCTCTCCTCTATCAGAATGGAGGGCCAGTTATAACAGTGCAGGTTGA	255	ATG	TGA	17	266	ENST00000446732	ENST00000446732	nonsense_mediated_decay		ENSG00000170266	protein_coding	High-throughput Literature Mining	Yes
SPROHSA005210	ATGATTGCCTCAGAAGTTGCTCGAAAACTTGCGCTGGTGTTTAATATCCCTCTCCACCAAATTAATCAGGTTTACAGACAGGGTCCCACCGGTATTCACATTCTTGTTAGTGATCAGATGGTTCAGAATTTTCAAGATGAGAGTTGTTTTTTATTCTCCACAGTAAAAGGTACTTTGCATGTGTGTGTGTCTTAA	195	ATG	TAA	167	356	ENST00000464787	ENST00000464787	retained_intron		ENSG00000153560	protein_coding	High-throughput Literature Mining	Yes
SPROHSA005211	ATGTCTGTGGGAATAATTGACACAAGGACGAATCCAAGCCAGTTAAATGCGGTTGAATTTCTGTGGGACCCAGCAAAACGCACCTCTGCTTTCATTCAGCACAGAATTTACTCCACGGAAGCACGGAGGTGA	132	ATG	TGA	43	169	ENST00000467613	ENST00000467613	processed_transcript		ENSG00000153560	protein_coding	High-throughput Literature Mining	Yes
SPROHSA005217	ATGCTGGCACAGGCTCAAGAAGTATTTTTTTTAAAAGCCACAAGAGATAAAATGAAAGATGCCATCATAGCTAAATTGGCTAATCAGGCTGCAGATTATTTTGGTGATGCTTTCAAACAGTGTCAATACAAAGATACTCTCCCCAAGGAGGTGTTCCCTGTCTTGGCTGCAAAGCACTGTATCATGCAGGCCAATGCTGAGTACCATCAGTCTATCCTGGCAAAACAGCAGAAGAAATTTGGAGAAGAAATTGCAAGGTTACAGATCCACCCTTTCACTGAGAGTTAG	288	ATG	TAG	54	336	ENST00000412887	ENST00000412887	nonsense_mediated_decay		ENSG00000170248	protein_coding	High-throughput Literature Mining	Yes
SPROHSA005218	ATGGTTCCCGTGTCAGTACAGCAGTCTTTGGCTGCCTATAATCAGAGGAAAGCCGATTTGGTTAACAGATCAATTGCTCAGATGAGAGAAGCCACCACTTTGGCAAATGGTCATTAA	117	ATG	TAA	620	731	ENST00000412887	ENST00000412887	nonsense_mediated_decay		ENSG00000170248	protein_coding	High-throughput Literature Mining	Yes
SPROHSA005219	ATGAAACAATCTAATAATGAAGCTAACTTAAGAGAAGAAGTTTTGAAGAATTTAGCTACTGCATATGACAACTTTGTTGAACTTGTAGCTAATTTGAAGGAAGGCACAAAGTTTTACAATGAGTTGACTGAAATCCTGGTCAGGTTCCAGAACAAATGCAGTGATATAGTTTTTGCACGGAAGACAGAAAGAGATGAACTCTTAAAGTAA	210	ATG	TAA	153	357	ENST00000495235	ENST00000495235	processed_transcript		ENSG00000170248	protein_coding	High-throughput Literature Mining	Yes
SPROHSA005226	ATGTCGTTCGTGGCAGGGGTTATTCGGCGGCTGGACGAGACAGTGGTGAACCGCATCGCGGCGGGGGAAGTTATCCAGCGGCCAGCTAATGCTATCAAAGAGATGATTGAGAACTGGTACGGAGGGAGTCGAGCCGGGCTCACTTAA	147	ATG	TAA	24	165	ENST00000432299	ENST00000432299	nonsense_mediated_decay		ENSG00000076242	protein_coding	High-throughput Literature Mining	Yes
SPROHSA005232	ATGGTGGAAGATGATTCCCGAAAGGAAATGACTGCAGCTTGTACCCCCCGGAGAAGGATCATTAACCTCACTAGTGTTTTGAGTCTCCAGGAAGAAATTAATGAGCAGGGACATGAGGAGTGA	123	ATG	TGA	63	180	ENST00000450420	ENST00000450420	protein_coding		ENSG00000076242	protein_coding	High-throughput Literature Mining	Yes
SPROHSA005233	ATGCAGAGAGATGCCAATAGACAAATTAGCGAATACAAATTTAAGCTTTCAAAAGCAGAACAGGATATAACTACCTTGGAGCAAAGTATTAGCCGGCTTGAGGGACAGGTTCTGAGATATAAAACTGCTGCTGAGAATGCTGAGAAAGTTGAAGATGAATTGAAAGCAGAAAAACGGAAGCTACAACGAGAGTTACGAACAGCACTGGACAAGATTGAGGAGATGGAGATGACCAACAGCCACCTGGCCAAGCGGCTGGAGAAGATGAAGGCCAATAGGACAGCACTTCTGGCCCAGCAGTAG	303	ATG	TAG	1707	2004	ENST00000460646	ENST00000460646	retained_intron		ENSG00000093167	protein_coding	High-throughput Literature Mining	Yes
SPROHSA005247	ATGGTGCCTGTCCCCCTAGGTTTCAACCCATGGTGGGACACGGAGTTTGCGTTTGAGGTAGTTGTGCCTGACCTTGCCCTCATCCGCTTCTTGGTGGAAGATTATGATGCCTCCTCCAAGAATGACTTCATTGGCCAGAGTACCATCCCCTTGAACAGCCTCAAGCAAGGATACCGCCATGTCCACCTCATGTCTAAGAACGGGGACCAGCATCCATCAGCCACCCTCTTTGTGAAGATCTCCCTCCAGGACTAG	255	ATG	TAG	153	402	ENST00000417185	ENST00000417185	retained_intron		ENSG00000187091	protein_coding	High-throughput Literature Mining	Yes
SPROHSA005266	ATGGCGGCCCATCACCGGCAGAACACAGCAGGGCGGAGGAAAGTGCAGGTTTCCTATGTTATTCGAGATGAAGTGGAGAAGTACAACCGAAATGGAGTCAATGCTCTGCAGCTGGATCCAGCACTAAATAGACTTTTCACAGCCGGTCGAGACTCTATCATAAGAATATGGAGTGTCAATCAGCACAAGGATTTTTCTTTTAATTTCAGCAAGATCCATATATAG	225	ATG	TAG	7	226	ENST00000433841	ENST00000433841	nonsense_mediated_decay		ENSG00000114742	protein_coding	High-throughput Literature Mining	Yes
SPROHSA005267	ATGGTGTATGTGCCAAATTGGTTCTCAGTAGACTTAAAAACAGGGATGTTAACTATTACTTTGGATGAAAGTGATTGTTTTGCTGCCTGGGTTTCTGCAAAAGATGCTGGTTTCAGCAGCCCTGATGGGTCAGATCCAAAATTGAATTTAGGAGGACTTTTACTCCAAGCACTCCTGGAATATTGGCCTAGAACACATGTGAATCCAATGGATGAAGAGGAAAATGAAGTAAACCATGCTGGTTGA	246	ATG	TGA	240	480	ENST00000463198	ENST00000463198	processed_transcript		ENSG00000114742	protein_coding	High-throughput Literature Mining	Yes
SPROHSA005274	ATGTCCGGAGCCCTTGATGTCCTGCAAATGAAGGAGGAGGATGTCCTTAAGTTCCTTGCAGCAGGAACCCACTTAGGTGGCACCAATCTTGACTTCCAGATGGAACAGTACATCTATAAAAGGAAAAGTGATGGTTAG	138	ATG	TAG	149	281	ENST00000487876	ENST00000487876	retained_intron		ENSG00000168028	protein_coding	High-throughput Literature Mining	Yes
SPROHSA005278	ATGGTGTTCAGGCGCTTCGTGGAGGTTGGCCGGGTGGCCTATGTCTCCTTTGGACCTCATGCCGGAAAATTGGTCGCGATTGTAGATGTTATTGATCAGAACAGGGTAAGTGTCACAACTTTTTACTAA	129	ATG	TAA	58	181	ENST00000465325	ENST00000465325	retained_intron		ENSG00000188846	protein_coding	High-throughput Literature Mining	Yes
SPROHSA005279	ATGCCTTTCAAGTGCATGCAGCTCACTGATTTCATCCTCAAGTTTCCGCACAGGTAA	57	ATG	TAA	143	194	ENST00000465280	ENST00000465280	retained_intron		ENSG00000188846	protein_coding	High-throughput Literature Mining	Yes
SPROHSA005282	ATGTCTGAGGACAAGCCACAAGATTACAAGAAACGGCTTTCAGTTGAGCTGACCAGCTCTCTCTTCAGAACAGAGCCAATGGCTTGGAATGAGGTAGGGAAATGTGAGCAGTTATTTATCTGGTAG	126	ATG	TAG	3208	3328	ENST00000485265	ENST00000485265	retained_intron		ENSG00000168036	protein_coding	High-throughput Literature Mining	Yes
SPROHSA005293	ATGCCTGTTGTTACTGCAGAACCTGAACCGAAGATTCCTGATGTTGCACCCATTGTAAGTGATCAGAAACCATCTGTATCAAAGTCTGGACGGAAGATTAAAGGAAGGGGCACAATTCGCTATCACACACCTCCAAGATCAAGATCCTGTTCTGAGTCAGATGATGATGACAGCAGTGAAACTCCTCCTCACTGGAAAGAGGAAATGCAGAGATTAAGAGCATATAGACCACCTAGTGGAGAAAAATGGAGTAAAGGAGATAAGTAA	267	ATG	TAA	498	759	ENST00000508351	ENST00000508351	retained_intron		ENSG00000114857	protein_coding	High-throughput Literature Mining	Yes
SPROHSA005298	ATGTCAACAGACACAGGTGTTTCCCTTCCTTCATATGAGGAAGATCAGGGATCAAAACTCATTCGAAAAGCTAAAGAGGCACCATTCGTACCCGTTGGAATAGCGGGTTTTGCAGCAATTGTTGCATATGGATTATATAAACTGAAGAGCAGGGGAAATACTAAAATGTCCATTCATCTGATCCACATGCGTGTGGCAGCCCAAGGCTTTGTTGTAGGAGCAATGACTGTTGGGCAGGATGGCAGCAGATGA	252	ATG	TGA	105	351	ENST00000431549	ENST00000431549	nonsense_mediated_decay		ENSG00000280571	protein_coding	High-throughput Literature Mining	Yes
SPROHSA005317	ATGGCGTCCGTGACGCTGAGCGAGGCGGAGAAGGTGTACATCGTGCATGGCGTCCAGTTCAGCCAGTGCTACCCCTGA	78	ATG	TGA	2	74	ENST00000481405	ENST00000481405	processed_transcript		ENSG00000075914	protein_coding	High-throughput Literature Mining	Yes
SPROHSA005318	ATGGCGTCCAGTTCAGCCAGTGCTACCCCTGAATTTGAAGGTAGAGGAGGTGATGACCTTGGCACCGAGATCGCTAACACCCTCTATCGGATATTTAACAATAAAAGCAGTGTCGACTTAAAGACCCTCTGCATTAGTCCTCGGGAGCACTGCTGGGTTCTCTATGTGGATGTGCTGTCTGCCTGA	186	ATG	TGA	48	228	ENST00000481405	ENST00000481405	processed_transcript		ENSG00000075914	protein_coding	High-throughput Literature Mining	Yes
SPROHSA005319	ATGAGGAAAGTGGGGAAGGGCAGCCTGGACCCAGAGAGCATCTTCGAGATGATGGAGACTGGCAAGCGTGTGGGCAAGGTACTGCATGCCTCCTTGCAGAGTGTTGTGCACAAGGAAGAAAGCCTGGGGCCCAAGAGACAGAAAGTTGGATTCCTGGGATGA	162	ATG	TGA	1354	1510	ENST00000486727	ENST00000486727	retained_intron		ENSG00000075914	protein_coding	High-throughput Literature Mining	Yes
SPROHSA005332	ATGGAGGCAACTACGGCTGGTGTGGGCCGGCTAGAGGAAGAGGCGTTGCGGCGAAAGGAACGGCTGAAGGCCCTACGGGAGAAAACCGGGCGCAAGGACAAGGAAGATGGGGAGCCAAAGACCAAGCATCTCAGAGAAGAGGAGGAAGAAGGCGAGAAGCACAGGTAA	168	ATG	TAA	25	187	ENST00000460035	ENST00000460035	retained_intron		ENSG00000160799	protein_coding	High-throughput Literature Mining	Yes
SPROHSA005345	ATGGAGGCCGTGCCCCGCATGCCCATGATCTGGCTGGACCTGAAGGAGGCCGGTGACTTTCACTTCCAGCCAGCTGTGAAGAAGTTTGTCCTGAAGAATTATGGAGAGAACCCAGAAGCCTACAATGAAGAACTGAAGAAGCTGGAGTTGCTCAGACAGGTAGGAGGATAG	171	ATG	TAG	27	192	ENST00000462998	ENST00000462998	retained_intron		ENSG00000076201	protein_coding	High-throughput Literature Mining	Yes
SPROHSA005350	ATGTTCAGCCTGGACTCATTCAGAAAAGATCGGGCCCAGCACAGGCAGCGTCAGTGCAAACTTCCCCCACCCCGCCTTCCACCCATGTGTGTCAACCCTACCCCAGGAGGGACCATCTCTCGAGGCTGA	129	ATG	TGA	228	351	ENST00000415400	ENST00000415400	nonsense_mediated_decay		ENSG00000132153	protein_coding	High-throughput Literature Mining	Yes
SPROHSA005353	ATGGCCACCCCACCCTGTCAGGGGGTGGTGACCAAAGGGAGGCCCAGACCTTGGACAGCCAGATCCAGGAGACAAATTGAGACCTACAGGCTGACGTTCCGGGCAAATGCCAGGGCCCGCACCGACCACGGGGCCGACATTGTCTCCCGCCCCCCACACTTCCCTGGCGGCCCCAACTCGGGCTCCCGGGTCCTTGGCCCCCTTTCCCGGGCTGTCCACTAG	222	ATG	TAG	1400	1616	ENST00000429422	ENST00000429422	protein_coding		ENSG00000047849	protein_coding	High-throughput Literature Mining	Yes
SPROHSA005355	ATGGGACCCACCAGAGTGTTCCGAGCACGCCATGTGGCCCCAGATTCTATCCGTGGGAGTTTCGGCCTCACTGACACCCGCAACACCACCCATGGTTCGGACTCTGTGGTTTCAGCCAGCAGAGAGATTGCAGCCTTCTTCCCTGACTTCAGTGAACAGCGCTGGTATGAGGAGGAAGAGCCCCAGTTGCGCTGTGGCCCTGTGTGCTATAGCCCAGAGGGAGGTGTCCACTATGTAGCTGGAACAGGAGGCCTAGGACCAGCCTGA	267	ATG	TGA	594	855	ENST00000451657	ENST00000451657	protein_coding		ENSG00000172113	protein_coding	High-throughput Literature Mining	Yes
SPROHSA005363	ATGGGGGCCCATCTTAATGCCTACAGCACCCGGGAGCACACAGCTTACTACATCAAGGCGCTGTCCAAGGATCTGCCGAAAGCTGTGGAGCTCCTGGGTGACATTGTGCAGAACTGTAGTCTGGAAGACTCACAGATTGAGAAGGAACGTGATGTGATCCTGCGGGAGATGCAGGAGAATGATGCATCTATGCGAGATGTGGTCTTTAACTACCTGCATGCCACAGCATTCCAGGGCACACCTCTAGCCCAGGCTGTGGAGGGGCCCAGTGAGAATGTCAGGTGA	285	ATG	TGA	415	694	ENST00000467690	ENST00000467690	retained_intron		ENSG00000010256	protein_coding	High-throughput Literature Mining	Yes
SPROHSA005366	ATGGAGTACCTCTCCCTGATGCATGCTATAGTCCGCACCACACCCTACCTGCAGCACCGCCACCGGCTACCCGACCTGCAGGCCATACTGCGACGCATCCTGAATGAGGAGGAGACCTCACCCCAGTGCCAGATGGACCGCATGATTGTCCGAGAGATGTGCAAGGAATTCCTGGTGCTGGGGGAGGCTCCCAGCTAG	198	ATG	TAG	349	541	ENST00000413374	ENST00000413374	protein_coding		ENSG00000213672	protein_coding	High-throughput Literature Mining	Yes
SPROHSA005372	ATGTTTGAATCATTTATTGAGTCTGTGCCCCTCCTTAAATCACTAGAGGTGTCAGAACGAATGAAGATTGTGGATGTAATAGGAGAGAAGATCTATAAGGATGGAGAACGCATAATCACTCAGGGTGAAAAGGCTGATAGCTTTTACATCATAGAGTCTGGCGAAGTGAGCATCTTGATTAGAAGCAGGTTATGGATGTACAAGCATTCGAGAGGCTTCTGGGGCCCTGCATGGACATCATGA	243	ATG	TGA	55	292	ENST00000438535	ENST00000438535	protein_coding		ENSG00000114302	protein_coding	High-throughput Literature Mining	Yes
SPROHSA005373	ATGGATGTACAAGCATTCGAGAGGCTTCTGGGGCCCTGCATGGACATCATGAAGAGGAACATCTCACACTATGAGGAACAGCTGGTGAAGATGTTTGGCTCCAGCGTGGATCTGGGCAACCTCGGGCAGTAG	132	ATG	TAG	246	372	ENST00000438535	ENST00000438535	protein_coding		ENSG00000114302	protein_coding	High-throughput Literature Mining	Yes
SPROHSA005378	ATGGCTCAGGACTGTCCACTCCGTACACCAGAGGACTTTGTGTTTCCATTGCTTCCCAATGAAGAATTGAGAGAGAAATACAGGCGCTACCTCTTCAGGGACTATGTGGAGAGTCATTACCAGCTCCAGCTGTGCCCTGGTGCAGACTGCCCCATGGTTATTCGGGTACAGGAGCCTAGAGCTCGCCGAGTACAGTGCAATCGGTGCAACGAGGTCTTCTGGTAA	225	ATG	TAA	211	430	ENST00000482342	ENST00000482342	retained_intron		ENSG00000177479	protein_coding	High-throughput Literature Mining	Yes
SPROHSA005387	ATGGACGCTCTCGAGGACTACGTTTGGCCGCGGGCAACCTCGGAGCTTATACTCCTCCCAGTGACGGGTCTGGAGTGCGTGGGGGACCGGCTGTTGGCGGGCTGGAGTGCAGTGGCACGGTCTCGGCTCCCTGCAACCTCCGCCTCCCAGGTTCAAGTGATTCTCCTGCCTCAGCCTCCGGAGTAG	186	ATG	TAG	39	219	ENST00000473238	ENST00000473238	processed_transcript		ENSG00000178252	protein_coding	High-throughput Literature Mining	Yes
SPROHSA005388	ATGATAAAGCGAGTGCAGAACCTGCTTGGCCACTATCTTATCCATGGCTTCCGGCCTGCCTGA	63	ATG	TGA	88	145	ENST00000461687	ENST00000461687	processed_transcript		ENSG00000178252	protein_coding	High-throughput Literature Mining	Yes
SPROHSA005395	ATGCTGGCCTTTTCTTTGCAGCCCAATGCCTGTGCCACCTTCAACTTCCTGTGTCATGAAGGCCGAGTAACTGGAGCTGCTCTCATCCCTCCACCAGGAGGGACTTCACTTACATCTTTGGGCCAAGCTGCTCAATGA	138	ATG	TGA	627	759	ENST00000480392	ENST00000480392	retained_intron		ENSG00000178057	protein_coding	High-throughput Literature Mining	Yes
SPROHSA005396	ATGATGGGCTCTCTCCTGGCTGCCACCACTGAGGCCCCTGGTGAATACTTCTTTTCCGATGGGATCCGGCTAAAGAAATATCGCGGTATGGGTTCTCTCGATGCCATGGACAAGCACCTCAGCAGCCAGAACAGATATTTCAGTGAAGCTGACAAAATCAAAGTGGCCCAGGGAGTGTCTGGTGCTGTGCAGGACAAAGGGTCAATCCACAAATTTGTCCCTTACCTGATTGCTGGCATCCAACACTCATGCCAGGACATTGGTGCCAAGAGCTTGACCCAAGTCCGGTGA	291	ATG	TGA	70	355	ENST00000466147	ENST00000466147	retained_intron		ENSG00000178035	protein_coding	High-throughput Literature Mining	Yes
SPROHSA005404	ATGCTATGGGAGTGCAAGCAGCTTGGGGCTCACTCCCCCTCCACCTTGCTGACCACCCTCATGTTCTTTAATACCAAGTAA	81	ATG	TAA	181	256	ENST00000498440	ENST00000498440	retained_intron		ENSG00000198218	protein_coding	High-throughput Literature Mining	Yes
SPROHSA005405	ATGTGTGAGGTTCGCCTCTATGAGCGACTATTCCAGCACAAGAACCCTGAAGATCCTACTGAGGTGCCTGGTGGATTTTTAAGTGACCTGAACCTGCTTGTCTTTAACCGAACTGTCACACTGAAGGAAGACCCAGGAAAGGTGTGA	147	ATG	TGA	143	284	ENST00000497635	ENST00000497635	retained_intron		ENSG00000172053	protein_coding	High-throughput Literature Mining	Yes
SPROHSA005406	ATGTGTGAGGTTCGCCTCTATGAGCGACTATTCCAGCACAAGAACCCTGAAGATCCTACTGAGGTGCCTGGTGGATTTTTAAGTGACCTGAACCTGGCATCACTACACGTGGTGGATGCAGCATTAGTGGACTGCTCTGTGGCCCTGGCAAAACCCTTCGACAAGTTCCAGTTTGAGCGTCTTGGATATTTCTCCGTGGATCCAGACAGCCATCAGGGAAAGCTTGTCTTTAACCGAACTGTCACACTGAAGGAAGACCCAGGAAAGGTGTGA	273	ATG	TGA	311	578	ENST00000494984	ENST00000494984	retained_intron		ENSG00000172053	protein_coding	High-throughput Literature Mining	Yes
SPROHSA005409	ATGGCGGCTCTAGACTCCCTGTCGCTCTTCACTAGCCTCGGCCTGAGCGAGCAGAAGGCCCGCGAGACGCTCAAGAACTCGGCTCTGAGCGCGCAGCTGCGCGAGGCCGCTACTCAGGCTCAGCAGACCCTGGGTTCCACCATTGACAAAGCTACCGGGATCCTGTTATATGGCTTGGCCTCCCGACTCAGGGATACCCGGCGTCTCTCCTTCCTTCTGCCCTTGAGTATGTGCGGAGTCACCCCTTGGACCCCATCGACACTGTGGACTTCGAGCGGGAATGTGGCGTGGGTGTCATTGTGA	303	ATG	TGA	24	321	ENST00000418549	ENST00000418549	nonsense_mediated_decay		ENSG00000172053	protein_coding	High-throughput Literature Mining	Yes
SPROHSA005411	ATGCAGGAGAAGCTGGGCATTGTGCAGGGCATCGTAGGTGCCCGCAACACCTCAGCCGCCTCCACTGCACAGCTTGTGGAGGCCACAGAGGAGCTGCGGCGTGAAATTGGGGAGGCCACTGAGCACCTGACTCAGCTCGAGGCAGACCTGACAGATGTGCAAGATGAGAACTTCAATGCCAACCATGCACTAAGTGGTCTGGAGCGAGATAGGCTTGCACTTAATCTCACACTGCGGCAGCTCGACCAGCATCTTGACTTGCTCAAACATTCAAACTTCCTGGGTGAGTTGTTAGCCAACTAG	303	ATG	TAG	130	427	ENST00000477225	ENST00000477225	retained_intron		ENSG00000172037	protein_coding	High-throughput Literature Mining	Yes
SPROHSA005417	ATGCTCTTCGAGAAGTGCGAGGTGAACGGTGCGGGGGCGCACCCTCTCTTCGCCTTCCTGCGGGAGGCCCTGCCAGCTCCCAGCGACGACGCCACCGCGCTTATGACCGACCCCAAGCTCATCACCTGGTCTCCGGTGTGTCGCAACGATGTTGCCTGGAACTTTGAGAAGTTCCTGGTGGGCCCTGACGGTGTGCCCCTACGCAGGTACAGCCGCCGCTTCCAGACCATTGACATCGAGCCTGACATCGAAGCCCTGCTGTCTCAAGGGCCCAGCTGTGCCTAG	285	ATG	TAG	640	919	ENST00000419349	ENST00000419349	protein_coding		ENSG00000233276	polymorphic_pseudogene	High-throughput Literature Mining	Yes
SPROHSA005419	ATGGCTGCCATCCGGAAGAAACTGGTGATTGTTGGTGATGGAGCCTGTGGAAAGACATGCTTGCTCATAGTCTTCAGCAAGGACCAGTTCCCAGAGGTGTATGTGCCCACAGTGTTTGAGAACTATGTGGCAGATATCGAGGTGGATGGAAAGCAGAAAACATCCCAGAAAAGTGGACCCCAGAAGTCAAGCATTTCTGTCCCAACGTGCCCATCATCCTGGTTGGGAATAAGAAGGATCTTCGGAATGATGAGCACACAAGGCGGGAGCTAG	273	ATG	TAG	111	378	ENST00000454011	ENST00000454011	protein_coding		ENSG00000067560	protein_coding	High-throughput Literature Mining	Yes
SPROHSA005421	ATGGCAAACAGGATTGGCGCTTTTGGGTACATGGAGTGTTCAGCAAAGACCAAAGATGGAGTGAGAGAGGTTTTTGAAATGGCTACGAGAGCTGCTCTGCAAGCTAGACGTGGGAAGAAAAAATCTGGGTGCCTTGTCTTGTGA	144	ATG	TGA	730	868	ENST00000422781	ENST00000422781	protein_coding		ENSG00000067560	protein_coding	High-throughput Literature Mining	Yes
SPROHSA005433	ATGGAACGTCAGGTGCTGCTGAGCGAGCCCGAGGAGGCGGCGGCTCTGTATCGGGGCCTTAGCCGCCAGCCCGCGCTGAGCGCCGCCTGCCTGGGCCCGGAGGTCACCACGCAGTACGGCGGCCAATACCGGACGGTGCACACTGACTGCTGA	153	ATG	TGA	17	164	ENST00000447436	ENST00000447436	nonsense_mediated_decay		ENSG00000164062	protein_coding	High-throughput Literature Mining	Yes
SPROHSA005434	ATGGAGAACATTCGATTCTGCCGCCAATACCTGGTGTTCCATGACGGGGACTCAGTGGTGTTTGCAGGACCTGCAGGCAACAGTGTGGAGACCCGGGGGGAACTGCTGAGCAGAGAGTCTCCTTCAGGCACCATGAAAGCTGTGCTGCGCAAGGCTGGAGGCACGGGCCCTGGGGAAGAGAAGCAGTTCCTGGAGGTCTGGGAGAAGAACCGGAAGCTCAAGAGCTTCAACCTGTCAGCGCTGGAGAAACATGGGCCTGTTTATGAGGATGGTGAGGCATCTGGCTGGTGA	291	ATG	TGA	162	447	ENST00000463616	ENST00000463616	retained_intron		ENSG00000164062	protein_coding	High-throughput Literature Mining	Yes
SPROHSA005435	ATGAAAGCTGTGCTGCGCAAGGCTGGAGGCACGGGCCCTGGGGAAGAGAAGCAGTTCCTGGAGGTCTGGGAGAAGAACCGGAAGCTCAAGAGCTTCAACCTGTCAGCGCTGGAGAAACATGGGCCTGTTTATGAGGATGGGGGATCAGTTTGTGTTTTATGA	162	ATG	TGA	31	187	ENST00000447541	ENST00000447541	nonsense_mediated_decay		ENSG00000164062	protein_coding	High-throughput Literature Mining	Yes
SPROHSA005456	ATGCCGTTTGGGTGTGTGACTCTGGGCGACAAGAAGAACTATAACCAGCCATCGGAGGTGACTGACAGATATGATTTGGGACAGGTCATCAAGACTGAGGAGTTTTGTGAAATCTTCCGGGCCAAGGACAAGACGACAGGCAAGCTGCACACCTGCAAGAAGTTCCAGAAGCGGGACGGCCGCAAGGGTGAAGCATCCCAACATCCTACAGCTGGTGGATGTGTTTGTGACCCGCAAGGAGTACTTTATCTTCCTGGAGCTGGCCACGGGGAGGGAGGTGTTTGA	285	ATG	TGA	160	439	ENST00000487726	ENST00000487726	nonsense_mediated_decay		ENSG00000164076	protein_coding	High-throughput Literature Mining	Yes
SPROHSA005462	ATGCTGCGCGGCCTTCCCATCACCATCACAGAGAGCGATATTCGAGAAATGATGGAGTCCTTCGAAGGCCCTCAGCCTGCGGATGTGAGGCTGATGAAGAGGAAAACAGAAAAAGTTGGTGATTCAAGGAAAGCACATTGCAATGCATTATAG	153	ATG	TAG	119	266	ENST00000395174	ENST00000395174	nonsense_mediated_decay		ENSG00000003756	protein_coding	High-throughput Literature Mining	Yes
SPROHSA005464	ATGGCCTGTCTGCTCTGCCGGCGCCAGTTCCCGAACAAAGATGCCCTAGTCAGGCACCAGCAACTCTCAGACCTTCACAAGCAAAACATGGACATCTATCGACGATCCAGGCTGAGCGAGCAGGAGCTGGAAGCCTTGGAGCTAAGGGAGAGAGAGGTGAATGGGAAACTGTGCCACAAGGAAGAGGATATTGGGATAATTGCCTTTAGCTTTTATTTGTAG	222	ATG	TAG	1276	1492	ENST00000479275	ENST00000479275	retained_intron		ENSG00000003756	protein_coding	High-throughput Literature Mining	Yes
SPROHSA005466	ATGCTGCAGGCCATGGGCTGGCGGGAAGGCTCTGGCTTGGGACGAAAGTGTCAAGGCATTACGGCTCCCATTGAGGCTCAAGTTCGGCTAAAGGGAGCTGGCCTAGGAGCCAAAGGCAGCGCATATGGTTTGTCGGGCGCCGATTCCTACAAAGATGCTGTCCGGAAAGCCATGTTTGCCCGGTTCACTGAGATGGAGTGA	201	ATG	TGA	562	757	ENST00000464988	ENST00000464988	retained_intron		ENSG00000003756	protein_coding	High-throughput Literature Mining	Yes
SPROHSA005512	ATGGCAGCAAGCGTGGAGCAGCGCGAGGGCACCATCCAGGTGCAGGGCCAGGCCCTCTTCTTCCGAGAGGCCCTGCCCGGCAGTGGGCAGGCTCGCTTCTCTGTACTGCTGCTGCATGGTATTCGCTTCTCCTCCGAGACCTGGCAGAACCTGGGTACACTGCACAGGCTGGCCCAGGCTGGCTACCGGGCTGTGGCCATTGACCTGCCAGGTACTTAA	219	ATG	TAA	143	356	ENST00000473912	ENST00000473912	retained_intron		ENSG00000114779	protein_coding	High-throughput Literature Mining	Yes
SPROHSA005514	ATGCCGGGGTACAAGTGCAGCATCAAGGAGCGAATGCTCTACTCCAGCTGCAAGAGCCGCCTCCTCGACTCCGTGGAGCAGGACTTCCATCTGGAGATCGCCAAGAAACCGCTGCTGCCCCTGTGGGAAGGGACCTCGAGTGTGAAGCATCCTTCCCTGTAG	162	ATG	TAG	5	161	ENST00000478201	ENST00000478201	nonsense_mediated_decay		ENSG00000173366	protein_coding	High-throughput Literature Mining	Yes
SPROHSA005528	ATGCGGCACATGGTGGGTCCCGATTGGCGCCAGCTCTTCGATGTGGTCATTGTCCAGGCAGACAAGCCCAGCTTCTTCACTGACCGGCGCAAGTATGGGCATGGTGGGGGTTGCAGGGCCAGGGAAGGGGAATAG	135	ATG	TAG	60	189	ENST00000466112	ENST00000466112	retained_intron		ENSG00000168268	protein_coding	High-throughput Literature Mining	Yes
SPROHSA005553	ATGTTTGGTATCGACAGGGATGCCATTGCACAAGCTGTGAGGGGCCTCATCACCAAGGCCTAG	63	ATG	TAG	1754	1811	ENST00000469678	ENST00000469678	nonsense_mediated_decay		ENSG00000163931	protein_coding	High-throughput Literature Mining	Yes
SPROHSA005554	ATGGAGAGCTACCACAAGCCTGACCAGCAGAAGCTGCAGGCCTTGAAGGACACGGCCAACCGCCTACGTATCAGCTCCATCCAGGCCACCACTGCGGCGGGCTCTGGCCACCCCACGTCATGCTGCAGCGCCGCAGAGATCATGGCTGTCCTCTTTTTCCACACCATGCGCTACAAGTCCCAGGACCCCCGGAATCCGCACAATGACCGCTTTGTGCTCTCCAAGGTAAGAGCCCAGCTGCCCACTGCCAGCCACACCTTGCCTGGGACTAGGGTCACACGGGCCCTGGAATGGTGA	297	ATG	TGA	110	401	ENST00000483706	ENST00000483706	retained_intron		ENSG00000163931	protein_coding	High-throughput Literature Mining	Yes
SPROHSA005574	ATGGGCCTCACTATCTCCTCCCTCTTCTCCCGACTATTTGGCAAGAAGCAGATGCGCATTTTGATGGTTGGATTGGATGCTGCTGGCAAGACAACCATTCTGTATAAACTGAAGTTAGGGGAGATAGTCACCACCATTCCTACCATTGCGGTCATTTTTGTTTTTCTTTGTAGGTTTTAA	180	ATG	TAA	226	400	ENST00000486310	ENST00000486310	nonsense_mediated_decay		ENSG00000168374	protein_coding	High-throughput Literature Mining	Yes
SPROHSA005579	ATGCTGCTGATCGGGGTCCATGGGCCCACCACCCCCTGCGAGGAGGTCTCCATGAAGCATGTAGGCAACCAGCAATACAACGTCACATACGTCGTCAAGGAGAGGGGCGATTATGTGCTGGCTGTGAAGTGGGGGGAGGAACACATCCCTGGCAGCCCTTTTCATGTCACAGTGCCTTAA	180	ATG	TAA	4828	5002	ENST00000481470	ENST00000481470	retained_intron		ENSG00000136068	protein_coding	High-throughput Literature Mining	Yes
SPROHSA005583	ATGCAGGTTGATGCCGCCTTACCTTTGGACATCCTAACCTATGAAGAGAAGACCTTGTCAGCCATCTTGAGAATATGTAGCAGTGGTCTTGTCAAATTGTGGAGCTCTTTGACCCTGTTAGGATCCTATAAAGGCAAAAAATGTGCTTTCCGGGTGATTCAGGTTTCTCCATTTCTTCTTGCATTATCTGGTAATAGTAGGGAACTAGTATTGGATTGA	219	ATG	TGA	324	537	ENST00000477305	ENST00000477305	protein_coding		ENSG00000255154	protein_coding	High-throughput Literature Mining	Yes
SPROHSA005611	ATGGATTATAAAACATTTGTGACTTATACTGTCTATGTCAGTATGATTGCCTTAGAAAGACCAGATCTCAGGGAAAAGGTCATTAAAGGAGCAGAGATTCTTGAAGTGTTGCACAGTCTTCCAGCAGTTCGGCAGTATCTGTTTTCACTCTATGAATGCCGTTACTCTGTTTTCTTCCAATCATTAGGGAACTGTCCAGGTTTATTGCTGCCGGGAGACTACACTGCAAAATAG	234	ATG	TAG	181	409	ENST00000480205	ENST00000480205	protein_coding		ENSG00000163636	protein_coding	High-throughput Literature Mining	Yes
SPROHSA005612	ATGCCGTTACTCTGTTTTCTTCCAATCATTAGGGAACTGTCCAGGTTTATTGCTGCCGGGAGACTACACTGCAAAATAGATAAAGTGAATGAAATAGTAGAAACCAACAGACCTGATAGCAAGAACTGGCAGTACCAAGAAACTATCAAGAAAGGAGATCTGCTACTAAACAGAGTTCAAAAACTTTCCAGAGTAATTAATATGTAA	207	ATG	TAA	336	537	ENST00000480205	ENST00000480205	protein_coding		ENSG00000163636	protein_coding	High-throughput Literature Mining	Yes
SPROHSA005632	ATGGCGGATGGCGAGGAGCCAATGGCTGTTGATGGTGGGTGTGGGGACACTGGAGACTGGGAAGGTCGCTGGAACCATGTAAAGAAGTTCCTCGAGCGATCTGGACCCTTCACACACCCTGATTTCGAACCGAGCACTGAAAATTTCATATTATTGTATGTGGACTGGACTCTATCATCGCCAGAAGATGGATAA	195	ATG	TAA	24	213	ENST00000461934	ENST00000461934	nonsense_mediated_decay		ENSG00000144744	protein_coding	High-throughput Literature Mining	Yes
SPROHSA005634	ATGGACGTTAATATCGCCCCACTCCGCGCCTGGGACGATTTCTTCCCGGGTTCCGATCGCTTTGCCCGGCCGGACTTCAGGGACATTTCCAAATGGAACAACCGCGTAGTGAGCAACCTGCTCTATTACCAGACCAACTACCTGGTGGTGGCTGCCATGATGATTTCCATTGTGGGGCTGGAGTGCAATGGCGTGATCTCAGCTCACTGCAACCTCCACCTTCTGAGTTCAAGTGATTCTCCTGCCTCAGCCTCCCAAGTAGCTGGGATTACAGGTTTCTGA	282	ATG	TGA	33	309	ENST00000484921	ENST00000484921	nonsense_mediated_decay		ENSG00000144746	protein_coding	High-throughput Literature Mining	Yes
SPROHSA005638	ATGACAGAAGGCAGGCACTGCCAGGTGCACCTCCTGGATGATAGGAGACTGGAGCTGCTGGTTCAGCCCAAACTTCTAGCAAGAGAGTTGCTGGACCTAGTGGCTTCACATTTCAACCTGAAAGAAAAGGAGTATTTTGGAATAACATTCATAGATGACACGCCAAGAGGAGAAACGGAAAAATAG	186	ATG	TAG	94	274	ENST00000462308	ENST00000462308	processed_transcript		ENSG00000114541	protein_coding	High-throughput Literature Mining	Yes
SPROHSA005649	ATGGACGTCGAGAGGCTCCAGGAGGCGCTGAAAGATTTTGAGAAGAGGGGGAAAAAGGAAGTTTGTCCTGTCCTGGATCAGTTTCTTTGTCATGTAGCCAAGACTGGAGAAACAATGCTGGCCTCGAAACCCTGGCCTCAAGTGATCCACCTGCCTCAACTTCCCAAACTGCGGGGATTGCAGATTAGAGACGGGGTTTCACCATGTTAG	210	ATG	TAG	61	265	ENST00000495566	ENST00000495566	protein_coding		ENSG00000163605	protein_coding	High-throughput Literature Mining	Yes
SPROHSA005656	ATGGGTTCATACACTTGTGTTGCAGAAAATATGGTGGGCAAAGCTGAAGCATCTGCTACTCTGACTGTTCAAGTTGGGTCTGGTAAGTTGACATTTTATTGGCCATCTTCTCATCACCGTGTCACTGTGACTGGAACTTCTCTTCCCCTTTCCATCCATACCCTTCCATGTCCTTCAACCAATCAGCCTCCATGTTTCACTTGTCATTGGCCACAAAGACAGACTGCACAGAATAAAGTCTGCAGGAAGTATGGGTAA	258	ATG	TAA	51	303	ENST00000488735	ENST00000488735	retained_intron		ENSG00000169855	protein_coding	High-throughput Literature Mining	Yes
SPROHSA005668	ATGAAAGACCTTTTTACCCATGGATCCTTCCCGGCCATTGGGGTGGAGGCGTTTTGCCCCAGCTTCCTGAGGGCAGGGTTTTTAAATAGCATCCAGGCCCCGCATCCAGTGCCAGGGGGAGGATCTTTGCCCCCCAGGATTCCTGCTGTGCCCTTCCTACTATACACCCCATGA	174	ATG	TGA	1144	1312	ENST00000503760	ENST00000503760	nonsense_mediated_decay		ENSG00000080224	protein_coding	High-throughput Literature Mining	Yes
SPROHSA005680	ATGGCAGACGATCTCGGAGACGAGTGGTGGGAGAACCAGCCGACTGGAGCAGGCAGCAGCCCAGGTTTTTAA	72	ATG	TAA	143	209	ENST00000463526	ENST00000463526	protein_coding		ENSG00000184220	protein_coding	High-throughput Literature Mining	Yes
SPROHSA005685	ATGCGGTTTGCAGAGCTTGCACAAATCTACGCACAGAGAGGCTGCCAGCTGTTGGTATATCCAGGAGCTTTTAATCTGACCACTGGACCAGCCCATTGGGAGTTACTTCAGCGAAGCCGGTAA	123	ATG	TAA	406	523	ENST00000478856	ENST00000478856	retained_intron		ENSG00000114021	protein_coding	High-throughput Literature Mining	Yes
SPROHSA005705	ATGACTGCTGCTCTGGCCGTCGTCACGACGTCGGGTTTGGAAGATGGGGTGCCTAGGTCCCGTGGCGAAGGGACCGGGGAAGTGGTCTTGGAGCGGGGGCCCGGCGCGGCCTACCACATGTTCGTGGTGATGGAGGACTTGGTGGAGAAGCTGAAGCTGCTCCGCTACGAGGAGGAGTTCCTCCGGAAGAGCAACCTGAAGGCCCCGTCCAGGGAAGAACTGCAGATTTTCCTCCTTCAAAATTAA	246	ATG	TAA	113	353	ENST00000478157	ENST00000478157	nonsense_mediated_decay		ENSG00000114446	protein_coding	High-throughput Literature Mining	Yes
SPROHSA005722	ATGCAGAATGTGATTAATACTGTGAAGGGAAAGGCACTGGAAGTGGCTGAGTACCTGACCCCGGTCCTCAAGGAATCAAAGTTTAAGGAAACAGGTGTAATTACCCCAGAAGAGGTGAGTGCTGAAGATATACTGAAGTCTTTTTATTTTACAATAATACTAAACTAG	168	ATG	TAG	329	491	ENST00000488910	ENST00000488910	retained_intron		ENSG00000144848	protein_coding	High-throughput Literature Mining	Yes
SPROHSA005723	ATGTGTGAAGAATTTGCATTACCTTATGTGATTGTATTAACAAAAATTGACAAATCTTCCAAGGGACATCTTTTAAAACAAGTGCTTCAGATCCAGAAATTTGTTAACATGAAAACTCAAGGATGTTTTCCTCAGTTGTTTCCTGTAAGTGCTGTGACCTTTTCTGGAATCCACCTGTTGAGATGCTTTATAGCCAGTGTAACAGGAAGTCTTGACTAA	219	ATG	TAA	496	709	ENST00000488781	ENST00000488781	nonsense_mediated_decay		ENSG00000163607	protein_coding	High-throughput Literature Mining	Yes
SPROHSA005734	ATGAAAGGCCGGATCGAGCTGGGAGATGTGACACCACACAATATTAAACAGTTGAAAAGATTGAATCAGGTCATCTTTCCAGTCAGCTACAATGACAAGTTCTACAAGGATGTGCTGGAGGTTGGCGAGCTAGCAAAACTTGATTAA	147	ATG	TAA	300	441	ENST00000467022	ENST00000467022	processed_transcript		ENSG00000121579	protein_coding	High-throughput Literature Mining	Yes
SPROHSA005736	ATGCTGTCCAACATGATTGCATTTTATGATATGGCTCGTAGAGCTGTTGAAACCACTGCCCAGAGTGACAATAAAATCACATGGTCCATTATTCGTGAGCACATGGGAGACATCCTCTATAAACTTTCCTCCATGAAATTCAAGGATCCACTGAAAGATGGTGAGGCAAAGATCAAAAGCGACTATGCACAACTTCTTGAAGACATGCAGAATGCATTCCGTAGCCTTGAAGATTAG	237	ATG	TAG	263	494	ENST00000461496	ENST00000461496	processed_transcript		ENSG00000114573	protein_coding	High-throughput Literature Mining	Yes
SPROHSA005768	ATGGGGACTAAACTGGACCAGATTCATGAAACAAAGCGCCATGAAGTTTTAACTAGGACTGCTTTCCTGGCTGAGGATTTCAATCCAGAAGAAATTAATTTGGACTGCACAAATCCACGGTACTTAGCTGCAGGTTCTTCCAATGCTGTCAAGCTCAGTAGGTTTTTTGATAAGGTCATAGAGAAGAGATACTTTTTAAGAGAAGGTAATCAGATTCCAGGCTTTCCTGATCGGAAAAGATTTGGGGCAGGAACATTAAAGAGCCTTCATTATGACTGA	279	ATG	TGA	865	1138	ENST00000473654	ENST00000473654	nonsense_mediated_decay		ENSG00000144840	protein_coding	High-throughput Literature Mining	Yes
SPROHSA005769	ATGGCGTCCCTGGATCGGGTGAAGGTACTGGTGTTGGGAGACTCAGGTGTTGGGAAATCTTCGTTAGTCCATCTCCTATGCCAAAATCAAGTGCTGGGAAATCCATCATGGACTGTGGGCTGCTCAGTGGATGTCAGAGTATTATTTTCGTACACGACTTAA	162	ATG	TAA	7	163	ENST00000485161	ENST00000485161	nonsense_mediated_decay		ENSG00000144840	protein_coding	High-throughput Literature Mining	Yes
SPROHSA005786	ATGGGGAGCCTCAGCGGTCTGCGCCTGGCAGCAGGTTGGTTCATGTGA	48	ATG	TGA	90	132	ENST00000232125	ENST00000232125	protein_coding		ENSG00000114023	protein_coding	High-throughput Literature Mining	Yes
SPROHSA005805	ATGGCGGTCGCTCGTGCAGCTTTGGGGCCATTGGTGACGGGTCTGTACGACGTGCAGGCTTTCAAGTTTGGGGACTTCGTGCTGAAGAGCGGGCTTTCCTCCCCCATCTACATCGATCTGCGGGGCATCGTGTCTCGACCGCGTCTTCTGAGTCAGATGGGATCTCTCTTACGTCACCCAGGCTGGAGTGCAGCTCTGTGA	201	ATG	TGA	20	215	ENST00000460034	ENST00000460034	nonsense_mediated_decay		ENSG00000114491	protein_coding	High-throughput Literature Mining	Yes
SPROHSA005822	ATGAATGACCAGGACAGAACCAGCATCCATGAGGCCATGGAGCAACAGAGCATCTCCATCTCGAAGGCTGGCATCGTCACCTCCCTGCAGGCTCGCTGCACGGTCATTGCTGCCGCCAACCCCATAGGTGCAGCAGGCACCCTGACTGCTGGGGCTGGGGTGGGACACAGGGAGGTCCCGCCTGCTTGA	189	ATG	TGA	141	324	ENST00000473785	ENST00000473785	retained_intron		ENSG00000073111	protein_coding	High-throughput Literature Mining	Yes
SPROHSA005830	ATGCTGGACATTGAGTGCTTCACCTACCTGCACCGCGCCCTGGAGTCTTCTATCGCTCCCATCGTCATCTTTGCATCCAACCGAGGCAACTGTGTCATCAGAGGCACTGAGGACATCACATCCCCTCACGGCATCCCTCTTGACCTTCTGGACCGAGTGATGATAATCCGGACCATGCTGTATACTCCACAGGAAATGAAACAGATCATTAAAATCCGTGCCCAGACGGAAGGAATCAACATCAGTGAGGAGGCACTGAACCACCTGGGGGAGATTGGCACCAAGACCACACTGAGGTAA	300	ATG	TAA	96	390	ENST00000585057	ENST00000585057	nonsense_mediated_decay		ENSG00000175792	protein_coding	High-throughput Literature Mining	Yes
SPROHSA005834	ATGTGGGGGGAAGGTGCTTTCTTCGGTGGCCCCAGTTTCACTCCAGCCCTGGCCCCTGTCCACTCTAGGTACTCAGTGCAGCTGCTGACCCCGGCCAACTTGCTTGCTAAAATCAACGGGAAGGACAGCATTGAGAAAGAGCATGTCGAAGAGATCAGTGAACTTTTCTATGATGCCAAGTCCTCCGCCAAAATCCTGGCTGACCAGCAGGATAAGTACATGAAGTGA	228	ATG	TGA	3545	3767	ENST00000582176	ENST00000582176	retained_intron		ENSG00000175792	protein_coding	High-throughput Literature Mining	Yes
SPROHSA005839	ATGACCTCTAGGAAGAAAGTGTTGCTGAAGGTTATCATCCTGGGAGATTCTGGAGTCGGGAAGACATCACTCATGAACCAGTATGTGAATAAGAAATTCAGCAATCAGTACAAAGCCACAATAGGAGCTGACTTTCTGACCAAGGAGGCCATCAACGTGGAGCAGGCGTTCCAGACGATTGCACGGAATGCACTTAAGCAGGAAACGGAGGTGGAGCTGTACAACGAATTTCCTGAACCTATCAAACTGGACAAGAATGACCGGGCCAAGGCCTCGGCAGAAAGCTGCAGTTGCTGA	297	ATG	TGA	9	300	ENST00000493186	ENST00000493186	protein_coding		ENSG00000075785	protein_coding	High-throughput Literature Mining	Yes
SPROHSA005843	ATGGAACTCCTCCAGAAGTATGCAAGCGAGACCCTGCAGGCCCAAAGTGAAGAAGCCAGAAGGCTCCTGGGGTATTAG	78	ATG	TAG	184	256	ENST00000471306	ENST00000471306	retained_intron		ENSG00000240682	protein_coding	High-throughput Literature Mining	Yes
SPROHSA005845	ATGTTGAAGAAATTCGACAAGAAGGATGAGGAGTCAGGTGGAGGCTCCAACCCATTCCAGCACCTTGAGAAGAGTGCGGTACTCCAGGAGGCAAGTGACATTTGCTCCCCTCTAGCTTCCATCATAAATATTCACCACCAATGCAACTGA	150	ATG	TGA	57	201	ENST00000504350	ENST00000504350	nonsense_mediated_decay		ENSG00000181789	protein_coding	High-throughput Literature Mining	Yes
SPROHSA005846	ATGGAGCCCACTGAGGCCTATGAGGTGCTCTGTTACGTGCCTGCCCGGAGCCTGCCCTACAACCAGCCCGGGACCTGCTACACACTGGTGGCACTGCCCAAAGAAGACCCCACAGCTGTGGCCTGCACATTCAGCTGCATGATGAAGTTCACTGTCAAGGACTGTGATCCCACCACTGGGGAGACTGATGACGAAGGCTATGAGGATGAGTATGTGAGTCACAGTTGA	228	ATG	TGA	2	224	ENST00000514478	ENST00000514478	nonsense_mediated_decay		ENSG00000181789	protein_coding	High-throughput Literature Mining	Yes
SPROHSA005851	ATGAGGGCCGTGTTGACGTGGAGAGATAAAGCCGAGCACTGTATAAATGACATCGCATTTAAGCCTGATGGAACTCAACTGATTTTGGCTGCCGGAAGCAGATTACTGGTTTATGACACCTCTGATGGCACCTTACTTCAGCCCCTCAAGGGACACAAAGACACTGTGTACTGTGTGGCATATGCGAAGGATGGAAATGAAAGCTCTTCAGTAGCTTGTTTGGGTCATGCAGCTGGTCAGTGA	243	ATG	TGA	295	532	ENST00000431818	ENST00000431818	protein_coding		ENSG00000163913	protein_coding	High-throughput Literature Mining	Yes
SPROHSA005877	ATGACAGAACCTGATGTAGCTTCAAGTGATGCCACGAATATTGAATGCAGCATCCAACGAGATGAAGATAGCTATGTAATTAACGGCAAAAAATGGTGGAGCAGTGGAGCTGGGAATCCCAAGTGCAAAATTGCAATTGTTTTGGGAAGAACTCAAAATACTTCTCTCTCCAGATCACAGCCTGCATCAGACTATGTTGGTGTACGTCTTTTACACAGTTCCCATTCCAGTCATCACTGCTTACATGACTACATGAAAACATCAAAAAGACAATTGTGA	279	ATG	TGA	59	332	ENST00000477604	ENST00000477604	retained_intron		ENSG00000240303	protein_coding	High-throughput Literature Mining	Yes
SPROHSA005882	ATGAAGATAATGAATGGGCAAGAAGATTCTGTCACTGAGTTAACAGTGGAAGATTCTGGTGAAAGCTTGGAAGACCTCATGGCCAAAATGAAGAATATGTAG	102	ATG	TAG	1184	1280	ENST00000473651	ENST00000473651	protein_coding		ENSG00000081307	protein_coding	High-throughput Literature Mining	Yes
SPROHSA005883	ATGGCGGAGTCTGTGGAGCGCCTGCAGCAGCGGGTCCAGGAGCTGGAGCGGGAACTTGCCCAGGAGAGGAGTCTGCAGGTCCCGAGGAGCGGCGACGGAGGGGGCGGCCGGGTCCGCATCGAGAAGATGAGCTCAGAGGTGGTGGATTCGAATCCCTACAGTTGCTACTCTTTGATTATGACAAGGTGGAACTAG	195	ATG	TAG	142	331	ENST00000505777	ENST00000505777	nonsense_mediated_decay		ENSG00000081307	protein_coding	High-throughput Literature Mining	Yes
SPROHSA005890	ATGTCCGCAGGGGGAGATTTTGGGAATCCACTGAGAAAATTCAAGTTGGTGTTCTTGGGGGAGCAGAGCGTGCCCTGGGTTCCCTGA	87	ATG	TGA	20	101	ENST00000477759	ENST00000477759	protein_coding		ENSG00000154917	protein_coding	High-throughput Literature Mining	Yes
SPROHSA005904	ATGGCATTAAATGAAAGAGGACATGAAGGGGATTTCCTCATTCGTGATAGTGAATCTTCGGCCACTCCCTGCTGA	75	ATG	TGA	6	75	ENST00000484501	ENST00000484501	processed_transcript		ENSG00000174564	protein_coding	High-throughput Literature Mining	Yes
SPROHSA005910	ATGTGTAGAGCTGGAGCAATTCGGACAGATGATAACTGTATTGTATTAAAGCTTGATCATGATTTAAAACATGCTCACGAACTCCGCCAGGCTGCATTCAAGCTCTATGCCTCTCTTGGAGCAAATGATGAAGACATCCGGAAGAAGGTGAGTCTGGGAGAGGGGCGTCCCCCAGTCCTGACAGCCAGCAGGCAGGGAGTGACGTCAACCTGA	213	ATG	TGA	358	565	ENST00000470549	ENST00000470549	nonsense_mediated_decay		ENSG00000114098	protein_coding	High-throughput Literature Mining	Yes
SPROHSA005920	ATGTATAGCCAGGACAGGCATGTTGATGTCCTCAATCTCTGCTTTGCCCAGTTTGAGCCAGATTCCACAGAGTATATCAAGGTGAGTAGATTTTAG	96	ATG	TAG	110	200	ENST00000492644	ENST00000492644	retained_intron		ENSG00000175110	protein_coding	High-throughput Literature Mining	Yes
SPROHSA005942	ATGTGGGTTATGCTTCAGACTCTCAACGATGAGGTTCCAAAATACCGTGACCAGATTCCTAGCCCAGGTTGGGTATCTACAGCCATTGGTTGCTGTTCAGGTCAGCTTTGCTCCTAA	117	ATG	TAA	118	229	ENST00000462082	ENST00000462082	protein_coding		ENSG00000069849	protein_coding	High-throughput Literature Mining	Yes
SPROHSA005944	ATGACGGCAAAAAATGTTGGTTTGACTTCCACAAATGCAGAAGTAAGAGGATTTATAGATCAGAATCTCAGTCCAACAAAAGGCAACATTTCATTTGTTGCATTTCCAGTTTCCAATACCAACTCACCTACAAAGATTTTACCAAAAACCTTAGGACCAATAAATGTGAATGTTGGACCCCAAATGGATGCAACCAGAAGGCATCATCTTTGA	213	ATG	TGA	8	215	ENST00000487734	ENST00000487734	nonsense_mediated_decay		ENSG00000114126	protein_coding	High-throughput Literature Mining	Yes
SPROHSA005951	ATGGGGGAACATGGCCTGGAGCTGGCTTCCATGATCCCCGCCCTGCGGGAGCTGGGCAGTGCCACACCAGAGGAATATAATACAGTTGTACAGAAGCCAAGACAAATTCTGTGTCAATTCATTGACCGGATACTTACAGATGTAAATGTTGTTGCTGTAGAACTTGTAAAGAAAACTGACTCTCAGCCAACCTCCGTGATGTTGCTTGATTTCATCCAGCATATCATGAAATCCTCCCCACTTATGTTTGTAAATGTGAGTGGAAGCCATGAGGCCAAAGGCAGTTGTATTGTATTTCCTTAA	303	ATG	TAA	20	317	ENST00000507148	ENST00000507148	nonsense_mediated_decay		ENSG00000175054	protein_coding	High-throughput Literature Mining	Yes
SPROHSA005964	ATGACAGATCAGGCCTTTGTGACACTAACCACAAACGATGCCTACGCCAAAGGTGCCCTGGTCCTGGGATCATCTCTGAAACAGCACAGGACCACCAGGAGGCTGGTCGTGCTCGCCACCCCTCAGGTCTCAGACTCCATGAGAAAAGTTTTAGAGACAGTCTTTGATGAAGTCATCATGGTAGATGTCTTGGACAGTGGCGATTCTGCTCATCTAACCTTAATGAAGAGGCCAGAGTTGGGTGTCACGCTGACAAAGCTCCACTGCTGGTCCTAG	276	ATG	TAG	101	371	ENST00000478067	ENST00000478067	processed_transcript		ENSG00000163754	protein_coding	High-throughput Literature Mining	Yes
SPROHSA005985	ATGATTGTAGGAAAAGACCGGGAAGGTTTCTTTACCAACGGTTTGACTCTTGGCGCGAAGAAATGCTCAGTGATCAGAGATAGTCTATACGTCGATGGTGACTGCACAATGGACATCCGGACAAAGAGTCAAGGTGGGGAGCCAACATACAATGTGGCTGTCGGCAGAGCTGGTAGAGGTGACATTGGTTATAGTCATGGGAAAGGAAGGTGTCCACGGAGGCACACTTAA	231	ATG	TAA	370	595	ENST00000497060	ENST00000497060	retained_intron		ENSG00000070087	protein_coding	High-throughput Literature Mining	Yes
SPROHSA005991	ATGAACAGTCTGGCCACCTCTGTATTCAGCATAGCTATTCCTGTTGATGGTGATGAAGACAGGATCTGGTGA	72	ATG	TGA	278	344	ENST00000480589	ENST00000480589	protein_coding		ENSG00000196428	protein_coding	High-throughput Literature Mining	Yes
SPROHSA005996	ATGGCGCCGTCCACGCCGCTCTTGACAGTCCGAGGATCAGAAGGACTGTACATGGTGAATGGACCACCACATTTTACAGAAAGCACAGTGTTTCCAAGGTATGATTTATTTTGTTAA	117	ATG	TAA	78	189	ENST00000473499	ENST00000473499	retained_intron		ENSG00000144895	protein_coding	High-throughput Literature Mining	Yes
SPROHSA006011	ATGATTCTTTTTGGAGCACTGTTCTGCTGCTTAGACCCAGTACTCACTATTGCTGCTAGTCTCAGTTTCAAAGATCCATTTGTCATTCCACTGGGAAAAGAAAAGATTGCAGATGCAAGAAGAAAGGAATTGGCAAAGGATACTAGAAGTGATCACTTAACAGTTGTGAATGCGTTTGAGGGCTGGGAAGAGGCTAGGCGACGTGGTTTCAGATACGAAAAGGACTATTGCTGGGAATATTTTCTGTCTTCAAACACACTGCAGATAATGAGAAGATAA	279	ATG	TAA	81	354	ENST00000479934	ENST00000479934	nonsense_mediated_decay		ENSG00000174953	protein_coding	High-throughput Literature Mining	Yes
SPROHSA006032	ATGAGTTGCATTTTACAGAATTACAACCGACCCCCAGTGATGGCATTAGCCATCCCCATTGCAGTGAAATTCCTCCACAGAGGCAACAAGGAACTGTGCAGGAATATGTCTAACTACCTGTCTCTGGCTGCAATTACCAAGGCAGATCTCCTGGCTGATCACACGGAAGTTATAGTAAAGAGCATACTCCAAGTTTGA	198	ATG	TGA	198	390	ENST00000490235	ENST00000490235	processed_transcript		ENSG00000197415	protein_coding	High-throughput Literature Mining	Yes
SPROHSA006034	ATGCATCAACTGTTCAGACTGGTTTTGGGACAAAAAGATCTTTCACGAGCTGGGGACCTCTTCTCCTTAGATGACTCTGAGATTGAAGACAGCCTTACAGAAGCTTTGGAGCAAATTAAGATAATTAGCTCATCTTCATCTGTGGAAAGGCAAGAGTGA	159	ATG	TGA	318	471	ENST00000483440	ENST00000483440	processed_transcript		ENSG00000197415	protein_coding	High-throughput Literature Mining	Yes
SPROHSA006039	ATGGGCTCCAACCCAGCCAGGGCCCTGCAGCAAATGAGGTCTAAACTAAATCATAATGCAGCGTTTATGCAGATACCCATGGGTTTGGAGGGTAATTTTAAAGGTATTGTAGATCTTATTGAGGAACGAGCCATCTATTTTGATGGAGACTTTGGGTAA	159	ATG	TAA	22	175	ENST00000478251	ENST00000478251	retained_intron		ENSG00000168827	protein_coding	High-throughput Literature Mining	Yes
SPROHSA006042	ATGTTTGGTTATTCCACTGAACTTAGGTCATGCACAGAGGGAAAGGGAGAATACACAATGGAGTATAGCAGGTATCAGCCATGTTTACCATCCACACAAGAAGACGTCATTAATAAGTATTTGGAAGCTACAGGTCAACTTCCTGTTAAAAAAGGAAAAGCCAAGAACTAA	171	ATG	TAA	53	218	ENST00000472383	ENST00000472383	protein_coding		ENSG00000168827	protein_coding	High-throughput Literature Mining	Yes
SPROHSA006060	ATGGTGGAAAAGGAAAAGGATGCCTTAGAAGGAGAGAAAAACATAGCTATCGAATTTCTTACCTTGGAAAATGAAATATTTAGAAAAAAGAATCATGTTTGTCAATATTATATAGAAACATGA	123	ATG	TGA	78	195	ENST00000494612	ENST00000494612	processed_transcript		ENSG00000113810	protein_coding	High-throughput Literature Mining	Yes
SPROHSA006065	ATGTCTCGGTCCCTGGGGGATTATCCGCTGAAAAATCTCAACGTGGTCATCCCAGACCCAGACATCCTGACCTTTGACCTGGACAAGCTTCAGCCTGAGTTCATGATCTTGGCATCAGATGGTCTCTGGGATGCTTTCAGCAATGAAGAAGCAGTTCGATTCATCAAGGAGCGCTTGGATGAACCTCACTTTGGGGCCAAGAGCATAGTTTTACAGTCATTTTACAGAGGCTGCCCTGACAATATAACAGTCATGGTGGTGAAGTTCAGAAATAGCAGCAAAACAGAAGAGCAGTGA	297	ATG	TGA	806	1097	ENST00000480117	ENST00000480117	processed_transcript		ENSG00000163590	protein_coding	High-throughput Literature Mining	Yes
SPROHSA006075	ATGAGGATGACAATGGAAGAGATGAAGAATGAAGCTGAGACCACATCCATGGTTTCTATGCCCCTCTATGCAGTCATGTATCCTGTGTTTAATGAGCTAGAACGAGTAAATCTGTCTGCAGCCCAGACACTGAGAGCCGCTTTCATCAAGGGCAAAAAGGAAAGAAAATCATCAGCATAA	180	ATG	TAA	247	421	ENST00000494502	ENST00000494502	nonsense_mediated_decay		ENSG00000114209	protein_coding	High-throughput Literature Mining	Yes
SPROHSA006092	ATGGCGGAACGCAGGAGACACAAGAAGCGGATCCAGGAAGTTGGTGAACCATCTAAAGAAGAGAAGGCTGTGGCCAAGTATCTTCGATTCAACTGTCCAACAAAGTCCACCAATATGATGGGTCACCGGGTTGATTATTTTATTGCTTCAAAAGCAGTGGACTGTCTTTTGGATTCAAAGTGGGCAAAGGCCAAGAAAGGAGAGGAAGCTTTATTTACAACCAGGGAGTCTGTGGTTGACTACTGCAACAGGTCTTGA	258	ATG	TGA	22	274	ENST00000460513	ENST00000460513	nonsense_mediated_decay		ENSG00000008952	protein_coding	High-throughput Literature Mining	Yes
SPROHSA006093	ATGGATACTGAACCAAACCCGGGAACATCTTCTGTGTCAACAACAACCAGCAGTACCACCACCACCACCATCACCACTTCCTCCTCTCGAATGCAGCAGCCACAGATCTCTGTCTACAGTGGTTCAGACCGACATGCTGTACAGGAGCTATATAGCCTTGGGTATGAGACATAA	174	ATG	TAA	59	227	ENST00000472330	ENST00000472330	nonsense_mediated_decay		ENSG00000173889	protein_coding	High-throughput Literature Mining	Yes
SPROHSA006100	ATGGCGCCGCAGAAAGACAGGAAGCCCAAGAGGTCAACCTGGAGGTTTAATTTGGACCTTACTCATCCAGTAGAAGATGGAATTTTTGATTCTGGAAATTTTGGTACCTTCCCTAGTGAATATCTAGGGTTCTCTTCCCTAGTTTTGCATTTTTTCTGTTTTAAAATAGGAGCAATTTCTACGGGAGAAGGTTAA	195	ATG	TAA	28	217	ENST00000475836	ENST00000475836	nonsense_mediated_decay		ENSG00000163584	protein_coding	High-throughput Literature Mining	Yes
SPROHSA006125	ATGCATATTCTTCTATTTCAGAGTATGCGGTTGAAATTGATTGCAAATAATACAACAGTGGAACGGAGGTTTAGCTCATGGATTGGCGGCTCCATTCTAGCCTCTTTGGGTACCTTTCAACAGATGTGGATTTCCAAGCAAGAATATGAAGAAGGAGGGAAGCAGTGTGTAGAAAGAAAATGCCCTTGA	189	ATG	TGA	37	220	ENST00000461125	ENST00000461125	retained_intron		ENSG00000136518	protein_coding	High-throughput Literature Mining	Yes
SPROHSA006129	ATGTATTCATTGCATCCCATATCAAGATGGATTGCCCGTAATTTCTATGATAGTCCTGAAAAGATATATGAAAGAACAATGGCCGTCCTTCAGATTGAAGCTGAAAAGGCTGAATTACGGGTAAAGGAGCTGGAAGTGCGAAAATTGATGCATGTGAGAGGAGATGGACCCTGGTATTACTATGAGACAATTGACAAGGAACTTATTGATCATTCTCCGAAAGCAACTCCTGACAATTAA	240	ATG	TAA	262	496	ENST00000480374	ENST00000480374	nonsense_mediated_decay		ENSG00000136521	protein_coding	High-throughput Literature Mining	Yes
SPROHSA006139	ATGGGCCTGGCAATAGGAACACATGGTAGTAACATCCAGCAAGCTAGGAAGGTTCCTGGAGTTACCGCCATTGAGCTAGATGAAGATACTGGAACATTCAGAATCTACGGAGAGAGTGCTGATGCTGTAAAAAAGGCTAGAGGTTTCTTGGAATTTGTGGAGGATTTTATTCAGGTTCCTAGGAATCTCGTTGGTAGGTACTTTTACTAA	210	ATG	TAA	25	229	ENST00000473375	ENST00000473375	retained_intron		ENSG00000114416	protein_coding	High-throughput Literature Mining	Yes
SPROHSA006144	ATGAAGCATATGGAGCCTCAAGTAAAACAAGTTTTTCAAAGCCTACCAAAATCTGCCTTCAGTGGTGGCTATTATAGAGGTGGGTTTGAACCCAAAATGACAAAACGGGAAGCAGCATTAATACTAGGTGTAAGCCCTACTGCCAATAAAGGGAAAATAAGAGATGCTCATCGACGAATTATGCTTTTAAATCATCCTGACAAAGGAGGATCTCCTTATATAGCAGCCAAAATCAATGAAGCTAAAGATTTACTAGAAGGTCAAGCTAAAAAATGA	276	ATG	TGA	259	529	ENST00000479269	ENST00000479269	protein_coding		ENSG00000205981	protein_coding	High-throughput Literature Mining	Yes
SPROHSA006145	ATGGCCAGTACAGTGGTAGCAGTTGGACTGACCATTGCTGCTGCAGGATTTGCAGGCCGTTACGTTTTGCAAGCCATGAAGCATATGGAGCCTCAAGTAAAACAAGTTTTTCAAAGCCTACCAAAATCTGCCTTCAGTGGTGGCTATTATAGAGGTGGGTTTGAACCCAAAATGACAAAACGGGAAGCAGCATTAATACTAGGTGTAAGCCCTACTGCCAATAAAGGGAAAATAAGAGATGCTCATCGACGAATTATGCTTTTAAATCATCCTGACAAAGGTAAGTAG	288	ATG	TAG	139	421	ENST00000478723	ENST00000478723	retained_intron		ENSG00000205981	protein_coding	High-throughput Literature Mining	Yes
SPROHSA006155	ATGAACAAGTTGAAATCATCGCAGAAGGATAAAGTTCGTCAGTTTATGATCTTCACACAATCTAGTGAAAAAACAGCAACCCTCAAGATGAGAATAAAATTGGAATAG	108	ATG	TAG	31	133	ENST00000492563	ENST00000492563	nonsense_mediated_decay		ENSG00000043093	protein_coding	High-throughput Literature Mining	Yes
SPROHSA006156	ATGACTGGAACCATTGAAAAGGTGTTTGTCAAAGCTGGAGACAAAGTGAAAGCGGGAGATTCCCTCATGGTTATGATCGCCATGAAGATGGAGCATACCATAAAGTCTCCAAAGGATGGCACAGTAAAGAAAGTGTTCTACAGAGAAGGTGCTCAGGCCAACAGACACACTCCTTTAGTCGAGTTTGAGGAGGAAGAATCAGACAAAAGGGAATCGGAATAA	222	ATG	TAA	388	604	ENST00000464601	ENST00000464601	retained_intron		ENSG00000078070	protein_coding	High-throughput Literature Mining	Yes
SPROHSA006159	ATGGCGGCGGCCTCTGCGGTGTCGGTGCTGCTGGTGGCGGCGGAGAGGAACCGGTGGCATCGTCTCCCGAGCCTGCTCCTGCCGCCGAGGACATGGGTGTGGAGGCAAAGAACCATGAAGTACACAACAGCCACAGGCAGATGA	144	ATG	TGA	90	228	ENST00000466650	ENST00000466650	nonsense_mediated_decay		ENSG00000078070	protein_coding	High-throughput Literature Mining	Yes
SPROHSA006177	ATGGAAGAAGAGAGTGAAAGTGAAAGTGAGCAAAGTATGGATTCTGAGGAGCCGGACAGCCGGGGAGGCTCCCCTCAGATGGATGACATCAAAGTGTTCCAGAATGAAGTTTTAGGAACACTACAGCGGGGCAAAGAGGAGAACATTTCTTGTGACAATCTCGTCCTGGAAATCAACTCTCTCAAGTAA	189	ATG	TAA	43	226	ENST00000465218	ENST00000465218	retained_intron		ENSG00000145191	protein_coding	High-throughput Literature Mining	Yes
SPROHSA006180	ATGGGCGAGACCAAGATCATCTACCACTTGGATGGGCAGGAGACGCCGTACCTTGTGAAGCTGCCCCTGCCCGCCGAGCGCGTCACCTTGGCGGACTTTAAGGGCGTTTTGCAGCGACCCAGCTATAAGTTCTTCTTCAAGTCTATGGACGACGATTTCGGCTGCCTGCCCTCTCCTTTGTGGGCTGTTGTGGGTGTTGTCACCGGAACAGAGAGCCTGACCCCTGCGGAGTAG	234	ATG	TAG	78	306	ENST00000435708	ENST00000435708	nonsense_mediated_decay		ENSG00000161202	protein_coding	High-throughput Literature Mining	Yes
SPROHSA006182	ATGATTGGAGGCTTATTCATCTATAATCACAAGGGGGAGGTGCTCATCTCCCGAGTCTACCGAGATGACATCGGGAGTCGTCAGGCTGCTGACTCAGCTGTCTTCAGTTCCTCTGGCCCATTCCCTGGGGAGTGGCTGGAAGCGTGA	147	ATG	TGA	157	298	ENST00000484469	ENST00000484469	retained_intron		ENSG00000161203	protein_coding	High-throughput Literature Mining	Yes
SPROHSA006183	ATGAAGGGGAAGGCCAAGTACAAGGCCAGCGAGAATGCCATCGTGTGGAAGATCAAGCGCATGGCAGGCATGAAGGAATCGCAGATCAGCGCAGAGATTGAGCTTCTGCCTACCAACGACAAGAAGAAATGGGCTCGACCCCCCATTTCCATGAACTTTGAGGTATGGCAGAGGAGGGGCCTAGAGTCATGCCAGGGTATGCTGGAAGACCTCTTAGAGATCATTCCGATAAACTGCTGCACCTTAGAGGTGAGGAAACTGAGGCCTAGAAAGAAGAACTGGCTTTAA	288	ATG	TAA	81	363	ENST00000442686	ENST00000442686	protein_coding		ENSG00000161203	protein_coding	High-throughput Literature Mining	Yes
SPROHSA006197	ATGGAGGAGGGAGGCCGGGACAAGGCGCCGGTGCAGCCCCAGCAGTCTCCAGCGGCGGCCCCCGGCGGCACGGACGAGAAGCCGAGCGGCAAGGAGCGGCGGGATGCCGGGGACAAGGACAAAGAACAGGAGCTGGTGAGGCGCGACCCCGAGAGTCGGCGAAGGAGGCTGCGGGGCTGA	180	ATG	TGA	10	184	ENST00000476461	ENST00000476461	retained_intron		ENSG00000175166	protein_coding	High-throughput Literature Mining	Yes
SPROHSA006198	ATGACCATGAGTGGGGAGCGTGAGTGCCTCAAGTATCGGCTAGTGGGCTCCCAGGAGGAATTGGCATCATGGGGTCATGAGTATGTCAGGAGAAGTGGCTAA	102	ATG	TAA	138	234	ENST00000435761	ENST00000435761	protein_coding		ENSG00000175166	protein_coding	High-throughput Literature Mining	Yes
SPROHSA006205	ATGGATCTAATCTTAGATGTAAACATTCAAATTTACCCTGTAGACTTGGGTGACAAGTTTCGGTTGGTCATAGCTAGTACCTTGTATGAAGATGGTACCCTGGATGATGGTGAATACAACCCCACTGATGATAGGCCTTCCAGCTCTGCGTACGTGTCCTATGGGGGCCTGCTCATGAGGCTGCAGGGGGATGCCAACAACCTGCATGGATTCGAGGTGGACTCCAGAGTTTATCTCCTGATGAAGAAGCTAGCCTTCTGA	261	ATG	TGA	249	504	ENST00000443489	ENST00000443489	protein_coding		ENSG00000163882	protein_coding	High-throughput Literature Mining	Yes
SPROHSA006206	ATGGCGGGCATCCTGTTTGAGGATATTTTCGATGTGAAGGATATTGACCCGGAGGGCAAGAAGTTTGACCGAGGTAAGTAA	81	ATG	TAA	90	165	ENST00000452961	ENST00000452961	protein_coding		ENSG00000163882	protein_coding	High-throughput Literature Mining	Yes
SPROHSA006233	ATGGGTGAAGAACGGTGGGTCTCCCTCACTCCAGAAGAATTTGACCAACTCCAGAAATATTCAGAATATTCCTCCAAGAAGATAAAAGATGCCTTGACTGAATTTAATGAGGGTGGGAGCCTCAAACAATATGACCCACATGAGGTAAGAACATTTCCATTTTAA	165	ATG	TAA	29	188	ENST00000466466	ENST00000466466	retained_intron		ENSG00000058866	protein_coding	High-throughput Literature Mining	Yes
SPROHSA006236	ATGAATTTAAAGGAGTCTCTCCTTCGTGGCATCTATGCTTACGGTTTTGAGAAGCCTTCCGCTATTCAGCAGAGAGCTATTATTCCCTGTATTAAAGGTAAAAGAAACTGGCATTTTTAG	120	ATG	TAG	233	347	ENST00000465222	ENST00000465222	retained_intron		ENSG00000156976	protein_coding	High-throughput Literature Mining	Yes
SPROHSA006240	ATGCTTACGGTTTTGAGAAGCCTTCCGCTATTCAGCAGAGAGCTATTATTCCCTGTATTAAAGATCCAAAAGGTAATTCTGGCACTTGGAGACTATATGGGAGCCACTTGTCATGCCTGCATTGGTGGAACAAATGTTCGAAATGAAATGCAAAAACTGCAGGCTGAAGCACCACATATTGTTGTTGGTACACCCGGGAGAGTGTTTGATATGTTAAACAGAAGATACCTTTGTAAGTATTGTCTTTAA	249	ATG	TAA	179	422	ENST00000495049	ENST00000495049	retained_intron		ENSG00000156976	protein_coding	High-throughput Literature Mining	Yes
SPROHSA006243	ATGTGTATCCTACTTTTTTTAGGGTATGATGTGATTGCTCAAGCTCAGTCAGGTACTGGCAAGACAGCCACATTTGCTATTTCCATCCTGCAACAGTTGGAGATTGAGTTCAAGGAGACCCAAGCACTAGTATTGGCCCCCACCAGAGAACTGGCTCAACAGGTATTGATAGTGTAG	177	ATG	TAG	484	655	ENST00000485101	ENST00000485101	retained_intron		ENSG00000156976	protein_coding	High-throughput Literature Mining	Yes
SPROHSA006248	ATGCCAACTGATGTGTTGGAAGTGACCAAAAAATTCATGAGAGATCCAATTCGAATTCTGGTGAAAAAGGAAGAATTGACCCTTGAAGGAATCAAACAGTTTTATATTAATGTTGAGAGAGAGGTAACTGTCTGA	135	ATG	TGA	32	161	ENST00000475409	ENST00000475409	retained_intron		ENSG00000156976	protein_coding	High-throughput Literature Mining	Yes
SPROHSA006274	ATGCTAAAGGCACACCAAGTGACTACAAGAAATTTAAGCCTTGCAGTATCAGACTGCTTTTGGAAAATGGTACGAGAGTCTGTTGAACAACAGGCTGATAGTTTCAAAGCAACACGTTTTAACCTTGAAACTGAATGGAAGAATAACTATCCTCGCCTGCGGGAACTTGACCGGGTAATATTTGGATACTCGTGTATTTTGTATATATCTTAA	213	ATG	TAA	94	301	ENST00000483516	ENST00000483516	retained_intron		ENSG00000198836	protein_coding	High-throughput Literature Mining	Yes
SPROHSA006278	ATGGTGAGATGTGTCCCTTCCGCCGTGATTGTGTGTTTCCTGAGGCCTCCCCAGCCAGGCAGAACTGTCATCTTCCACGATGTTGCTGTGCTGACGGATAAGCTCTTCCCCATCGTGGAGGCCATGCAGAAGCACTTCAGTGCTGGCTTGGGAACCTACTACAGTGACTCCATCTTCTTCCTCTCGGTCGCCATGCATCAGATCATGCCCAAAGAGTGTACACCTCTTGTACAAGGTAGAACATCTTGCACATAA	255	ATG	TAA	19	268	ENST00000418940	ENST00000418940	nonsense_mediated_decay		ENSG00000173950	protein_coding	High-throughput Literature Mining	Yes
SPROHSA006285	ATGATTGATACTGGAAAAGCCTTTTGTGTTGCAAATAAACAGTTCATGAATGGGATTCGAGACCTGGCTCAGTATTCTAGTAATGATGCTGTCGTTGAGACAAGTTTGACCAAGTTTTCTGACAGTCTTCAAGAAATGATAAATTTTCACACAATTACCCAGTCTCAGGCAGTTCTTTATAGCAGTGTGAGAATGGACTAA	201	ATG	TAA	206	401	ENST00000481463	ENST00000481463	processed_transcript		ENSG00000114331	protein_coding	High-throughput Literature Mining	Yes
SPROHSA006289	ATGGCGGCCTCGACGGCCTCGCACCGGCCCATCAAGGGGATCTTGAAGAACAAGACCTCTACGACTTCCTCTATGGTGGCGTCGGCCGAACAGCCCCGCGGGAATGTCGACGAGGAGCTGAGCAAAAAATCCCAGAAGTGGGATGAAATGAACATCTTGGCGACGTATCATCCAGCAGACAAAGACTATGGTTTAATGAAAATAGATGAACCAAGCACTCCTTACCATAGGTATATACTTTAA	243	ATG	TAA	133	370	ENST00000413183	ENST00000413183	nonsense_mediated_decay		ENSG00000184203	protein_coding	High-throughput Literature Mining	Yes
SPROHSA006292	ATGATCACCAGGGCAGGCCTTCCTTGCCAGGACCTCGAGTTTGTTCAGTTCCACCCCACAGGCACATATGGTGCTGGTTGTCTCATTACGGAAGGATGTCGTGGAGAGGGAGGCATTCTCATTAACAGTCAAGGCGAAAGGTTTATGGAGCGATACGCCCCCATCGCGAAGGACCTGGCGTCTAGAGATGTGGTGTCTCGGTGGATGACTCTGGAGATCCGCGAAGGAAGGTGCGTGTGGTTTACCACCAGCACTGTCTGA	261	ATG	TGA	718	973	ENST00000453324	ENST00000453324	lincRNA		ENSG00000242086	lincRNA	High-throughput Literature Mining	Yes
SPROHSA006303	ATGCAAAATGTGAAGCATCCGGTTACTGGGCAATTTCTATATCAGGACAGCAACTGGGCCAGCAAAGTTGAGAAACTCACTTTAGACAATGCTGCTTTCCCTTTCCTTGCATATTCTGGAATCCCAGCAGTTTCTTTCTGTTTTTGCGAGGTAAGTCTGTTCATTTAA	168	ATG	TAA	61	223	ENST00000463356	ENST00000463356	processed_transcript		ENSG00000072274	protein_coding	High-throughput Literature Mining	Yes
SPROHSA006304	ATGATGGATCAAGCTAGATCAGCATTCTCTAACTTGTTTGGTGGAGAACCATTGTCATATACCCGGTTCAGCCTGGCTCGGCAAGTAGATGGCGATAACAGTCATGTGGAGATGAAACTTGCTGTAGATGAAGAAGAAAATGCTGACAATAACACAAAGGCCAATGTCACAAAACCAAAAAGGTGTAGTGGAAGTATCTGCTATGGGACTATTGCTGTGATCGTCTTTTTCTTGATTGGCTGCTGA	246	ATG	TGA	77	317	ENST00000421258	ENST00000421258	nonsense_mediated_decay		ENSG00000072274	protein_coding	High-throughput Literature Mining	Yes
SPROHSA006317	ATGTCGGGTGGCCTCCTGAAGGCGCTGCGCAGCGACTCCTACGTGGAGCTGAGCCAGTACCGGGACCAGCACTTCCGGGGTGACAATGAAGAACAAGAAAAATTACTGAAGAAAAGCTGTACGTTATATGTTGGAAATCTTTCTTTTTACACAACTGAAGAACAAATCTATGAACTCTTCAGCAAAAGTGGTGACATAAAGAAAATCATTATGGGTCTGGATAAAATGAAGAAAACAGCATGTGGATTCTGTTTTGTGGAGTATCCTTCCCATGGATCTAATGTAGCTGCTGAACCAGGGTAG	303	ATG	TAG	57	354	ENST00000463783	ENST00000463783	retained_intron		ENSG00000114503	protein_coding	High-throughput Literature Mining	Yes
SPROHSA006325	ATGGCGGCCGCGGGCTTGGTCGCTGTGGCAGCGGCTGCCGAGTACTCTGGCACGGTAGCGTCGGGAGGTAACCTCCCTGGTGTTCACTGCGGCCCAAGCTCCGGGGCAGGCCCTGGTTTTGGCCCGGGCTCGTGGAGCCGCTCTCTCGATCGAGCCCTGGAGGAGGCGGCGGTCACTGGGGTGCTGAGCCTGAGCGGCCGGAAACTGAGGGAGTTTCCCCGGGGAGCGGCCAACCACGACCTGACGGACACCACCCGGGCGGGATGTGAGCTGCAATGA	279	ATG	TGA	53	326	ENST00000443727	ENST00000443727	nonsense_mediated_decay		ENSG00000186001	protein_coding	High-throughput Literature Mining	Yes
SPROHSA006365	ATGGCCAACTGGGTGTTCTGTAATCGCTGCTTCCAGCCGCCCCACAGGACGTCGTGCTTCAGCCTCACCAACTGCGGGCACGTGTACTGCGACGCCTGCCTCGGCAAAGACCGACGCAGATATCCAGGCATTCTTCATGAGCATAGACAGTCTGTGTAA	159	ATG	TAA	76	229	ENST00000506730	ENST00000506730	nonsense_mediated_decay		ENSG00000178222	protein_coding	High-throughput Literature Mining	Yes
SPROHSA006367	ATGATGACGTCAGACGCAGCAAAGGCCTTCAGTCACGCTACCGACGCAGATATCCAGGCATTCTTCATGAGCATAGACAGTCTGTGTAAGAAGTACTCCAGGGAAACCTCCCAGATTTTAGAATTTCAAGAAAAACACAGGAAGAGATTGTTAGCCTTCTATAGAGAAAAGATTTCTAGGTTGGAAGAATCCCTTAGGAAGTCAGTGCTGCAGATAGAACAACTACAAAGGTAA	234	ATG	TAA	106	334	ENST00000512552	ENST00000512552	retained_intron		ENSG00000178222	protein_coding	High-throughput Literature Mining	Yes
SPROHSA006380	ATGGAGTTTCTGCTGCCTGTTGCTGTGAAGCTCTTCCCCAACATGTTGCCATCCACATTTGAGACTCAGTCACTCAAGGAGGAGAGGCTGAAGAAGGAGCTTCGGGTCAAGCTGGAGCTGGCCAAGTTCCTCCAGGACACCATCGAGGAGATGGCCTTGAAGAACAAGGCAGCCAAGGGCAGCGCCACCAAAGACTTCTCTGTGTTTTTCCAGAAGGTGCTGTGA	225	ATG	TGA	111	330	ENST00000512669	ENST00000512669	retained_intron		ENSG00000168924	protein_coding	High-throughput Literature Mining	Yes
SPROHSA006383	ATGCCGGGGCAGCGGCGCGCGCTTTCCCCCAAGATGGCGTCCATGCGGGAGAGCGACACGGGCCTGTGGCTGCACAACAAGCTGGGGGCCACGGACGAGCTGTGGGCGCCGCCCAGCATCGCGTCCCTGCTCACGGCCGCGGTCATCGACAACATCCGTCTCTGCTTCCATGGCCTCTCGTCGGCAGTGAAGCTCAAGTTGCTACTCGGGACGCTGCACCTCCCGCGCCGCACGGTGGACGAGTGGGTGAGTGTGAAGCGTCTGCCATGCTGCCACTGGAGTGCCAGTACTTGA	294	ATG	TGA	191	479	ENST00000333877	ENST00000333877	nonsense_mediated_decay		ENSG00000185049	protein_coding	High-throughput Literature Mining	Yes
SPROHSA006402	ATGAATGGTGATTCTCGTGCTGCGGTGGTGACCTCACCACCCCCGACCACAGCCCCTCACAAGGAGAGGTACTTCGACCGAGTAGATGAGAACAACCCAGAGTACTTGAGGGAGAGGAACATGGCACCAGACCTTCGCCAGGACTTCAACATGATGGAGCAAAAGAAGAGGGTGTCCATGATTCTGCAAAGCCCTGTCTTGGTATGGTGA	210	ATG	TGA	173	377	ENST00000510101	ENST00000510101	nonsense_mediated_decay		ENSG00000087274	protein_coding	High-throughput Literature Mining	Yes
SPROHSA006408	ATGGCACCTGAAGTTGTCAATAATGAAAAGTATACGTTTAGTCCCGATTGGTGGGGACTTGGCTGTCTGATCTATGAAATGATTCAGGGACATTCTCCATTCAAAAAATACAAAGAGAAAGTCAAATGGGAGGAGGTCGATCAAAGAATCAAGAATGATACCGAGGAGTATTCTGAGAAGTTTTCAGAGGATGCCAAATCTATCTGCAGGATGGGCTGCCTGACCATGGTCCCCAGTGAGAAGGAAGTGGAACCCAAGCAATGCTGA	267	ATG	TGA	126	387	ENST00000505271	ENST00000505271	processed_transcript		ENSG00000125388	protein_coding	High-throughput Literature Mining	Yes
SPROHSA006410	ATGATGGCAACTGTTTGTGTTCAACAATTGTTGAAGACTCTCTTTGGCACAAACTTGGCCTCCCAGTTTGATGGCTTATCTTCCAACCCCAGCAAGTCACAAGGCCGAGCACAGCGCCTTGGCTCCTCCAGTGTGAGGCCAGGCTTGTACCACTACTGCTTCATGGCCCCGTACACCCACTTCACCCAGGCCCTCGCTGACGCCAGCCTGAGGAACATGGTGCAGGCGGAGCAGGAGAACGACACCTCGGGGTAA	255	ATG	TAA	82	331	ENST00000509618	ENST00000509618	protein_coding		ENSG00000197386	protein_coding	High-throughput Literature Mining	Yes
SPROHSA006419	ATGGCAAAGGCGAAGATGAGTTATCCCCAGAAGAAATACAAATGGCAAATCGAAGGGAGAGTGGTTGAGATTTCCAGACTCCAAGAGATATTCACGGAAAAGGTTTTGCAACAGGAAGCTGAGATTGACAGCATTCACCAGTTAGTTGTGGGGGCAACTGAAAATATCAAGGAAGGCAACGAAGACATAAGAGAGGCCATTAAAAACAACGCTGGCTTCCGCGTGTGGATCCTCTTCTTCCTCGTGATGTGCTCCTTCTCCTTGCTCTTCCTCGACTGGTACGACAGCTAG	291	ATG	TAG	458	743	ENST00000503861	ENST00000503861	processed_transcript		ENSG00000168818	protein_coding	High-throughput Literature Mining	Yes
SPROHSA006425	ATGTCGTACCAGGGCAAGAAGAGCATCCCGCACATCACGAGTGACCGACTCCTCATCAAAGGTGGACGGATCATCAACGATGACCAATCCCTTTATGCTGACGTCTACCTGGAGGATGGACTTATCAATTGA	132	ATG	TGA	205	331	ENST00000506216	ENST00000506216	processed_transcript		ENSG00000072832	protein_coding	High-throughput Literature Mining	Yes
SPROHSA006428	ATGACGGAACTAGAGACAGCCATGGGCATGATCATAGACGTCTTTTCCCGATATTCGGGCAGCGAGGGCAGCACGCAGACCCTGACCAAGGGGGAGCTCAAGGTGCTGATGGAGAAGGAGCTACCAGGCTTCCTGCAGAGTGGAAAAGACAAGGATGCCGTGGATAAATTGCTCAAGGACCTGGACGCCAATGGAGATGCCCAGGTGGACTTCAGTGAGTTCATAGTGTTCGTGGCTGCAATCACGTCTGCCTGTCACAAGTACTTTGAGAAGGCAGGACTCAAATGA	288	ATG	TGA	864	1146	ENST00000296370	ENST00000296370	protein_coding		ENSG00000163993	protein_coding	High-throughput Literature Mining	Yes
SPROHSA006431	ATGACTGAAGTCCAGATCCAGAAGGTGTTCACAAAGCATGGCTTGCTCAAGTTGAACCCTGTCGGAGCCAAGTTCGACCCTTATGAACATGAGGCCTTGTTCCACACACCGGTTGAGGGGAAGGAGCCAGGCACAGTGGCCCTAGTTAGCAAAGTGGGGTACAAGCTGCATGGGCGCACTCTGAGACCCGCCCTGGTGGGGGTGGTGAAGGAAGCTTAG	219	ATG	TAG	1643	1856	ENST00000504920	ENST00000504920	retained_intron		ENSG00000109519	protein_coding	High-throughput Literature Mining	Yes
SPROHSA006446	ATGGGCTCCACGGTTCTGGACCAGCAGCTGGGCTGCCTATGGCAGAAGGACCACCTGCTCAGTGTCTCCCTGTCCGGGTACATCAACTATCTGGACAGAAACAACCCCAGCAAGCCCCTGCACGTCATCAAGGGTCACAGTAAATCGATCCAGTGTCTGACGGTGCATAAAAACGGCGGCAAGTCCTACATTTACTCTGGGAGCCACGACGGACACATTAATATCCTTTGA	231	ATG	TGA	316	541	ENST00000504739	ENST00000504739	processed_transcript		ENSG00000071127	protein_coding	High-throughput Literature Mining	Yes
SPROHSA006452	ATGGCCACCAACCCACAGCCGCAGCCGCCTCCTCCGGCGCCGCCGCCTCCCCCGCCGCAGCCGCAGCCGCAGCCACCGCCGCCGCCGCCGGGCCCCGGGGCTGGCCCCGGCGCGGGCGGGGCGGGCGGCGCGGGTGCGGGCGCCGGGGACCCGCAGCTCGTGGCCATGATCGTGAACCACCTCAAGAGCCAGGGGCTCTTCGACCAGTTCCGCAGAGACTGCCTGGCCGACGTGGACACCAAGAGTCTCGCCCTGTCGCCAGGCTGGAATGCAATGGCGTGA	282	ATG	TGA	114	390	ENST00000482713	ENST00000482713	nonsense_mediated_decay		ENSG00000038219	protein_coding	High-throughput Literature Mining	Yes
SPROHSA006467	ATGGCGGCGGCGGCGGCTGCAGGCGAGGCGCGCCGGGTGCTGGTGTACGGCGGCAGGGGCGCTCTGGGTTCTCGATGCGTGCAGGCTTTTCGGGCCCGCAACTGGATTTGA	111	ATG	TGA	152	257	ENST00000514300	ENST00000514300	nonsense_mediated_decay		ENSG00000151552	protein_coding	High-throughput Literature Mining	Yes
SPROHSA006468	ATGACAGACTCGTTCACTGAGCAGGCTGACCAGGTGACTGCTGAGGTTGGAAAGCTCTTGGGTGAAGAGAAGGTGGATGCAATTCTTTGCGTTGCTGGAGGATGGGCCGGGGGCAATGCCAAATCCAAGTCTCTCTTTAAGAACTGTGACCTGATGTGGAAGCAGAGCATATGGACATCGACCATCTCCAGCCATCTGGCTACCAAGCATCTCAAGGAAGGAGGCCTCCTGACCTTGGCTGGCGCAAAGGCTGCCCTGGATGGGACTCCTGGGTTACCCTGGATACCCCGATGA	294	ATG	TGA	359	647	ENST00000514300	ENST00000514300	nonsense_mediated_decay		ENSG00000151552	protein_coding	High-throughput Literature Mining	Yes
SPROHSA006469	ATGTCCTTGCTGTCCCCCTGGCCGCCAGTGGTCACTGAGCCATCTTCTCCCCATTTCCCAGGTATGATCGGGTACGGCATGGCCAAGGGTGCTGTTCACCAGCTCTGCCAGAGCCTGGCTGGGAAGAACAGCGGCATGCCGCCCGGGGCAGCCGCCATCGCTGTGCTCCCGGTTACCCTGGATACCCCGATGAACAGGAAATCAATGCCTGAGGCTGACTTCAGCTCCTGGACACCCTTAGAATTCCTAGTTGAGTGA	258	ATG	TGA	107	359	ENST00000511609	ENST00000511609	retained_intron		ENSG00000151552	protein_coding	High-throughput Literature Mining	Yes
SPROHSA006472	ATGGCTGTGTCGGCAAAGCTCTATGGAAGTGGGGATCAGGAGGCCTGGCAGAAAGGAGTCCTGTTTGCTTCTGGGCAGAACTTGGCACGCCAATTGATGGAGACGCCAGCCAATGAGATGACGCCAACCAGATTTGCTGAAATTATTGAGAAGAATCTCAAAAGTGCTAGTAGTAAAACCGAGGTCCATATCAGGAACTTCACATGGCTTATTTTGGTGAATTATTCCTATCATCACTTTTGGACACAAATGAAGAACACAGCATGCCTAACTAGACATGGGATGAGAATTTCTGCCTCATAG	303	ATG	TAG	183	480	ENST00000508014	ENST00000508014	retained_intron		ENSG00000002549	protein_coding	High-throughput Literature Mining	Yes
SPROHSA006486	ATGCAGGTGGCACATTTAGAACGAACAGGGCATTACTTAACTGTGAAAGATAACCAGGTGGTTCAGTTGCATCCCTCTACTGTTCTTGACCACAAACCTGAATGGGTGCTTTATAATGAGTTTGTTCTAACAACAAAGAATTACATCCGGACATGTACAGATATCAAGCCAGAATGGTTCCATTCTACATCAAAAGGTATTTGGAAAATGTCTTTCACTGTATGTGTACATGGAGAACCATAA	243	ATG	TAA	82	319	ENST00000510645	ENST00000510645	processed_transcript		ENSG00000109606	protein_coding	High-throughput Literature Mining	Yes
SPROHSA006488	ATGTCCAAGCGGCACCGGTTGGACCTAGGGGAGGATTACCCCTCTGGCAAGAAGCGTGCGGGGACCGATGGGTAG	75	ATG	TAG	144	213	ENST00000513092	ENST00000513092	processed_transcript		ENSG00000109606	protein_coding	High-throughput Literature Mining	Yes
SPROHSA006499	ATGGGAGACCTTTACTACTATGGCCACCAAAACCAGTCACAAGACCTGGAGTTGTCTGTGCAGATGTACGCCCAAGCCGCCCTGGATGGAGACTCCCAGGGATTTTTTAACCTGGCCCTGCTAATCGAGGAAGGTACGATAATCCCACACCATATCTTGGATTTCTTGGAAATTGACTCAACTCTCCATTCTAATAACATCTCCATTCTCCAGGAACTGTACGAAAGATCTACTTTCTGGGAACCTTTCTGCTATCCATATTGA	264	ATG	TGA	129	387	ENST00000507618	ENST00000507618	protein_coding		ENSG00000091490	protein_coding	High-throughput Literature Mining	Yes
SPROHSA006502	ATGTCCCGGAACCTGCGCACCGCGCTCATTTTCGGCGGCTTCATCTCCCTGATCGGCGCCGCCTTCTATCCCATCTACTTCCGGCCCCTAATGAGATTGGAGGAGTACAGGTTAAAAGTGTGGTCTGATCCATTTGGCAGGAAATGA	147	ATG	TGA	5	146	ENST00000514384	ENST00000514384	protein_coding		ENSG00000250317	protein_coding	High-throughput Literature Mining	Yes
SPROHSA006506	ATGGCGCCTGTTGTGACAGGGAAATTTGGTGAGCGGCCTCCACCTAAACGACTTACTAGGGAAGCTATGCGAAATTATTTAAAAGAGCGAGGGGATCAAACAGTACTTATTCTTCATGCAAAAGTTGCACAGAAGTCATATGGAAATGAAAAAAGAGTGACCTGGAACTGGGCCCACTAA	180	ATG	TAA	9	183	ENST00000515023	ENST00000515023	processed_transcript		ENSG00000168214	protein_coding	High-throughput Literature Mining	Yes
SPROHSA006534	ATGGCCAACATCGCGGTGCAGCGAATCAAGCGGGAGTTCAAGGAGGTGCTGAAGAGCGAGGAGGAGGAAGATACCAACTAG	81	ATG	TAG	189	264	ENST00000513231	ENST00000513231	processed_transcript		ENSG00000078140	protein_coding	High-throughput Literature Mining	Yes
SPROHSA006535	ATGACTCTCCGCACGGTATTATTGTCATTGCAAGCACTATTGGCAGCTGCAGAGCCAGATGATCCACAGGATGCTGTAGTAGCAAATCAGTACAAACAAAATCCCGAAATGTTCAAACAGACAGCTCGACTTTGGGCACATGTGTATGCTGGAGCACCAGTTTCTAGTCCAGAATACACCAAAAAAATAGAAAACCTATGTGCTATGGGCTTTGATAGGAATGCAGTAATAGTGGCCTTGTCTTCAAAATCATGGGATGTAGAGACTGCAACAGAATTGCTTCTGAGTAACTGA	294	ATG	TGA	404	692	ENST00000513231	ENST00000513231	processed_transcript		ENSG00000078140	protein_coding	High-throughput Literature Mining	Yes
SPROHSA006536	ATGTTAGCACCAGATCAGTTTGCTTCCCCAATGAAATCTGTAGTAGCAAATTTTATTGTGAAAGATCTGCTAATGAATGACAGGTCAACAGGTGAAAAGAATGGAAAACTGTGGTCTCCAGATGAAGAGGTTTCCCCTGAAGTACTAGCAAAGCACTTTGGGAGGCAGAGCAGGAGGATCGCTTGA	186	ATG	TGA	195	375	ENST00000507020	ENST00000507020	nonsense_mediated_decay		ENSG00000121892	protein_coding	High-throughput Literature Mining	Yes
SPROHSA006539	ATGGACTTCACCGCGCAGCCCAAGCCTGCCACTGCCCTCTGTGGCGTCGTGAGTGCCGACGGGAAGATCGCTTACCCTCCGGGGGTAAAAGAGATCACCGACAAGATCACCACGGACGAGATGATCAAACGCCTGAAGGTAAGTGTCTGGACGGATTTTGATGTCTTTGGTAGAAGGCGCTTTCTCCTGTGA	192	ATG	TGA	94	280	ENST00000506262	ENST00000506262	retained_intron		ENSG00000121892	protein_coding	High-throughput Literature Mining	Yes
SPROHSA006547	ATGTCCCCTGAAGACAGAGCAAAATGCTTTGAAAAGAATGAGGCCATACAGGCAGCCCATGATGCCGTGGCACAGGAAGGCCAATGTCGGGTAGATGACAAGGTGAATTTCCATTTTATTCTGTTTAACAACGTGGATGGCCACCTCTATGAACTTGATGGACGAATGCCTTTTCCGGTGAACCATGGCGCCAGTTCAGAGGACACCCTGCTGAAGGTCATCTTTGGAATGCATCTCTTCTTAATGTGCCTCACAATTCTTTGGCTAAATTTTCTATTCTAA	282	ATG	TAA	20	296	ENST00000510566	ENST00000510566	retained_intron		ENSG00000154277	protein_coding	High-throughput Literature Mining	Yes
SPROHSA006553	ATGTTACAAGAAATTCAAGAAGTGAAAACTCCTGAAGAACTAGAGACCTTTATGCTTAAACATGGAGAAAATATTATTGATACTTTAGGAGCTGAAGTAGATAGACTTGAGAAGGAACTGAAAGTAAGATGTATTCATAAAAATAACATAATGATAATGGCAGCTATTTTTTTGAGTACTTACTCTACAGCAGACACTAAGTGCATCCATCACATGCATGCTTTAACCCACTCATAA	237	ATG	TAA	429	660	ENST00000509683	ENST00000509683	retained_intron		ENSG00000014824	protein_coding	High-throughput Literature Mining	Yes
SPROHSA006554	ATGAAAGCAGACATCAAAATCTGGATCCTTACAGGGGACAAGCAAGAAACTGCCATTAACATCGGACACTCCTGCAAACTGTTGAAGAAGAACATGGGAATGATTGTTATAAATGAAGGCTCTCTTGATGGTTTCTCCTCTTCAAAAATCTGA	153	ATG	TGA	75	222	ENST00000514372	ENST00000514372	nonsense_mediated_decay		ENSG00000124406	protein_coding	High-throughput Literature Mining	Yes
SPROHSA006573	ATGAATGGGAGGGCTGATTTTCGAGAGCCGAATGCAGAGGTTCCAAGACCAATTCCCCACATAGGGCCTGATTACATTCCAACAGAGGAAGAAAGGAGAGTCTTCGCAGAATGCAATGATGAAAGCTTCTGGTTCAGATCTGTGCCTTTGGCTGCAACAAGTATGTTGATTACTCAAGGATTAATTAGTAAAGGAATACTTTCAAGTCATCCCAAATATGGTTCCATCCCTAAACTTATACGTAAGTATGAACAACATTGTAGTTTTCATAGCTTTTTAAAACTTAAATAA	291	ATG	TAA	32	317	ENST00000507546	ENST00000507546	retained_intron		ENSG00000109180	protein_coding	High-throughput Literature Mining	Yes
SPROHSA006575	ATGCATGAAAGAGTGCCAAAAAAAGAAGTCAAAGTAAACAAGTATGGAGATACTTGGGATGAGTGA	66	ATG	TGA	1366	1426	ENST00000502972	ENST00000502972	retained_intron		ENSG00000109180	protein_coding	High-throughput Literature Mining	Yes
SPROHSA006578	ATGGCTTCAGCGTCTGCTCGTGGAAACCAAGATAAAGATGCCCATTTTCCACCACCAAGCAAGCAGAGCCTGTTGTTTTGTCCAAAATCAAAACTGCACATCCACAGAGCAGAGATCTCAAAGATTATGCGAGAATGTCAGGAAGAAAGTTTCTGGAAGAGAGCTCTGCCTTTTTCTCTTGTAAGCATGCTTGTCACCCAGGGACTAGTCTACCAAGGTTATTTGGCAGCTAATTCTAGATTTGGATCATTGCCCAAAGTTGCACGCACTGCCTCCTTACCTGTGAGGAATGCAAAATAA	300	ATG	TAA	193	487	ENST00000273860	ENST00000273860	protein_coding		ENSG00000145247	protein_coding	High-throughput Literature Mining	Yes
SPROHSA006601	ATGCTTCGGGAAGGCTTAAAGATGAGCCCTGATGAGGGTCAAGAGGAACTGGAAGAAGTTCAAGCTGAATTAAAGAAGAAAGATGAAGAATTTCAACGAACCAAACTTTTAAATGGACCGGGAGATGTTGAAACGGAAAACACTGGACACACTGAAGTGGGCCACAGCATTCCTTCATATGCAAGACTGTTTTACATCTGA	201	ATG	TGA	235	430	ENST00000508561	ENST00000508561	processed_transcript		ENSG00000134851	protein_coding	High-throughput Literature Mining	Yes
SPROHSA006607	ATGTCATCATTGGTAAAGGAGGACTTGGAGAAGAAACTGTTTAAGCCACTCTCGCAGAATCTGTACGAGTTTATTGAAATAGAGTTCTCCGTCCAGGACAGTGACCAAAAAGGAAGAAGTAAAAATAGTCATGGTGAAACACTACAGAATAGGTTTAGATGA	162	ATG	TGA	24	180	ENST00000504250	ENST00000504250	nonsense_mediated_decay		ENSG00000250821	protein_coding	High-throughput Literature Mining	Yes
SPROHSA006617	ATGGAGCTGGAGGAGTTGGGGATCCGAGAGGAATGTGGCGTGTTCGGGTGCATCGCCTCAGGAGAGTGGCCCACGCAGCTGGATGTACCGCATGTGATCACTCTGGGACTCGTGGGGCTGCAGCACCGGGGTCAGGAGAGTGCTGGTATTGTGACTAGTGATGGGAGTTCGGTGCCAACATTCAAATCACACAAGGTATGCCACCACAGGAAAATGTGA	219	ATG	TGA	19	232	ENST00000507724	ENST00000507724	nonsense_mediated_decay		ENSG00000128059	protein_coding	High-throughput Literature Mining	Yes
SPROHSA006619	ATGGTAAAGAAAAACTTTGAGTGGGTTGCAGAGAGAGTAGAGGTAAACCTTCTATAG	57	ATG	TAG	167	218	ENST00000508554	ENST00000508554	retained_intron		ENSG00000128050	protein_coding	High-throughput Literature Mining	Yes
SPROHSA006620	ATGCGAGAACGTTCTTACTACCGGGGAAGAAAGAAGGGTAAAAAGAAGGATCAGATTGGAAAAGGGACCCAGGGAGCAACTGCAGGAGCTTCATCTGAACTGGATGCCAGTAAAACTGTGAGCAGCCCACCCACCTCCCCAAGACCTGGCAGTGCTGCAACAGTATCTGCCTCTACAAGTAACATCATACCCCCAAGACACCAGAAACCTGCAGGGGCTCCAGCAACAAAAAAGAAACAGCAACAGAAAAAGAAGAAAGGTGGAAAAGGTGGCTGGTGA	279	ATG	TGA	144	417	ENST00000507126	ENST00000507126	retained_intron		ENSG00000174780	protein_coding	High-throughput Literature Mining	Yes
SPROHSA006630	ATGTACAGCATTGAACCAGCTGACCGTTTCAAAACAAAGCGCATAGCTGGTAAAATTATACCTGCTATAGCAACAACCACTGCTACAGTTTCTGGCTTGAAATGGAATATCATTTACAATTTGGGATCGATGGACCGTACATGGAAAAGAAGATTTCACCCTCTTGGATTTCATAAATGCAGTCAAAGAGAAGTATGGAATTGA	204	ATG	TGA	63	261	ENST00000514261	ENST00000514261	nonsense_mediated_decay		ENSG00000033178	protein_coding	High-throughput Literature Mining	Yes
SPROHSA006652	ATGGTTAAAGAAGGTGCTGCTGTAATTGATGTGGGTATCAACTATGTCCACGATCCAGTGACAGGAAAGACAAAATTAGTTGGAGATGTGGACTTCGAAGCTGTTAAAAAGAAAGCTGGCTTTATCACTCCAGTTCCAGGAGGTGTGGGACCCATGACAGTGGCAATGCTTCTGAAGAACACCCTTCTGGCAGCTAAAAAAATCATTTACTAG	213	ATG	TAG	199	406	ENST00000461856	ENST00000461856	processed_transcript		ENSG00000163738	protein_coding	High-throughput Literature Mining	Yes
SPROHSA006671	ATGGTTATGGAGAAGCCCAGTCCGCTGCTTGTAGGGCGGGAGTTTGTGAGGCAATATTATACTTTGCTGAATAAAGCTCCGGAATATTTACACAGGTAA	99	ATG	TAA	167	260	ENST00000507701	ENST00000507701	retained_intron		ENSG00000138757	protein_coding	High-throughput Literature Mining	Yes
SPROHSA006679	ATGTCCAACAGAAACAACAACAAGCTTCCCAGCAACCTGCCGCAGTTACAGAATCTAATCAAGCGAGACCCGCCGGCCTACATCGAGGAGTTTCTACAGCAGTATAATCACTACAAATCCAATGTGGAGATTTTCAAATTGCAACCAAATAAACCCAGCAAAGAACTAGCAGAGCTGGTGATGTTTATGGCACAGGAGAGAAAGAGAGCAACTTCAGAAGAGCCTTTGCTTTGTTACAGATTAGTCACTGCTACCCAGAGTACCTAA	267	ATG	TAA	90	351	ENST00000503411	ENST00000503411	nonsense_mediated_decay		ENSG00000198301	protein_coding	High-throughput Literature Mining	Yes
SPROHSA006684	ATGACTAAGCAGCATCAAACCAGATTAGATATCATATCTGAAGATATTAGTGAGCTACAAAAGAATCAAACTACATCTGTAGCCAAAATTGCACAATACAAGAGGAAACTCATGGATCTTTCCCATAGAACTTTACAGGTCCTAATCAAACAGGAAATTCAAAGGAAGAGTGGTTATGCCATTCAGGCTGATGAAGAGCAGTTGCGAGTTCAGCTGGATACGATTCAGGGTGAACTAAATGCACCTACTCAGTTCAAGGATGCAGAATCATTTTGGAGCAGTCAGATCTGA	291	ATG	TGA	16	301	ENST00000508465	ENST00000508465	processed_transcript		ENSG00000138750	protein_coding	High-throughput Literature Mining	Yes
SPROHSA006691	ATGAGACTAATAGGGATGCCAAAGGAAAAATATGATCCTCCAGATCCTCGCAGAATTTATACCATCATGTCAGCAGAGGAGGTAGCCAATGGGAAAAAATCTCACTGGGCAGAATTAGAAATCTCGGAGTGCGGAGCCTAA	141	ATG	TAA	68	203	ENST00000504804	ENST00000504804	nonsense_mediated_decay		ENSG00000138767	protein_coding	High-throughput Literature Mining	Yes
SPROHSA006693	ATGGTGTCCAGATCAGAAATTGACCTTTTGGACATTCGAACAGAGTTCAAGAAGCATTATGGCTATTCCCTATATTCAGCAATTAAATCGGATACTTCTGGAGACTATGAAATCACACTCTTAAAAATCTGTGGTGGAGATGACTGA	147	ATG	TGA	2449	2590	ENST00000503776	ENST00000503776	retained_intron		ENSG00000138772	protein_coding	High-throughput Literature Mining	Yes
SPROHSA006708	ATGGAAAAGAAATACCACAATGTTGGTCTTAGTAAATGTGAAATAAAAGTAGCCATGTCGAAGGAACAATATCAGCAACAGCAACAGTGGGGATCTAGAGGAGGATTTGCAGGAAGAGCTCGTGGAAGAGGTGGTGACCAGCAGAGTGGTTATGGGAAGGTATCCAGGCGAGGTGGTCATCAAAATAGCTACAAACCATACTAA	204	ATG	TAA	44	242	ENST00000508119	ENST00000508119	processed_transcript		ENSG00000138668	protein_coding	High-throughput Literature Mining	Yes
SPROHSA006711	ATGCATACCCACATAGTTAGCACCAGCAACTTCAGTGAGACCTCTGCTTTCATGCCAGTTCTCAAAGTTGTTCTCACCCAGGCCAATAAGCTGGGTGTCTAA	102	ATG	TAA	493	589	ENST00000505479	ENST00000505479	retained_intron		ENSG00000138674	protein_coding	High-throughput Literature Mining	Yes
SPROHSA006713	ATGAAGTTAAAGGAAGTAGATCGTACAGCCATGCAGGCATGGAGCCCTGCCCAGAATCACCCCATTTACCTAGCAACAGGAACATCTGCTCAGCAATTGGATGCAACATTTAGTACGAATGCTTCCCTTGAGATATTTGAATTAGACCTCTCTGATCCATCCTTGGATATGAAATCTTGTGCCACATTCTCCTCTTCTCACAGGTACCACAAGTTGATTTGGGGGCCTTATAAAATGGATTCCAAAGGAGATGTCTCTGGAGTTCTGATTGCAGACTAA	279	ATG	TAA	122	395	ENST00000507816	ENST00000507816	nonsense_mediated_decay		ENSG00000138674	protein_coding	High-throughput Literature Mining	Yes
SPROHSA006718	ATGGCGGCAGCCGTGCGACAGGATTTGGCCCAGCTCATGAATTCGAGCGGCTCTCATAAAGATCTGGCTGGCAATGGTAAATGA	84	ATG	TGA	51	129	ENST00000510801	ENST00000510801	processed_transcript		ENSG00000138663	protein_coding	High-throughput Literature Mining	Yes
SPROHSA006736	ATGATGACTCCATATGTGGTGACACGTTATTACAGAGCCCCTGAGGTCATCCTGGGGATGGGCTACAAGGAGAACGGAGAGTAA	84	ATG	TAA	119	197	ENST00000472236	ENST00000472236	protein_coding		ENSG00000109339	protein_coding	High-throughput Literature Mining	Yes
SPROHSA006737	ATGAAGTGTGTGAACCATAAAAACATTATTAGTTTATTAAATGTCTTCACACCCCAGAAAACGCTGGAGGAGTTCCAAGATGTGTAA	87	ATG	TAA	143	224	ENST00000430389	ENST00000430389	retained_intron		ENSG00000109339	protein_coding	High-throughput Literature Mining	Yes
SPROHSA006743	ATGGCGGGACGCCTCCTGGGAAAGGCTTTAGCCGCGGTGTCTCTCTCTCTGGCCTTGGCCTCTGTGACTATCAGGTCCTCGCGCTGCCGCGGCATCCAGGCGTTCAGAAATCCTGCAGGACGGACTGGACTGGTGGGCCGGGGGCTTTTGGGGCGATGGGGCCCAAATCACGCTGCAGATCCCATTATAACCAGGGGATGGTGGATCCAGGAGAGAAGATTAGTGCCACACTGA	234	ATG	TGA	24	252	ENST00000502933	ENST00000502933	nonsense_mediated_decay		ENSG00000170502	protein_coding	High-throughput Literature Mining	Yes
SPROHSA006756	ATGAACAGTTTGGATGTTTTGAATAATTTGGGATCTTGTGAACTGGATGAAGATGATCTAATGCTTGATCTTGAATTTTTAGAGGAACAGAGTCTTCACCCTTCTGTTTGCCGGGAGGACTCATATCACTCTGTCGTCTCATGTGCCGCAGTAGTTCTTACTCCTATGGAACCAATGATAGAAATGAAGAAAAGAGAAGAACCAGAATTTCCTGAGCCTTCCAAACAGTGA	231	ATG	TGA	23	248	ENST00000508086	ENST00000508086	retained_intron		ENSG00000184305	protein_coding	High-throughput Literature Mining	Yes
SPROHSA006771	ATGGCGACTGTCGAACCGGAAACCACCCCTACTCCTAATCCCCCGACTACAGAAGAGGAGAAAACGGAATCTAATCAGGAGGTTGCTAACCCAGAACACTATATTAAACATCCCCTACAGAACAGGTGA	129	ATG	TGA	21	144	ENST00000504472	ENST00000504472	processed_transcript		ENSG00000151247	protein_coding	High-throughput Literature Mining	Yes
SPROHSA006775	ATGAAGTCGGGCCATGTATTTACAATTGAGCCAATGATTTGTGAAGGCGGATGGCAGGATGAAACCTGGCCAGATGGTTGGACTGCGGTGACAAGAGACGGAAAGCGGTCTGCTCAGTTTGAGCACACCCTCCTGGTCACAGACACTGGCTGTGAAATCCTAACCCGGCGACTTGACAGTGCACGGCCTCACTTCATGTCTCAATTTTAA	210	ATG	TAA	303	507	ENST00000510133	ENST00000510133	protein_coding		ENSG00000164024	protein_coding	High-throughput Literature Mining	Yes
SPROHSA006779	ATGGCGAACGAGGTTATCAAGTGCAAGGCTGCAGTTGCTTGGGAGGCTGGAAAGCCTCTCTCCATAGAGGAGATAGAGGTGGCACCCCCAAAGGCTCATGAAGTTCGAATCAAGATCATTGCCACTGCGGTTTGCCACACCGATGCCTATACCCTGAGTGGAGCTGATCCTGAGGGTTGTTTTCCAGTGATCTTGGGACATGAAGGTGCTGGAATTGTGGAAAGTGTTGGTGAGGGAGTTACTAAGCTGAAGGCGGGTAAGGAGAATACTTGA	273	ATG	TGA	13	280	ENST00000507102	ENST00000507102	retained_intron		ENSG00000197894	protein_coding	High-throughput Literature Mining	Yes
SPROHSA006806	ATGGGTCGACTTGATGGGAAAGTCATCATCCTGACGGCCGCTGCTCAGGGGATTGGCCAAGCAGCTGCCTTAGCTTTTGCAAGAGAAGGTGCCAAAGTCATAGCCACAGACATTAATGAGTCCAAACTTCAGGAACTGGAAAAGTACCCGGTGCCTCTTGTTTTATTTTTCAGGTATTCAAACTCGTGTCCTTGA	195	ATG	TGA	108	297	ENST00000506521	ENST00000506521	nonsense_mediated_decay		ENSG00000164039	protein_coding	High-throughput Literature Mining	Yes
SPROHSA006809	ATGACGATGACCCCTGGAGGATTCTGA	27	ATG	TGA	77	98	ENST00000500179	ENST00000500179	antisense		ENSG00000245384	antisense	High-throughput Literature Mining	Yes
SPROHSA006812	ATGAAGAAGTGTAATGGAGGAGCTATAAATTGCACAAACGTGCAGATATCTGATAGCCCTTTCCGTTGCACTCAAGAGGAAGCAAGATCATTAGTTGAATCGGTATCATCTTCACCAAATAAAGAAAGTAATGAAGAAGAGCAAGTGTGGCACTTCCTTGGCAAGTGA	168	ATG	TGA	654	816	ENST00000513605	ENST00000513605	retained_intron		ENSG00000138777	protein_coding	High-throughput Literature Mining	Yes
SPROHSA006817	ATGCTGAAGGGAAGAAAATTATTTCAGAGCTTGGATATTTCTGAAAGACTAAAATTTTTGCTTACTTTGGATTGTGTAGATGACACTTTAATAGTTCTGGCTGAAGAGCATGGTTGTTTGGACATTATAAAGGAGCTTCCTGAAACTGTGATAGATCTTTTGAATAAGTGCCTTACCTTCCATCCTTCTAAGAGGTTGATATTATTTAGAGATTGGGATTACATTGAGATCCTTTACGCATAA	243	ATG	TAA	249	486	ENST00000503832	ENST00000503832	nonsense_mediated_decay		ENSG00000145348	protein_coding	High-throughput Literature Mining	Yes
SPROHSA006821	ATGGGGAACCACCATGCTCGAGATAAGAAATTAGTCTGTGAAGAGACCTTCAAGTTCTGTAAATGA	66	ATG	TGA	224	284	ENST00000513071	ENST00000513071	antisense		ENSG00000245293	antisense	High-throughput Literature Mining	Yes
SPROHSA006823	ATGAAATTAGGAGCCGGTTACCCCATGGGCCCATTTGAGCTTCTAGATTATGTCGGACTGGATACTACGAAGTTCATCGTGGATGGGTGGCATGAAATGGATGCAGAGAACCCATTACATCAGCCCAGCCCATCCTTAAATAAGCTGGTAGCAGAGAACAAGTTCGGCAAGAAGACTGGAGAAGGATTTTACAAATACAAGTGA	204	ATG	TGA	2237	2435	ENST00000515462	ENST00000515462	retained_intron		ENSG00000138796	protein_coding	High-throughput Literature Mining	Yes
SPROHSA006834	ATGTGTTACTCTGTTGCAGAAGGATATTATTCTCACCGGGAAACTGTGAACGGCTCATGGTACATTCAAGATTTGTGTGAGATGTTGGGAAAATATGGCTCCTCCTTAGAGTTCACAGAACTCCTCACACTGGTGAACAGGAAAGTTTCTCAGCGCCGAGTGGACTTTTGCAAAGACCCAAGTGCAATTGGAAAGAAGCAGGTTCCCTGTTTTGCCTCAATGCTAACTAAAAAGCTGCATTTCTTTCCAAAATCTAATTAA	261	ATG	TAA	400	655	ENST00000505117	ENST00000505117	retained_intron		ENSG00000138794	protein_coding	High-throughput Literature Mining	Yes
SPROHSA006852	ATGGCTTCGACCACAACCTGCACCAGGTTCACGGACGAGTATCAGCTTTTCGAGGAGCTTGGAAAGGGGGCATTCTCAGTGGTGAGAAGATGTATGAAAATTCCTACTGGACAAGAATATGCTGCCAAAATTATCAACACCAAAAAGCTTTCTGCTAGGGGCAGTCAAGAAAGTACTGTAATTTCTCAACTTCATGGTTACTTGTCTTGA	210	ATG	TGA	348	552	ENST00000509907	ENST00000509907	processed_transcript		ENSG00000145349	protein_coding	High-throughput Literature Mining	Yes
SPROHSA006858	ATGTGCCCATTTATGCAGTTCATCGAAGGAGGAAGGAGATATCAGTGTGGATTTTGCAACTGTGTGAATGATGTTCCACCATTCTATTTCCAACATCTGGACCACATTGGAAGAAGACTGGACCACTATGAGAAACCAGAGTTATCTCTAGGATCTTATGAATATGTTGCCACTTTGGATTATTGCAGAGTAAGTGTTCCCAGAACTTCAAGTGTTTATACATTGATGTTAAATTCAAGTGAATAA	246	ATG	TAA	2	242	ENST00000514418	ENST00000514418	retained_intron		ENSG00000150961	protein_coding	High-throughput Literature Mining	Yes
SPROHSA006869	ATGAAACCCTCTCGGCTTTATGATGCTTATGAACTGAAACATGCCTTGAAGGGAGCTGGAACAAATGAAAAAGTACTGACAGAAATTATTGCTTCAAGGACACCTGAAGAACTGAGAGCCATCAAACAAGTTTATGAAGAAGGTAAATGTTTGTGA	156	ATG	TGA	325	475	ENST00000513523	ENST00000513523	retained_intron		ENSG00000164111	protein_coding	High-throughput Literature Mining	Yes
SPROHSA006870	ATGGCACAGGTTCTCAGAGGCACTGTGACTGACTTCCCTGGATTTGATGAGCGGGCTGATGCAGAAACTCTTCGGAAGGCTATGAAAGGCTTGGGATCTTCTGGATGA	108	ATG	TGA	148	250	ENST00000513728	ENST00000513728	nonsense_mediated_decay		ENSG00000164111	protein_coding	High-throughput Literature Mining	Yes
SPROHSA006873	ATGGAAAAGGCCCCTATTGATACCTCGGATGTAGAAGAAAAAGCAGAAGAAATCATTGCTGAAGCAGAACCTCCTTCAGAAGTTGTTTCTACACCTGTGCTATGGACTCCTGGAACTGCCCAAATTGGAGAGGGAGTAGAAAACTCCTGGGGTGATCTTGAAGACTCTGAGAAGGAAGATGATGAAGGCGGTGGTGATCAAGCTATCATTCTTGATGGTATAAAAATGGACACTGGAGTAGAAGTCTCTGATATTGGAAGCCAAGGTAGGTGA	273	ATG	TGA	967	1234	ENST00000513654	ENST00000513654	nonsense_mediated_decay		ENSG00000123737	protein_coding	High-throughput Literature Mining	Yes
SPROHSA006876	ATGCCCATTTGTGTCAGTTTTGCCTTTTTCCAGCAAGGAACATATTTATTGGTGGATCCCAATGAACGAGAAGAACGTGTGATGGATGGCTTGCTGGTGATTGCCATGAACAAACATCGAGAGATTTGTACTATCCAGTCCAGTGGTGGGATAATGCTACTAAAAGATCAAGTTCTGAGATGCAGTAAAATCGCTGGTGTGAAAGTAGCAGAAATTACAGAGCTAATATTGAAAGCTTTGGAGAATGACCAAAAAGTAAGGAACTTGGGGCACACTTGA	279	ATG	TGA	71	344	ENST00000503139	ENST00000503139	processed_transcript		ENSG00000123737	protein_coding	High-throughput Literature Mining	Yes
SPROHSA006891	ATGCAGAGCTTATTAAAGACTGCGGGTCCATATGGAATATTTGCTGGTAGGGATGCCTCCAGAGGACTGGCCACATTTTGCCTAGATAAAGATGCACTTAGAGATGAATATGATGATCTCTCAGATTTGAATGCAGTACAAATGGAGAGTGTTCGAGAATGGGAAATGCAGTTTAAAGAAAAATATGATTATGTAGGCAGACTCCTAAAACCAGGAGAAGAACCATCAGAATATACAGATGAAGAAGATACCAAGGATCACAATAAACAGGATTGA	276	ATG	TGA	97	367	ENST00000503588	ENST00000503588	protein_coding		ENSG00000164040	protein_coding	High-throughput Literature Mining	Yes
SPROHSA006900	ATGAATCGTCTTTTTGGAGCAACGAATCCAAAGAATTTTAATGAAACTTTTCTGAAAAGGAATTCTGATTCATTGCCACACAGATTATCAGCTGCCAAAATGGTATATTACTTAGATCCTTCTAGTCAGAAGCGAGCTATAGAGTTGGCAACAACACTTGATGAATCTCTCACTAACAGAAACCTCCAGGTAAAGAGTTTTTCATAA	207	ATG	TAA	52	253	ENST00000485905	ENST00000485905	retained_intron		ENSG00000164134	protein_coding	High-throughput Literature Mining	Yes
SPROHSA006922	ATGAATGAAAAGCTCTCCAAGATGGGCGAAAGTTCACTTAGAAACTTTACAATGGATACAGAGTCAAGTGTTTATAACTTCGAAGGAGAAGACTATAGAGAAAAACAAAAGGTAATTTAG	120	ATG	TAG	34	148	ENST00000515531	ENST00000515531	retained_intron		ENSG00000153147	protein_coding	High-throughput Literature Mining	Yes
SPROHSA006932	ATGAAGCCTCTGCAAATTGAAAACATCATTGATCAAGAGGTGCAGACATTATCTGGTGGTGAACTACAGCGAGTAGCTTTAGCCCTTTGCTTGGGCAAACCTGCTGATGTCTATTTAATTGATGAACCATCTGCATATTTGGATTCTGAGCAAAGACTGATGGCAGCTCGAGTTGTCAAACGGTAA	186	ATG	TAA	1773	1953	ENST00000510321	ENST00000510321	retained_intron		ENSG00000164163	protein_coding	High-throughput Literature Mining	Yes
SPROHSA006939	ATGAGTCTTCGGAAGCAAACCCCTAGTGACTTCTTAAAGCAAATCATCGGACGACCAGTTGTGGTAAAATTAAATTCTGGAGTGGATTATCGAGGTAATATTTTCATGTTTCAACCTCACTGGTATAACTGA	132	ATG	TGA	95	221	ENST00000503982	ENST00000503982	processed_transcript		ENSG00000164167	protein_coding	High-throughput Literature Mining	Yes
SPROHSA006944	ATGCACAACTATTGCCCACAGCAGACTAAAATTACTTCAGCTTTCAAATACATTAACACTGTGATATCTTGTACTATTTTCATCGTGGGAATGGTGGGGAATGCAACTCTGCTCAGGATCATTTACCAGAACAAATGTATGAGGAATGGCCCCAACGCGCTGATAGCCAGTCTTGCCCTTGGAGACCTTATCTATGTGGTCATTGATCTCCCTATCAATGTATTTAAGGTACAGAGCAGTTGCCTCCTGGAGTCGTGTTCAGGGAATTGGGATTCCTTTGGTAACTGCCATTGA	294	ATG	TGA	40	328	ENST00000514245	ENST00000514245	processed_transcript		ENSG00000151617	protein_coding	High-throughput Literature Mining	Yes
SPROHSA006953	ATGGCGGTTGGCAAGAACAAGCGCCTTACGAAAGGCGGCAAAAAGGGAGCCAAGAAGAAAGTACAATGA	69	ATG	TGA	29	92	ENST00000509736	ENST00000509736	protein_coding		ENSG00000145425	protein_coding	High-throughput Literature Mining	Yes
SPROHSA006966	ATGGCGGGGCTCCGACGCCCGCAGCCCGGCTGCTACTGCCGCACCGCGGCGGCCGTGAACCTCCTGCTGGGCGTCTTCCAGGTCCTGCTGCCCTGCTGTCGCCCGGGAGGGGCTCAGGGACAAGCGATTGAGCCGTTGCCGAACGTGGTGGAGCTGTGGCAGGCAGAAGAAGGGGAACTCCTGCTGCCCACTCAGCTTCTCGGACAAACTATTTAG	216	ATG	TAG	50	260	ENST00000445960	ENST00000445960	nonsense_mediated_decay		ENSG00000121210	protein_coding	High-throughput Literature Mining	Yes
SPROHSA006997	ATGCCCAAAGCACCAAAGGGAAAAAGTGCAGGACGGGAAAAAAAAGTCATCCATCCATATAGTAGAAAAGCAGCTCAAATTACGAGAGAGGCCCACAAACAAGAAAAAAAGGAAAAATTGAAGAATGAAAAGGCCTTGCGTCTCAACCTTGTTGGTGAAAAACTGCAATGGTTTCAAAATCATCTTGATCCCCAAAAAAAGAGATATTCAAAGAAAGATGCTTGTGAACTAATTGAAAGAGATTCCAGACATTCTAAATGCAAGTAA	267	ATG	TAA	135	396	ENST00000513272	ENST00000513272	protein_coding		ENSG00000198498	protein_coding	High-throughput Literature Mining	Yes
SPROHSA007014	ATGGACAAAGTGTGTGCTGTTTTTGGAGGCTCCCGAGGCATTGGCAGAGCTGTGGCCCAGTTAATGGCCCGGAAAGGCTACCGACTGGCGGTCATTGCCAGAAACCTGGAAGGGGCCAAAGCCGCCGCCGGTGACCTCGGCGGGATGGTCTTTTAG	156	ATG	TAG	169	319	ENST00000510042	ENST00000510042	nonsense_mediated_decay		ENSG00000145439	protein_coding	High-throughput Literature Mining	Yes
SPROHSA007022	ATGATGACTTTTGTGCAGTTTGCTAATGATGAATGTGATTATGGCATGGGGCTTGAATTGGGAATGGATCTCTTTTGCTATGGCTCACATTATTTTCATAAAGTTGCTGGCCAGCTTTTACCTCTTGCATATAATCTGTTGAAGAGGAATCTGTTTGCAGAAATTATTGAGGAGCATCTGGCAAACAGAAGTCAAGAGAACATAGACCAACTTGCTGCATGA	222	ATG	TGA	225	441	ENST00000515204	ENST00000515204	retained_intron		ENSG00000056050	protein_coding	High-throughput Literature Mining	Yes
SPROHSA007029	ATGGGTAAAGGAGACCCCAACAAGCCGCGGGGCAAAATGTCCTCGTACGCCTTCTTCGTGCAGACCTGCCGGGAAGAGCACAAGAAGAAACACCCGGACTCTTCCGTCAATTTCGCGGAATTCTCCAAGAAGTGTTCGGAGAGATGGAAGACCATGTCTGCAAAGGAGAAGTCGAAGTTTGAAGATATGGCAAAAAGTGACAAAGCTCGCTATGACAGGGAGATGAAAAATTACGTTCCTCCCAAAGGTGATAAGAAGGGGAAGAAAAAGGACCCCAATGCTCCTAAAAGGCCACCGTAA	300	ATG	TAA	181	475	ENST00000511316	ENST00000511316	retained_intron		ENSG00000164104	protein_coding	High-throughput Literature Mining	Yes
SPROHSA007035	ATGCACGTGAACGGCAAAGTGGCGCTGGTGACCGGCGCGGCTCAGGGCATAGGCAGAGCCTTTGCAGAGGCGCTGCTGCTTAAGGGCGCCAAGGTAGCGCTGGTGGATTGGAATCTTGAAGCAGGTGTACAGTGTAAAGCTGCCCTGGATGAGCAGTTTGAACCTCAGAAGACTCTGTTCATCCAGTGCGATGTGGCTGACCAGCAACAACTGAGAGGTTTCTGTTATCAGTGGAACCTATCTTGGTTTGGATTACATGAGTAA	264	ATG	TAA	447	705	ENST00000541923	ENST00000541923	protein_coding		ENSG00000164120	protein_coding	High-throughput Literature Mining	Yes
SPROHSA007038	ATGTGCGAATCTACTGAGCTGAACATGACCTTCCACTTGTTTATTGTGGCACTTGCTGGAGCTGGGGCAGCAGTCATTGCTATGGTTCACTACCTTATGGTTCTGTCTGCCAACTGGGCCTATGTGAAAGACGCCTGCCGGATGCAGAAGTATGAAGACATCAAGTCGAAGGAAGAGCAAGAGCTTCATGACATCCACTCTACTCGCTCCAAAGAGCGGCTCAATGCATACACATAA	237	ATG	TAA	118	349	ENST00000506219	ENST00000506219	processed_transcript		ENSG00000150625	protein_coding	High-throughput Literature Mining	Yes
SPROHSA007050	ATGCCTAGGAGGGCCGGGAGCGGTCAGCTGCCGCTGCCCCGGGGCTGGGAGGAGGCCAGGGACTACGACGGCAAGGTCTTCTACATTGACCACAACACCAGGAGGACCAGCTGGATCGACCCCCGGGACAGGTTAACGAAGCCCTTGTCATTTGCTGATTGTGTTGGGGATGAGCTGCCGTGGGGATGGGAAGCAGGGTTTGACCCTCAGATTGGTGTCTACTACATCGATCACATCAACAGTTAA	246	ATG	TAA	153	393	ENST00000508614	ENST00000508614	nonsense_mediated_decay		ENSG00000151718	protein_coding	High-throughput Literature Mining	Yes
SPROHSA007056	ATGAGTGCCAACGAGGACCAGGAGATGGAACTAGAAGCATTACGCTCTATTTATGAAGGAGATGAAAGTTTCCGGGAATTAAGTCCAGTTTCTTTTCAATATAGGATCATCAGCTGTAAAGCAGAGTATATTAGCCAAGCTACAGGAAGCAGTAGAAGCTAA	162	ATG	TAA	251	407	ENST00000514322	ENST00000514322	nonsense_mediated_decay		ENSG00000182552	protein_coding	High-throughput Literature Mining	Yes
SPROHSA007060	ATGCTGAAACAGTATGCCGACAAGCTTGAATTTATGCACATTCTTACCCGGGTTAACCGAAAGGTGGCAACAGAATTTGAGTCCTTTTCCTTTGACGCTACTTTTCATGCAAAGAAACAGATTCCATGTATTGTTTCCATGCTCACAAAAGAACTCTATTTTTATCACTAA	171	ATG	TAA	777	942	ENST00000517513	ENST00000517513	protein_coding		ENSG00000164305	protein_coding	High-throughput Literature Mining	Yes
SPROHSA007063	ATGGTGAGACTTGGGAAGGATTCTGGTCTGAAACCATTTGAACAGGTCAAAGGCATCACATTGCACCCTGAATTATTTTCTATCGACAATGGCCTTCTGACTCCAACAATGAAGGCGAAAAGGCCAGAGCTGCGGAACTATTTCAGGTCGCAGATAGATGACCTCTATTCCACTATCAAGGTTTAG	186	ATG	TAG	1085	1265	ENST00000513001	ENST00000513001	retained_intron		ENSG00000151726	protein_coding	High-throughput Literature Mining	Yes
SPROHSA007064	ATGCTGCCTGACCCCAAGAACGTGCACATTTTTGTGAGCTGGATGATTGCCCAGAGTGTGACGGCAGTCGCAGGGCTGGTGTCCTACCCCTTTGACACTGTTCGTCGTAGAATGATGATGCAGTCCGGCCGGAAAGGGGCCGATATTATGTACACGGGGACAGTTGACTGCTGGAGGAAGATTGCAAAAGACGAAGGAGCCAAGGCCTTCTTCAAAGGTGCCTGGTCCAATGTGCTGAGAGGCATGGGCGGTGCTTTTGTATTGGTGTTGTATGATGAGATCAAAAAATATGTCTAA	297	ATG	TAA	1099	1390	ENST00000491736	ENST00000491736	nonsense_mediated_decay		ENSG00000151729	protein_coding	High-throughput Literature Mining	Yes
SPROHSA007096	ATGCAGAAGTCAATGCAAAATCATGCTGCCGTGTTCCGTGTGGGAAGCGTGTTGCAAGAAGGTCACTCTGGAATATAG	78	ATG	TAG	24	96	ENST00000509082	ENST00000509082	processed_transcript		ENSG00000073578	protein_coding	High-throughput Literature Mining	Yes
SPROHSA007097	ATGCTGCCGTGTTCCGTGTGGGAAGCGTGTTGCAAGAAGGTCACTCTGGAATATAGACCCGTGATCGACAAAACTTTGAACGAGGCTGACTGTGCCACCGTCCCGCCAGCCATTCGCTCCTACTGA	126	ATG	TGA	46	166	ENST00000509082	ENST00000509082	processed_transcript		ENSG00000073578	protein_coding	High-throughput Literature Mining	Yes
SPROHSA007103	ATGCCGAGGACGATGATCCCGCCGGGGGAGTGCACGTACGCGGGCCGGAAGCGGAGGAGGCCCCTGCAGAAACATCTCTTAATGGCTTTGCTCTGGTCGTGA	102	ATG	TGA	36	132	ENST00000512529	ENST00000512529	protein_coding		ENSG00000063438	protein_coding	High-throughput Literature Mining	Yes
SPROHSA007104	ATGATCGATAAGAACGAGCTGAAGCAGGCCCTCTCAGGTTTCGGCTACCGGCTCTCTGACCAGTTCCACGACATCCTCATTCGAAAGTTTGACAGGCAGGGACGGGGGCAGATTGCCTTCGACGACTTCATCCAGGGCTGCATCGTCCTGCAGACCCTTGCTCCATCACCCAGGCCAGAGTGTGGTGGTGCGAACACGGCTCACTGCAGCCTCGACCCTCAGGCTCAAGCGATCCTCACGCCTCGGACCCCCAAAGTGCTGGGATCACAGGCGAGAGTCACCATGCTGGCCTGA	294	ATG	TGA	37	325	ENST00000511482	ENST00000511482	processed_transcript		ENSG00000249915	protein_coding	High-throughput Literature Mining	Yes
SPROHSA007131	ATGGCGGAGAAGTTTGACCACCTAGAGGAGCACCTGGAGAAGTTCGTGGAGAACATTCGGCAGCTCGGCATCATCGTCAGTGACTTCCAGCCCAGCAGCCAGGCCGGGCTCAACCAAAAGCTGAATTTTATTGTTACTGGCTTACAGGATATTGACAAGTGCAGACAGCAGCTTCATGATATTACTGTACCGTTAGAAGTTTTTGAGTAA	210	ATG	TAA	88	292	ENST00000504058	ENST00000504058	retained_intron		ENSG00000133398	protein_coding	High-throughput Literature Mining	Yes
SPROHSA007132	ATGGAAGATGTTAAGATACTGTTGACCCAGGAAAATCCCTTTTTTAGAAAACTCAGCAGTGAGACCTACAGTCAAGCAAAGGACCTGGGTGAGTAG	96	ATG	TAG	155	245	ENST00000502932	ENST00000502932	retained_intron		ENSG00000037474	protein_coding	High-throughput Literature Mining	Yes
SPROHSA007145	ATGGCGTCCATGGGGACCCTCGCCTTCGATGAATATGGGCGCCCTTTCCTCATCATCAAGGATCAGGACCGCAAGTCCCGTCTTATGGGACTTGAGGCCCTCAAGGGTCAACAGTTGTCACCGACAGATGGCTGA	135	ATG	TGA	22	151	ENST00000423695	ENST00000423695	retained_intron		ENSG00000150753	protein_coding	High-throughput Literature Mining	Yes
SPROHSA007147	ATGGGACTTGAGGCCCTCAAGTCTCATATAATGGCAGCAAAGGCTGTAGCAAATACAATGAGAACATCACTTGGACCAAATGATTGCCAAGCTGATGGTGGAACTGTCCAAGTCTCAGGATGA	123	ATG	TGA	65	182	ENST00000503454	ENST00000503454	nonsense_mediated_decay		ENSG00000150753	protein_coding	High-throughput Literature Mining	Yes
SPROHSA007148	ATGATTCAACAAATTAAAGAGACTGGTGCTAACCTAGCAATTTGTCAGTGGGGCTTTGATGATGAAGCAAATCACTTACTTCTTCAGAACAACTTGCCTGCGGTTCGCTGGGTAGGAGGACCTGAAATTGAGGTAGGATGTTCCACGTGA	150	ATG	TGA	138	282	ENST00000509846	ENST00000509846	retained_intron		ENSG00000150753	protein_coding	High-throughput Literature Mining	Yes
SPROHSA007158	ATGGAGAAGTACAGGACCTCTTTGGAAAAAGCCCTGGGGATTTCTTCAGATTCCAACAAATCGAGTAAAAGTCTCCAGCTAGATATCATTCCAGCCAGTATCCCTGGCTCAGAGGTGAAACTTCGAGATGCTGCTCATGAACTTAATGAAGAGAAGCGGAAATCTGCCCGCAGGAAAGAGTAA	183	ATG	TAA	227	404	ENST00000510757	ENST00000510757	retained_intron		ENSG00000038382	protein_coding	High-throughput Literature Mining	Yes
SPROHSA007164	ATGAGCCAGGCTGTGGGGCTGCCGCCCTGGCTGCAGGACCCGGAGCTCATGCTGGTTGAAATGTTCCTTCTTGCCTATGCTGTGCGCCACACCATCCAGGTGTACCGGCTCTCCAAGTACAACACGGAAGAATTCATCACAGTCTACCCCACCGACCCACCCAAGGACTGGCCAGTGGTAACGCTCATTGCTGAGGACGATCGGCACTATAACATCCCCGTCAGAGTGTGTGAGGAGACCAGTCTATGA	249	ATG	TGA	4	247	ENST00000506417	ENST00000506417	protein_coding		ENSG00000154124	protein_coding	High-throughput Literature Mining	Yes
SPROHSA007171	ATGAGTGACTCCGCGGGAGGGCGCGCTGGTCTCCGGCGTTACCCCAAGCTCCCAGTGTGGGTGGTGGAGGATCATCAGGAGGTTCTACCCTTTATATACCGGGCCATAGGCTCAAAGCATCTTCCTGCCAGTAATAGAATTAAGTATTGA	150	ATG	TGA	94	238	ENST00000511208	ENST00000511208	nonsense_mediated_decay		ENSG00000082213	protein_coding	High-throughput Literature Mining	Yes
SPROHSA007176	ATGACCTCGCTGACCCAGCGCAGCTCCGGCCTGGTGCAGCGGCGCACCGAGGCCTCCCGCAACGCCGCCGACAAGGAGCGGGCGGCGGGCGGCGGCGCCGGCAGCAGCGAGGACGACGCGCAGAGCCGCCGCGACGAGCAGGACGACGACGACAAGGGCGACTCCAAGGAAACGCGGCTGACCCTGATGGAGGAAGTGCTCCTGCTGGGCCTCAAGGACCGCGAGGTGCGGGCGCGGCGGGCTGGGCGGGGGGCGGCGGCGCGGGGCCCGGGCGCCAGGTGA	282	ATG	TGA	268	544	ENST00000503610	ENST00000503610	nonsense_mediated_decay		ENSG00000113384	protein_coding	High-throughput Literature Mining	Yes
SPROHSA007179	ATGCCTAAATCAAAGGAACTTGTTTCTTCAAGCTCTTCTGGCAGTGATTCTGACAGTGAGGTTGACAAAAAGTTAAAGAGGAAAAAGCAAGTTGCTCCAGAAAAACCTGTAAAGAAACAAAAGACAGGTGAGACTTCGAGAGCCCTGTCATCTTCTAAACAGAGCAGCAGCAGCAGAGATGATAACATGTTTCAGGAATTATTCATAACCTTTATCACAGGGGTCCCTCCTGCACAGGAGGTGAGCGGTGTGTGA	255	ATG	TGA	68	317	ENST00000511615	ENST00000511615	nonsense_mediated_decay		ENSG00000113387	protein_coding	High-throughput Literature Mining	Yes
SPROHSA007183	ATGTTTGAGGAGAAGGCCAGCAGTCCTTCAGGGAAGATGGGAGGCGAGGAGAAGCCGATTGGTGCTGGTGAAGAGAAGCAAAAGGAAGGAGGCAAAAAGAAGAACAAAGAAGGATCTGGAGATGGAGGTCGAGCTGAGAGACTGACACAGAGGGTATCTGCTGAATGA	168	ATG	TGA	94	256	ENST00000509731	ENST00000509731	nonsense_mediated_decay		ENSG00000113407	protein_coding	High-throughput Literature Mining	Yes
SPROHSA007208	ATGAGCAGAGTTGCCTCTGTGTCACAGAATGCCATTGTCTCTGCTGCTGGTAACATTGCTAGGACCATCGATCGTTCTGTTTTTAAACCAATTGTCCAAATAGCAGTGATTGAAAATTCTGAATCACTGGACTGTCAGTTATTGGCTGTCACACATGCAGGTATGTTGTTTTATTTACATATCTGCTATTACTGTTACAACTTCTGA	207	ATG	TGA	147	348	ENST00000507233	ENST00000507233	retained_intron		ENSG00000113569	protein_coding	High-throughput Literature Mining	Yes
SPROHSA007209	ATGCCGTCTTCTTTGTTGGGCGCGGCGATGCCGGCCTCTACATCTGCCGCAGCCCTGCAGGAAGCTCTGGAAAATGCTGGACGGCTCATCGACCGTCAGTTGCAAGAGGACCGCATGTACCCGGACCTTTCCGAGCTGCTTATGGTGTCTGCCCCAAGTGAGTGA	165	ATG	TGA	126	285	ENST00000507675	ENST00000507675	nonsense_mediated_decay		ENSG00000113569	protein_coding	High-throughput Literature Mining	Yes
SPROHSA007218	ATGGCTTCCTTTGGGTGGAAGAGGAAAATTGGTGAGAAGGTCTCAAAGGTCACTTCCCAGCAGTTTGAAGCTGAAGCTGCTGATGAGAAGGATGTAGTTGACAACGATGAAGGGAACTGGCTTCATGCCATTAAACGTAGGAAAGAAATTCTTCTTGAAGGCTGTGCTGAGAAAAGTAAACAGCTGAAGGATGAAGGAGCCAGTTTGGCTGAAAATAAAAGGCAATTCGAAGTTTTCAAGTAG	243	ATG	TAG	123	360	ENST00000503936	ENST00000503936	processed_transcript		ENSG00000113638	protein_coding	High-throughput Literature Mining	Yes
SPROHSA007227	ATGACATATTTTGAGGAGAACAAGCTAGTAGATGAAGATTTTCCTGAAGACTCTTCTTCACAGAAAGTAAAAGAGCTGATTAGTTTTCTTTCAGAACCAGAAATTTTAGTAAAGGAAAATAATATGCATCCAAAACACTGCAATTTGCTTGGGGATGAGCTACTGGAATGTCTCTCTTGGAGACGAGGAGCCCTGCTGTATATGTATTGTCATTCTCTTACCAAAAGAAGAGAGTGGCTCTTAAGAAAATCCAGTTTGCTTAAAAAGGTAAGAAGACATTCCTTACACATTTTTCATTGTTGA	303	ATG	TGA	216	513	ENST00000509976	ENST00000509976	retained_intron		ENSG00000205765	protein_coding	High-throughput Literature Mining	Yes
SPROHSA007228	ATGGCGGGAAGCGAGCCGCGCAGCGGAACAAACTCGCCGCCGCCGCCCTTCAGCGACTGGGGCCGCCTGGAGGCGGCCATCCTCAGCGGCTGGAAGACCTTCTGGCAGTCAGTGAGCAAGGAGAGGGTGGCGCGTACGACCTCACGGGAGGAGGTGGATGAGGCGGCCAGCACCCTGACGCGGCTGCCGCTATAG	195	ATG	TAG	56	245	ENST00000513496	ENST00000513496	nonsense_mediated_decay		ENSG00000151876	protein_coding	High-throughput Literature Mining	Yes
SPROHSA007237	ATGAAGGCTAGCTCTGAACTCTTCAGTCAGAAAACAAAGGCATCTTTACTTGTATCAAATCAAAATGGAAATATGTACACATCTTCAGTATATGGTTCCCTTGCATCTGTTCTAGCACAGTACTCACCTCAGCAATTAGCAGGGAAGAGAATTGGAGTGTTTTCTTATGGTTCTGGTTTGGCTGCCACTCTGTACTCTCTTAAAGTCACACAAGATGCTACACCGGGTAAGTGCTGA	237	ATG	TGA	43	274	ENST00000508319	ENST00000508319	retained_intron		ENSG00000112972	protein_coding	High-throughput Literature Mining	Yes
SPROHSA007243	ATGTCGGACGGTTTCGATCGGGCCCCAGGAATCCTATGA	39	ATG	TGA	231	264	ENST00000504075	ENST00000504075	protein_coding		ENSG00000172239	protein_coding	High-throughput Literature Mining	Yes
SPROHSA007246	ATGCCAGTCCTTGAGGTCTGGAAATCAAAGCAGGTGATTGTTATGAAGAGGTCTTTGGGTGTTGGCTATGCTGCAGTGGACAATCCAATCTTCTACAAACCTAACACGGCCATGCTTCTAGGTGATGCCAAGAAAACATGTGACGCGCTCCAGGCGAAAGTTAGAGAATCCTATCAGAAGTAA	183	ATG	TAA	111	288	ENST00000503059	ENST00000503059	nonsense_mediated_decay		ENSG00000112992	protein_coding	High-throughput Literature Mining	Yes
SPROHSA007263	ATGGATGCACTGAAAGACAGCTTCTCTCAGCTGATTAATTTGTTAGAAGAAAAAGACCATGAAGCTGTAAGAATGTGA	78	ATG	TGA	554	626	ENST00000502271	ENST00000502271	protein_coding		ENSG00000185305	protein_coding	High-throughput Literature Mining	Yes
SPROHSA007271	ATGGATGTAGTATATACCTGGGCAACTGGAGCTACATTTGCCCATATCTGCAAAATGACAGATGTCTTTGAAGGCAGCATAATTCGTTGTATGAGGCGCCTGGAAGAATTGCTTCGACAAATGTGTCAAGCAGCAAAAGCCATTGGAAACACTGAGCTGGAAAATAAATTTGCAGAAGGTCAGTATCAAATGGATAAGCTGTTTCTAATTTAG	213	ATG	TAG	4	211	ENST00000508716	ENST00000508716	protein_coding		ENSG00000039123	protein_coding	High-throughput Literature Mining	Yes
SPROHSA007289	ATGAAAAGAAATACCTGTGATTTGCTTTCTCGGAGCAAAAGTGCCTCTGAGGAAACACTACATTCCAGTAATGAAGAGGAAGACCCTTTCCGCGGAATGGAACCCTATCTTGTCCGGAGACTTTCATGTCGCAATATTCAGCTTCCCCCTCTCGCCTTCAGACAGTTGGAACAAGCTGACTTGAAAAGTGAATCAGAGAACATTCAACGACCAACCAGCCTCCCCCTGAAGATTCTGCCGCTGATTGCTATCACTTCTGCAGAATCCAGTGGGTGA	276	ATG	TGA	160	430	ENST00000506024	ENST00000506024	retained_intron		ENSG00000113448	protein_coding	High-throughput Literature Mining	Yes
SPROHSA007310	ATGTTGATGTCTCATCTTGAGGAACCAAAAGTAACAGAAGATGAAGAACCACCCACAGAACAAGATAAGAGGAAAAAGATGCTGGCCCTGAAGGACCCTGTTCATACAGTGTCACTGCAGCAGTTCATCTACGAGAAGCTCAAGGCACAGCAGGAGATGCTAGGAGAACAAGGTTTCCAGTCCCTCATGGAAACAGTGGATACGGAGATTGTCACCCAGCTACAGGAGTTTTTGCAAGGATTCTAA	246	ATG	TAA	102	342	ENST00000512177	ENST00000512177	processed_transcript		ENSG00000086200	protein_coding	High-throughput Literature Mining	Yes
SPROHSA007316	ATGGCGGCGGAAAGTGGTAGCGATTTTCAGCAGAGACGTAGAAGGCGCCGGGACCCGGAGGAACCGGAAAAAACAGAACTCAGCGAAAGAGAGCTGGCAGTAGCAGTGGCGGTGTCCCAGGAGAACGATGAGGAGAACGAAGAGCGCTGGGTTGGACCTTTACCTGTGGAGGCAACACTGGCCAAGAAGAGGAAAGCAGCCACATGA	207	ATG	TGA	72	273	ENST00000535264	ENST00000535264	protein_coding		ENSG00000113593	protein_coding	High-throughput Literature Mining	Yes
SPROHSA007326	ATGAAATACAGAAACCTAATCCTGAAACCTGGGGGATCTCTGGACGGCATGGACATGCTCCACAATTTCTTGAAACGTGAGCCAAACCAAAAAGCGTTCCTAATGAGTAGAGGCCTGCATGCTCCGTGA	129	ATG	TGA	269	392	ENST00000515595	ENST00000515595	processed_transcript		ENSG00000123213	protein_coding	High-throughput Literature Mining	Yes
SPROHSA007329	ATGAACAGCGGCGGCGGCTTCGGTTTGGGCTTAGGCTTCGGCCTCACCCCCACGTCGGTGATTCAGAGCTCTGATAGTTGTTCCTTGTGCAGAAGTGATGCAGCCAACACGAACGGTTGTCATGTGTAA	129	ATG	TAA	62	185	ENST00000520953	ENST00000520953	nonsense_mediated_decay		ENSG00000153914	protein_coding	High-throughput Literature Mining	Yes
SPROHSA007330	ATGAACAGCGGCGGCGGCTTCGGTTTGGGCTTAGGCTTCGGCCTCACCCCCACGTCGGTGATTCAGGTGACGAATCTGTCGTCGGCGGTGACCAGCGAGCAGATGCGGACGCTTTTTTCCTTCCTAGGAGAAATCGAGGAGCTGCGGCTCTACCCCCCGGACAACGCACCTCTTGCTTTTTCCTCCAAAGTATGTTATGTTAAGTTTCGTGATCCATCAAGTGTTGGCGTGGCCCAGCATCTAACTAACACGGTTTTTATTGACAGAGCTCTGATAGTTGTTCCTTGTGCAGAAGATGACTAG	303	ATG	TAG	41	338	ENST00000524111	ENST00000524111	retained_intron		ENSG00000153914	protein_coding	High-throughput Literature Mining	Yes
SPROHSA007356	ATGGCTCTGGACGTGAAGTCTCGGGCAAAGCGTTATGAGAAGCTGGACTTCCTTGGGGAGGGACAGTTTGCCACCGTTTACAAGGCCAGAGATAAGAACACCAACCAAATTGTCGCCATTAAGAAAATCAAACTTGGACATAGATCAGAAGCTAAAGATGGTGGTATCGGGCCCCCGAGTTACTATTTGGAGCTAGGATGTATGGTGTAG	210	ATG	TAG	7	211	ENST00000508726	ENST00000508726	nonsense_mediated_decay		ENSG00000134058	protein_coding	High-throughput Literature Mining	Yes
SPROHSA007357	ATGGAAACTGATCTAGAGGTTATAATAAAGGATAATAGTCTTGTGCTGACACCATCACACATCAAAGCCTACATGTTGATGACTCTTCAAGGATTAGAATATTTACATCAACATTGGATCCTACATAGGGTGGTATCGGGCCCCCGAGTTACTATTTGGAGCTAG	165	ATG	TAG	464	623	ENST00000513629	ENST00000513629	processed_transcript		ENSG00000134058	protein_coding	High-throughput Literature Mining	Yes
SPROHSA007385	ATGGATAAAACATTTGAGAGAAAGTTGCCTGTTAGTTCTTTAACAATATCACGGCTTATAGACAACATTTCCTCTCGGGAAGAGATAGATCATGCAGAGTATTACCTTTACAAGTGGAATTTTACCCGATGTGAACTGTTATGTACCTATTTTCAGTTAACACTGTTTTAA	171	ATG	TAA	138	303	ENST00000520285	ENST00000520285	processed_transcript		ENSG00000113048	protein_coding	High-throughput Literature Mining	Yes
SPROHSA007388	ATGGAGTATGAGTGGAAACCTGACGAGCAAGGGCTTCAGCAAATCCTGCAGCTGTTGAAGGAGTCCCAGTCCCCAGACACCACCATCCAGAGAACCGTGCAACAATTCTAG	111	ATG	TAG	171	276	ENST00000518279	ENST00000518279	processed_transcript		ENSG00000083312	protein_coding	High-throughput Literature Mining	Yes
SPROHSA007391	ATGATCAGTGTGAATCCCAGTGGCGTAATCCAAGATTTTATATTTTTTTGTGATGCCGTTGCATCATGGATTAACCCAAAAGATGATCTCAGAGACATGTTCTGTAAGATCCTTCATGGATTTAAAAATCAAGTTGGCGATGAAAATTGGAGGCGTTTCTCTGACCAGTTTCCTCTTCCCTTAAAAGAGCGTCTTGCAGCTTTTTATGGTGTTTAA	216	ATG	TAA	167	377	ENST00000503084	ENST00000503084	retained_intron		ENSG00000083312	protein_coding	High-throughput Literature Mining	Yes
SPROHSA007393	ATGTTTACAAACCAAGGAACAGTGATCCACTTTAACAACCCTAAAGTTCAGGCATCTCTGGCAGCGAACACTTTCACCATTACAGGCCATGCTGAGACAAAGCAGCTGACAGAAATGCTACCCAGCATCTTAAACCAGCTTGGTGCGGATAGTCTGACTAGTTTAAGGAGACTGGCCGAAGCTCTGCCCAAACAATCTGTGGATGGAAAAGCACCACTTGCTACTGGAGAGGATGATGATGATGAAGTTCCAGATCTTGTGGAGAATTTTGATGAGGCTTCCAAGAATGAGGCAAACTGA	300	ATG	TGA	243	537	ENST00000514505	ENST00000514505	processed_transcript		ENSG00000145741	protein_coding	High-throughput Literature Mining	Yes
SPROHSA007403	ATGATTAAACAGAAAAGAAAAGAGAAGGCGGGAAAATGGGAAGTCCCTCTGCCTAAAGTACGTGCCCAGGGAGAAACAGAAGTATTAAAAGTTATTCGAACAGGAAAGAGAAAGAAGAAGGCATGGAAGAGAATGGTTACTAAAGTGTGCTTTGTTGGAGATGGCTTTACAAGAAAACCACCTAAATATGAAAGATTCATCAGGCCAATGGAAAATATGCCCAGGTTACCAACAATCCTGAAAATGATGGATGTATAA	258	ATG	TAA	37	289	ENST00000515524	ENST00000515524	protein_coding		ENSG00000164346	protein_coding	High-throughput Literature Mining	Yes
SPROHSA007411	ATGCACTCACTTCCAGGAGTTGTAGCTGTAGGGTACATCAATGAAGCTATTGATGAAGGGAATCCTTTGAGGACTTTAGAAACTTTGCTCCTACCTACTGCGAATATTAGTGATGTGGACCCAGCCCATGCCCAGCACTACCAGGATGTTTTATACCATGCTAAATCACAGAAACTCGGATAA	183	ATG	TAA	26	203	ENST00000504254	ENST00000504254	nonsense_mediated_decay		ENSG00000145703	protein_coding	High-throughput Literature Mining	Yes
SPROHSA007423	ATGTATGAAAAAGAGGCAAAACAACAAGAAGAAAAGATTGAAAAAATGAGAGCTGAAGACGGTGAAAATTATGACATTAAAAAGCAGGCAGAGATCCTACAAGAATCCAGGATGATGATCCCAGATTGCCAGCGCAGGTTGGAAGCCGCATATTTGGATCTTCAACGGATACTAGAAAATGAAAAAGACTTGGAAGAAGCTGAGGAATATAAAGAAGCACGTTTAGTACTGGATTCAGTGAAGTTAGAAGCCTGA	255	ATG	TGA	166	415	ENST00000522370	ENST00000522370	protein_coding		ENSG00000171530	protein_coding	High-throughput Literature Mining	Yes
SPROHSA007426	ATGCTAGTCACAGTGGAACTGAAGGAAGGCTCTACAGCCCAGCTTATCATAAACACTGAGAAAACTGTGATTGGCTCTGTTCTGCTGCGGGAACTGAAGCCTGTCCTGTCTCAGGGGTAA	120	ATG	TAA	486	600	ENST00000522901	ENST00000522901	protein_coding		ENSG00000132842	protein_coding	High-throughput Literature Mining	Yes
SPROHSA007445	ATGGCAGCATCCGCTGGAGGCCCAGGATCTTGGAGTGAAAATATACTGGAATATTTTCTGAGAAATAGCCAGATTACAGCAGAAGACGGTGCTGAGATCACCTGGTATCATGCAGCTAACCACAAGGCACAAACAAATGAGGCACTGAAAAAGACGAGATTTCACCGTGTTGGCCAGACTGGTCTCGAACTCCTGACCTCATGA	204	ATG	TGA	155	353	ENST00000502608	ENST00000502608	nonsense_mediated_decay		ENSG00000152380	protein_coding	High-throughput Literature Mining	Yes
SPROHSA007447	ATGGTTGGTTCGCTAAACTGCATCGTCGCTGTGTCCCAGAACATGGGCATCGGCAAGAACGGGGACCTGCCCTGGCCACCGCTCAGGTAA	90	ATG	TAA	69	153	ENST00000504396	ENST00000504396	protein_coding		ENSG00000228716	protein_coding	High-throughput Literature Mining	Yes
SPROHSA007449	ATGAATCACCCAGGCCATCTTAAACTATTTGTGACAAGGATCATGCAAGACTTTGAAAGTGACACGTTTTTTCCAGAAATTGATTTGGAGAAATATAAACTTCTGCCAGAATACCCAGGTGTTCTCTCTGATGTCCAGGAGGAGAAAGGCATTAAGTACAAATTTGAAGTATATGAGAAGAATGATTAA	189	ATG	TAA	256	439	ENST00000513048	ENST00000513048	processed_transcript		ENSG00000228716	protein_coding	High-throughput Literature Mining	Yes
SPROHSA007454	ATGACGGAGCAGGACCAGCAGCGGCTCATCGATGCATAA	39	ATG	TAA	601	634	ENST00000514086	ENST00000514086	retained_intron		ENSG00000131730	protein_coding	High-throughput Literature Mining	Yes
SPROHSA007462	ATGGGCAAGTGTCGTGGACTTCGTACTGCTAGGAAGCTCCGTAGTCACCGACGAGACCAGAAGTGGCATGATAAACAGTATAAGAAAGCTCATTTGGGCACAGCCCTAAAGGCCAACCCTTTTGGAGGTGCTTCTCATGCAAAAGGAATCGTGCTGGAAAAAGTAGGAGTTGAAGCCAAACAGCCAAATTCTGCCATTAGGAAGTGTGTAAGGGTCCAGCTGATCAAGAATGGCAAGAAGGAAAGACCAAGATCATAA	258	ATG	TAA	73	325	ENST00000510019	ENST00000510019	protein_coding		ENSG00000186468	protein_coding	High-throughput Literature Mining	Yes
SPROHSA007467	ATGTGGCTGCGGCATCGCCGGCCTCGCTATGGTGAACGGAAGAGTCCTTATGTTGCAGTATGCTGTATAGTAATGGCCTTCAGCATCCTCTTCATACAGTAG	102	ATG	TAG	73	169	ENST00000509770	ENST00000509770	processed_transcript		ENSG00000174695	protein_coding	High-throughput Literature Mining	Yes
SPROHSA007485	ATGGGGAGAAAAAAGATTCAGATTACGAGGATTATGGATGAACGTAACAGACAGGTGACATTTACAAAGAGGAAATTTGGGTTGATGAAGAAGGCTTATGAGCTGAGCGTGCTGTGTGACTGTGAGATTGCGCTGATCATCTTCAACAGCACCAACAAGCTGTTCCAGTATGCCAGCACCGACATGGACAAAGTGCTTCTCAAGTACACGGAGTACAACGAGCCGCATGAGAGCCGGACAAACTCAGACATCGTGGAGGTGAGAGAGCATGCGTGGTGA	279	ATG	TGA	359	632	ENST00000511086	ENST00000511086	retained_intron		ENSG00000081189	protein_coding	High-throughput Literature Mining	Yes
SPROHSA007496	ATGATGCAATTGTATATCAGAGAAAATGGTTCTCCTGAAGAACATGCAATCTATGTTTGGGATCATTTCATAGCTCAGGCTGCTGCTGAGAATGTGTTTTTCGTTGCTCACAGCTATGGAGGACTTGCTTTTGTTGAACTGATGATTCAACGAGAAGCCGATGTAAAAAATAAGGTAACTGCTGTGGCATTGACAGACTCTGTTCACAATGTGTGGCATCAAGAAGCTGGCAAAACGATTCGAGAATGGATGAGAGAGGTGAGACTTGGTTTTTTTTAG	279	ATG	TAG	111	384	ENST00000510445	ENST00000510445	retained_intron		ENSG00000113391	protein_coding	High-throughput Literature Mining	Yes
SPROHSA007519	ATGCAGGTTGTATCTGAAAATGCTAATTACCTGAGAACACCAAGAACTCTTGTGGAACAGAAGCAGAATCCTACTGTAGGCTTTGAATTGTATTCCATGGTGCCATCTATTTGTCCTCTAGAAACTCTTCATAATGCCCTATCTTTAAAGCAAGTGGATGAATTTCTTGCTTCCATTGCTTCTCCATCATCTGACGTTCCACGGAAGACCGCTGAAATTTGTAGGAAATTTTTCTTTCATTGTTATTATTTAGTTGCTGGGCAACTACATACTATCTGA	279	ATG	TGA	423	696	ENST00000510672	ENST00000510672	retained_intron		ENSG00000145725	protein_coding	High-throughput Literature Mining	Yes
SPROHSA007521	ATGTCTTCTGTAAAAAGAAGTCTGAAGCAAGAAATAGTTACTCAGTTTCACTGTTCAGCTGCTGAAGGAGATATTGCCAAGTTAACAGGAATACTCAGTCATTCTCCATCTCTTCTCAATGAAACTTCTGAAAATGGCTGGACTGCTTTAATGTATGCGGCAAGGAATGGGCACCCAGAGATAGTCCAATTTCTGCTTGAGAAAGGGTAA	210	ATG	TAA	90	294	ENST00000508889	ENST00000508889	retained_intron		ENSG00000112874	protein_coding	High-throughput Literature Mining	Yes
SPROHSA007524	ATGAACAGTAGTAAGATATGTGCTGATTAG	30	ATG	TAG	310	334	ENST00000281092	ENST00000281092	protein_coding		ENSG00000151422	protein_coding	High-throughput Literature Mining	Yes
SPROHSA007526	ATGAATCATCCAGTCATTCCAATGGCAAATAAGTTCTCCTCACCTACCCTTGAGCTGCAAGGTGAATTCTCTCCATTACAGTCATCTTTGCCTTGTGACATTCATCTGGTTAATTTGAGAACAATACAGTCAAAGGTGGGCAATGGGCACTCCAATGAGGCAGCCTTGATCCTCCACAGAAAAGGGTTTGATTGTCGGTTCTCTAGCAAAGGCACAGGGCTGTTTTGTTCTACTACTCAGGGAAAGGTAAGTTGA	255	ATG	TGA	278	527	ENST00000505313	ENST00000505313	processed_transcript		ENSG00000112893	protein_coding	High-throughput Literature Mining	Yes
SPROHSA007530	ATGCTCAAAGTCACGGTGCCCTCCTGCTCCGCCTCGTCCTGCTCTTCGGTCACCGCCAGTGCGGCCCCGGGGACCGCGAGCCTCGTCCCGGATTACTGGATCGACGGCTCCAACAGGGATGCGCTGAGCGATTTCTTCGAGGTGGAGTCGGAGCTGGGACGGGGTGCTACATCCATTGTGTACAGATGCAAACAGAAGGGGACCCAGAAGCCTTATGCTCTCAAAGTGTTAAAGAAAACACACACCATATCCAATGCTTGCTGCTGCCCTCACCTCTAA	279	ATG	TAA	20	293	ENST00000504090	ENST00000504090	processed_transcript		ENSG00000152495	protein_coding	High-throughput Literature Mining	Yes
SPROHSA007535	ATGGAAGGCCTGTCTGATGTTGCTTCTTTTGCAACTAAACTTAAAAACACTCTCATCCAGTACCATAGCATTGAAGAAGATAAGTGGCGAGTTGCTAAGAAAACGAAAGATGTAACTGTTTGGAGAAAACCCTCAGAAGAATTTAATGGATATCTGTAA	159	ATG	TAA	135	288	ENST00000508215	ENST00000508215	retained_intron		ENSG00000164211	protein_coding	High-throughput Literature Mining	Yes
SPROHSA007557	ATGATGGCGGCCGCGGCGGCAGCGGCTGCGGGGAGCTCCAGCAGCGGCGGCGGCGGCGGCGGCAGCGGCAGCAGCAGCAGCAGCAGCGACACGTCCAGCACCGGCGAGGAGGAGAGGATGCGGCGCCTCTTCCAGACGTGCGACGGCGACGGGGACGGATACATCAGCAGGTTATGCACCAGAAAGGAGAAGAATGGAGAGGCAAAGACTGATTGA	216	ATG	TGA	409	619	ENST00000511242	ENST00000511242	processed_transcript		ENSG00000171444	protein_coding	High-throughput Literature Mining	Yes
SPROHSA007558	ATGTCCAGGCCGAGCAGCGTCTCCCCGCGGCAGCCGGCTCCTGGCGGTGGCGGAGGCGGCGGCCCCTCGCCTTGTGGCCCTGGGGGCGGCGGCCGGGCCAAGGGGCTGAAGGACATTCGCATTGATGAGGAGGTGAAGATCGCAGTCAATATCGCGCTGGAGCGCTTCCGATACGGGGACCAGAGAGAAATGGAATTTCCTTCTTCTTTGACCAGTACTGAAAGAGCCTTTATTCATCGACTCAGTCAGTCTCTTGGTTTGGTCTCTAAAAGTAAAGGATTCCTCAGTTCCTTTTAG	297	ATG	TAG	202	493	ENST00000503857	ENST00000503857	nonsense_mediated_decay		ENSG00000047188	protein_coding	High-throughput Literature Mining	Yes
SPROHSA007561	ATGTTCGGCATCGTGGTCATGGTCATCGAGACCGAGCTGTCGTGGGGCGCCTACGACAAGGCGTCGCTGTATTCCTTAGCTCTGAAATGCCTTATCAGTCTCTCCACGATCATCCTGCTCGGTCTGATCATCGTGTACCACGCCAGGGAAATACAGGTACCATGA	165	ATG	TGA	95	254	ENST00000507750	ENST00000507750	processed_transcript		ENSG00000080709	protein_coding	High-throughput Literature Mining	Yes
SPROHSA007574	ATGATCAAGGCGATCCTAATCTTCAACAACCACGGGAAGCCGCGGCTCTCCAAGTTCTACCAGCCCTACAGTGAAGATACACAACAGCAAATCATCAGGGAGACTTTCCATTTGGTATCTAAGAGAGATGAAAATGTTTGTAATTTCCTAGAAGGAGGATTGTATTTGTGGAAACATTAG	180	ATG	TAG	92	266	ENST00000515066	ENST00000515066	retained_intron		ENSG00000177879	protein_coding	High-throughput Literature Mining	Yes
SPROHSA007589	ATGCAAATTGAGACAGGGCCTGCAAATCACATTTTCTCCTGTGGAGCTGATGGAACAATGAAAATGAGAATACTGCCAGATCAGTTTAGCCCTTTAAATGAAGTGTTGAAAAATGATGTGAAATTTATGCTATAA	135	ATG	TAA	1394	1523	ENST00000505312	ENST00000505312	processed_transcript		ENSG00000172869	protein_coding	High-throughput Literature Mining	Yes
SPROHSA007591	ATGTGGAAGGAAGGAAACAGAATTCATTTTCAAACCAAGGTCCAAGAAACTGGAGACATTGTCATTTCAAATGCATATGTGGATCTTGCACCAACATCTGGTACTTCAGCTAAGACACCCTCTGAGGCATTCTTTAGTGGCAGGCTGAAGGCCAGAGGGAACATCATGCTGAGCCAGAAACTTCAGATGATTCTTAAAGACTACGCCAAGCTCTGA	216	ATG	TGA	183	393	ENST00000509951	ENST00000509951	processed_transcript		ENSG00000133835	protein_coding	High-throughput Literature Mining	Yes
SPROHSA007596	ATGGCGGCCGAGAGGGAACCTCCTCCGCTGGGGGACGGGAAGCCCACCGACTTTGAGGATCTGGAGGACGGAGAGGACCTGTTCACCAGCACTGTCTCCACCCTAGAGTCAAGTCCATCATCTCCAGAACCAGCTAGTCTTCCTGCAGAAGATATTAGTGCAAACTCCAATGGCCCAAAACCCACAGAAGTTGTATTAGATGATGACAGAGAAGATCTTTTTGCAGATTGA	231	ATG	TGA	25	250	ENST00000512394	ENST00000512394	nonsense_mediated_decay		ENSG00000205302	protein_coding	High-throughput Literature Mining	Yes
SPROHSA007603	ATGCCTCCCTTTTTACACAGACCTAAAGGATCAGACTGTGGCATTGTAAATGTCAACATTCCAACAAGTGGGGCTGAGATTGGAGGTGCCTTTGGAGGAGAAAAGCACACTGGTGGTGGCAGGGAGTCTGGCAGTGATGCCTGGAAACAGTACATGAGAAGGTCTACTTGTACTATCAACTACAGTAAAGACCTTCCTCTGGCCCAAGGAATCAAGTTTCAGTAA	225	ATG	TAA	142	361	ENST00000485852	ENST00000485852	retained_intron		ENSG00000164904	protein_coding	High-throughput Literature Mining	Yes
SPROHSA007606	ATGTGGCGCCTTCCTCGCGCGCTGTGTGTGCACGCTGCAAAGACCAGCAAGCTCTCTGGACCTTGGAGCAGGCCTGCCGCCTTCATGTCCACTCTCCTCATCAATCAGCCCCAGTATGCGTGGCTGAAAGAGCTGGGGCTCCGCGAGGAAAACGAGGGCGTGTATAATGGAAGCTGGGGAGGCCGGGGAGAGTTTGCAAGCTTGGACGTGCCGAAATCTTGCCATGTTGTACGTTGGGCTGTGAACTCCTTTGAGGACTGGATTTTCAGCATTTCTCCATTGCCCAGGGCTTAA	294	ATG	TAA	34	322	ENST00000458249	ENST00000458249	nonsense_mediated_decay		ENSG00000164904	protein_coding	High-throughput Literature Mining	Yes
SPROHSA007612	ATGAAACACTTTGAAATGTCACTTATAGCTAGTTCCAATGATATTTTTAAATGTATTATAAGTAATATCAATTTCATCTTTCCACAGGCTCAAAGTCTAACTCCCCAGGACTATAATCTGAGGTGGTCAGGCCTTTTGGTGACAGTGGGTGAAGTCCTGGAAAAGAGTTTACTGAATGTCAGCCGGACTGATTGGCACATGGCATTTACTGGGATGTCCCGTCGGCAGATGATCTACAGTGCAGCCAGAGCGATAGCGGGCATGTATAAACAGCGCCTGCCACCCAGGACAGTGTGA	297	ATG	TGA	4972	5263	ENST00000442138	ENST00000442138	protein_coding		ENSG00000164244	protein_coding	High-throughput Literature Mining	Yes
SPROHSA007617	ATGGGAGGACCTGGCATGATCTTTAGCCGAGAAGTTCTCAGGAGGATGGTGCCACATATTGGTGAATGCCTTAGAGAAATGTACACGACTCATGAGGATGTGGAAGTAGGAAGATGCGTTCGCCGTTTTGGTGGGACTCAGTGTGTCTGGTCTTACGAGATGAGCTTTCATGAACTCTCAGTCCACACTGCCATAGATGGTCATTCCCACAGCTCCTGCTCTGCATGGTGTAGCCCCATAGACAGAGATGCAACAACTGTTCCATGA	267	ATG	TGA	115	376	ENST00000507545	ENST00000507545	processed_transcript		ENSG00000198108	protein_coding	High-throughput Literature Mining	Yes
SPROHSA007618	ATGAGTAAGCTTCTTGGACACTTAATGATTGTTGGCAAGAAATGTGCTGCTGATCTGGGCCTGAATAAGGGTTATCGAATGGTGGTGAATGAAGGTTCAGATGGTGGACAGTCTGTCTATCACGTTCATCTCCATGTTCTTGGAGGTCGGCAAATGCATTGGCCTCCTGGTTAA	174	ATG	TAA	587	755	ENST00000511475	ENST00000511475	nonsense_mediated_decay		ENSG00000169567	protein_coding	High-throughput Literature Mining	Yes
SPROHSA007621	ATGGCAGATGAGATTGCCAAGGCTCAGGTCGCTCGGCCTGGTGGCGACACGATCTTTGGGAAGATCATCCGCAAGGAAATACCAGCCAAAATCATTTTTGAGGATGACCGGTGCCTTGCTTTCCATGACATTTCCCCTCAAGCACCAACACATTTTCTGGTGATACCCAAGAAACATATATCCCAGATTTCTGTGGCAGAAGATGATGATGAAAGTGTAAGTACATTTCTAACATGA	237	ATG	TGA	136	367	ENST00000506908	ENST00000506908	protein_coding		ENSG00000169567	protein_coding	High-throughput Literature Mining	Yes
SPROHSA007622	ATGGGACGGGCAGTCAAGGTTTTACAGCTCTTTAAAACACTGCACAGGACCAGACAACAAGTTTTTAAAAATGATGCCAGAGCATTAGAAGAACTGGTCCCTAGGAAAGACCTTCTTGTAGAAAATGTGCCATATTGTGATGCACCAACTCAGAAGCAATGA	162	ATG	TGA	77	233	ENST00000510516	ENST00000510516	protein_coding		ENSG00000186687	protein_coding	High-throughput Literature Mining	Yes
SPROHSA007636	ATGCTGGCTGGAGCCACAGCAGTTTACTCCCAGTTCATTACTCAGCTAACAGACGAAAACCAGTCATGTTGCCCCGTTTGTCAGAGAGTTTTTCAGACAGAGGCTGAGTTACAAGAAGTCATCAGTGATTTGCAGTCTAAACTGCGACTTGCTCCAGATAAACTCAAGTCAACAGAATCAGAGCTAAAAAAAAAGGAAAAGCGGCGTGATGAAATGCTGGGACTTGTGCCCATGAGAATATGCCCTTGA	249	ATG	TGA	54	297	ENST00000496204	ENST00000496204	processed_transcript		ENSG00000113522	protein_coding	High-throughput Literature Mining	Yes
SPROHSA007671	ATGGGATTATACAAATATTTTCCCAAGAGTGAAAAGAAGATAAAGACAACAGTACTAACAGCTGCACTTCTATTGTCGGGAATTCCTGCCGAAGTGATAAATCGATCAATGGATACCTATAGCAAAATGGGCGAAGTCTTCACAGATCTCTGTGTCTACTTTTTCACTTTTATCTTTTGTCATGAACTGCTTGATTATTGGGGCTCTGAAGTACCATGA	219	ATG	TGA	249	462	ENST00000514518	ENST00000514518	protein_coding		ENSG00000164615	protein_coding	High-throughput Literature Mining	Yes
SPROHSA007673	ATGGAGAATGACCAGGATGCCATGGAGAGGTAA	33	ATG	TAA	79	106	ENST00000505592	ENST00000505592	retained_intron		ENSG00000145833	protein_coding	High-throughput Literature Mining	Yes
SPROHSA007674	ATGTTTAATTCAAAGAAGAGAGTAAAGGATATGGCTGCTCCTGGAACATCAAGTGTTCCTGCTCCAACTGCAGGAAATGCTGAGAAATTAGAAATTGCTAAGAGATTGGCTCTTAGAATCAATGCCCAGAAGAATTTGGGCATCGAGTCTCAGGTATTAAGTAATTTGTTCCAAGTCTCAGTCAATACTTTTAAGAAGTTCTTTGATTTTACTTTTCAGGAATTATGTTGA	231	ATG	TGA	1321	1546	ENST00000503946	ENST00000503946	retained_intron		ENSG00000145833	protein_coding	High-throughput Literature Mining	Yes
SPROHSA007676	ATGAGAGCTGCTGATCAGTTTGACATATATTCCTCCCAGCAAAGCAAATACAGCCACACAGTCAACCACAAACCAATGGTTTGTCAGAGGCAAGACCCATTAAATGAAACACACTTGCAGACTACAAGTGGCAGAAGCATAGAAATAAAAGATGAACTAAAGAAAAAGAAGAATCTCAACCGATCTGGAAAAAAGCAGCAAGCCTTCAGGTGTTCCAGTGATGCCTGA	228	ATG	TGA	26	248	ENST00000507390	ENST00000507390	protein_coding		ENSG00000181904	protein_coding	High-throughput Literature Mining	Yes
SPROHSA007703	ATGGCGACGGGAACGGGCAAACACAAGCTGCTAAGCACTGGCCCCACAGAGCCATGGTCCATCCGAGAGAAGCTATGTTTAGCATCTTCTGTCATGAGAAGTGGCGATCAAAATTGGTAA	120	ATG	TAA	15	129	ENST00000428808	ENST00000428808	nonsense_mediated_decay		ENSG00000112983	protein_coding	High-throughput Literature Mining	Yes
SPROHSA007706	ATGAAGACACTGCTTTTGAAGGAACGACAGGAAAAGCTACAGCTGGAGATGCATCTCCGAGATGAAATTTGCAATGAGATGGTAGAACAGATGCAACAGCGGGAACAGTGGTGCAGTGAACATTTGGACACCCAAAAGGAACTATTGGAGGAAATGTATGAAGAAAAACTAAATATCCTCAAGGAGTCACTGACAAGTTTTTACCAAGAAGAGATTCAGAGTTGCATAAGTATCAGAAAATGTTAG	246	ATG	TAG	3	243	ENST00000502338	ENST00000502338	nonsense_mediated_decay		ENSG00000112984	protein_coding	High-throughput Literature Mining	Yes
SPROHSA007716	ATGGCACTTCAGAGGGTACGGGAAGCTGCTGAAAAGGCTAAATGTGAACTCTCCTCATCTGTGCAGAGGAATCTAGAACAATGGGAAACTTAG	93	ATG	TAG	27	114	ENST00000501917	ENST00000501917	processed_transcript		ENSG00000113013	protein_coding	High-throughput Literature Mining	Yes
SPROHSA007718	ATGGCTGGAGACAACAAACTCCTTGGACAGTTTACTTTGATTGGAATTCCACCAGCCCCTCGTGGAGTTCCTCAGATTGAAGTTACATTTGACATTGATGCCAATGGGATAGTACATGTTTCTGCTAAAGATAAAGGCACAGGACGTGAGCAGCAGATTGTAATCCAGTCTTCTGGTGGATTAAGCAAAGATGATATTGAAAATATGGTTAAAAATGCAGAGAAATATGCTGAAGAAGACCGGCGAAAGAAGAGATTTCCAAAATGA	267	ATG	TGA	40	301	ENST00000512328	ENST00000512328	nonsense_mediated_decay		ENSG00000113013	protein_coding	High-throughput Literature Mining	Yes
SPROHSA007719	ATGATAAGTGCCAGCCGAGCTGCAGCAGCCCGTCTCGTGGGCGCCGCAGCCTCCCGGGGCCCTACGGCCGCCCGCCACCAGGATAGCTGGAATGGCCTTAGTCATGAGGCTTTTAGACTTGTTTCAAGGCGGGATTATGCATCAGAAGCAATCAAGGGAGCAGTTGTTGGTATTGATTTGGGTACTACCAACTCCTGCGTGGCAGTTATGGAAGGTGCTGGAGAATGCCGAAGGTGCCAGAACCACCCCTTCAGTTGTGGCCTTTACAGCAGATGGTGA	279	ATG	TGA	22	295	ENST00000504902	ENST00000504902	nonsense_mediated_decay		ENSG00000113013	protein_coding	High-throughput Literature Mining	Yes
SPROHSA007722	ATGACTGCTGTCCATGCAGGCAACATAAACTTCAAGTGGGATCCTAAAAGTCTAGAGATCAGGACTCTGGCAGTTGAGAGACTGTTGGAGCCTCTTGTTACACAGATACTTCACCTTTCTTCAGAGGGGAAACCCAAGAAAGGTGGAGTCTGGATCCTTGATTGTTAA	168	ATG	TAA	67	229	ENST00000519309	ENST00000519309	nonsense_mediated_decay		ENSG00000044115	protein_coding	High-throughput Literature Mining	Yes
SPROHSA007730	ATGTCTGCAAGCCAGTTAGAAGCCCTCTGTCCTCAGAGAATCACATTTTGGAAGATGTGA	60	ATG	TGA	7	61	ENST00000521368	ENST00000521368	nonsense_mediated_decay		ENSG00000044115	protein_coding	High-throughput Literature Mining	Yes
SPROHSA007732	ATGGGTGATCCATTCATGTTGCAGCAGTCTACAAATCCAGCACCAGGAATTCTGGGACCTCCACCTCCCTCATTTCATCTTGGGGGACCAGCAGTTGGACCAAGAGGAAATCTGGAAACCTGA	123	ATG	TGA	158	275	ENST00000511978	ENST00000511978	processed_transcript		ENSG00000015479	protein_coding	High-throughput Literature Mining	Yes
SPROHSA007771	ATGGATATGAGGCAACATGAAGAGTACATCGCAGACATGGCTCTGGATCCAGCCAAAAAGCTGCTGCTGACAGCCAGCGGGGATGGCTGCCTTGGCATCTTCAACATTAAGAGGCGTCGGTTTGAGCTGCTCTCAGAACCTCAGTCTGGGGACCTGACCTCTGTCACTCTCATGAAAGTACAGCTGGTTATGGTGGGATGGAGGGGTGTGTGCTGGGGGCTTAGTCTGAGGCAGCTTCCACATTGTTTTCTCTATTTCCCTGCAGTGGGGGAAGAAGGTAGCCTGTGGCTCCAGTGA	297	ATG	TGA	608	899	ENST00000506393	ENST00000506393	nonsense_mediated_decay		ENSG00000120314	protein_coding	High-throughput Literature Mining	Yes
SPROHSA007778	ATGGGAGGATATTACTGCAATGTCTGTGACTGTGTGGTGAAGGACTCCATCAACTTTCTGGATCACATTAATGGAAAGAAACGTAAGGCTTGGAGATCAGAGAAACCTGGGCATGTCTATGCGTGTGGAACGTTCCACCCTGGATCAGGTGAAGAAACGTTTTGA	165	ATG	TGA	225	384	ENST00000506644	ENST00000506644	nonsense_mediated_decay		ENSG00000146007	protein_coding	High-throughput Literature Mining	Yes
SPROHSA007783	ATGCGTTTGGGGCTACATCAGGTGTTGCAGGACCTTCGAGAGATTGAAAATGAAGATATGAGAGTGCAACTAAATGTGTTTGATGAACAAGGGGAAGAGGATTCCTATGACCTGAAGGGACGGCTGGATGACATTCGCATGGAGATGGAATATCCTTTTGCTGACTAG	168	ATG	TAG	123	285	ENST00000472516	ENST00000472516	retained_intron		ENSG00000131504	protein_coding	High-throughput Literature Mining	Yes
SPROHSA007795	ATGGCGTTGGCGTTGGCGGCGCTGGCGGCGGTCGAGCCGGCCTGCGGCAGCCGGTACCAGCAGTTGCAGAATGAAGAAGAGTCTGGAGAACCTGAACAGGCTGCAGGTGATGCTCCTCCACCTTACAGCAGCATTTCTGCAGAGAGCGCAGGTAGGTAA	159	ATG	TAA	187	340	ENST00000509436	ENST00000509436	processed_transcript		ENSG00000131507	protein_coding	High-throughput Literature Mining	Yes
SPROHSA007806	ATGTCAGGCTTTGAAAACTTAAACACGGATTTCTACCAGACAAGTTACAGCATCGATGATCAGTCACAGCAGTCCTATGATTATGGAGGAAGTGGAGGACCCTATAGCAATATGCTGGCTATGACTATTCGCAGCAAGGCAGATTTGTCCCTCCAGACATGA	162	ATG	TGA	190	346	ENST00000522203	ENST00000522203	protein_coding		ENSG00000145817	protein_coding	High-throughput Literature Mining	Yes
SPROHSA007813	ATGGCATTTTACACAGTTGCACACCTATTGCAGGGGGGTAACTTGCATGGACAGGCAGAGTCTCCGCTGGGCATTAGACCGCAACAGATGACCAAGGAAGTTTGGGATTATGTTTTCTTCAAGGAGGCTCCATTTCCTAAGACTCAGATTGCAAAGGAAAAATTAGATCAGTTAAAGCAGGAGTTTGAATTCTGGTATCCTGTTGATCTTCGCGTCTCTGGCAAGGATCTTGTTCCAAATCATCTTTCATATTACCTTTATAATCATGTGGCTATGTGGCCGGAACAAAGGTGA	294	ATG	TGA	129	417	ENST00000514104	ENST00000514104	retained_intron		ENSG00000133706	protein_coding	High-throughput Literature Mining	Yes
SPROHSA007815	ATGGTACCTCCGTTTCGTGTTCCCCTTCCTGGCATGCCAATTCCACTTCCAGGTGTATTGCCAGGAATGGCCCCTCCTATCGTACCCATGATACATCCCCAGGTTGCTATTGCAGCTTCACCTGCTACCTTAGCTGGAGCAACAGCAGTTTCTGAATGGACTGAATATAAAACAGCAGATGGGAAGACATATTATTATAATAATAGAACATTAGAATCAACCTGGGAAAAACCCCAAGAACTAAAGGAAAAAGTTAGAAGAGAAGATTAA	270	ATG	TAA	231	495	ENST00000510724	ENST00000510724	processed_transcript		ENSG00000113649	protein_coding	High-throughput Literature Mining	Yes
SPROHSA007817	ATGAGAGAAGACCTTTTCAAACAGTACATTGAAAAAATAGCCAAGAATTTAGACTCAGAAAAAGAAAAGGAGCTTGAAAGGCAAGCCCGCATTGAGGCAAGCCTTCGAGAACGAGAAAGGGAGGTTCAAAAGGCCCGTTCAGAACAAACAAAAGAAATAGATCGAGAGAGAGAGCAGCACAAACGAGAAGAAGCTATCCAGAATTTCAAAGCTCTTCTGTCTGACATGGGCCATCATTGTGATGATCAGTTATACTTGCAGATGGTATGA	270	ATG	TGA	76	340	ENST00000514567	ENST00000514567	processed_transcript		ENSG00000113649	protein_coding	High-throughput Literature Mining	Yes
SPROHSA007821	ATGACCAGGGACTACTTGACCGTCAAAGTCTGGGATCTCAACATGGAAAACCGCCCCATCGAGACTTACCAGGTTCATGACTACCTCCGCAGCAAGCTGTGTTCCCTCTATGAAAATGACTGCATTTTTGATAAATTTGAGTGTGTGTGGAATGGGTCAGACAGGCTTGGAAGGAGTCTCCACGTGGCAAAGGACCCAAGTCACACTGACCAGTTGGTATAG	222	ATG	TAG	14	230	ENST00000512984	ENST00000512984	protein_coding		ENSG00000156475	protein_coding	High-throughput Literature Mining	Yes
SPROHSA007849	ATGGCGAGTAGCAGCGGCTCCAAGGCTGAATTCATTGTCGGAGGGAAATATAAACTGGTACGGAAGATCGGGTCTGGCTCCTTCGGGGACATCTATTTGGCGATCAACATCACCAACGGCGAGGAAGTGGCAGTGAAGCTAGAATCTCAGAAGGCCAGGCATCCCCAGTTGCTGTACGAGAGCAAGCTCTATAAGATTCTTCAAGGTGGGGTTGGCATCCCCCACATACGCAGCCCCGAGTGGATTAAACCTTTGAAAAGCCAAGAATAA	270	ATG	TAA	204	468	ENST00000515748	ENST00000515748	protein_coding		ENSG00000113712	protein_coding	High-throughput Literature Mining	Yes
SPROHSA007856	ATGAAGAAGCTCCAGGGAGCTCACCTCCGCAAGCCTGTCACCCCAGACCTGCTGATGACCCCCAGTGACCAGGGCGATGTCGACCTGGATGTGGACTTTGCTGCACACCGGGGGAACTGGACAGGCAAGCTGGACTTCCTGCTGTCCTGCATTGGCTACTGTGTAGGCCTGGGGAATGTCTGGCGCTTCCCCTATCGAGCGTACACCAATGGAGGAGGTATGGGCCTGAGGTCCTGTCGGAGGGTGTCTGGGGTGATGGGCCAAGGCCCTGGGGTACAGTGA	282	ATG	TGA	77	353	ENST00000513403	ENST00000513403	retained_intron		ENSG00000011083	protein_coding	High-throughput Literature Mining	Yes
SPROHSA007865	ATGCACACCCTCTCTACTCGGGCCACGAGCATCTCCACACAGCTTCCAGATGACCCAGCCAAGACCACCATGAAGAAAGCCTATTACCTGGCATGTGGATTTTGTCGCTGGACGTCTAGAGATGTGGGCATGGCAGACAAATCTGTAGATGAACAAATTGATTGA	165	ATG	TGA	243	402	ENST00000521093	ENST00000521093	processed_transcript		ENSG00000132912	protein_coding	High-throughput Literature Mining	Yes
SPROHSA007873	ATGGCCCGGCTGCTGCAGGCGTCCTGCCTGCTTTCCCTGCTCCTGGCCGGCTTCGTCTCGCAGAGCCGGGGACAAGAGAAGTCGAAGAACTGA	93	ATG	TGA	49	136	ENST00000517973	ENST00000517973	protein_coding		ENSG00000211445	protein_coding	High-throughput Literature Mining	Yes
SPROHSA007895	ATGCTTTCCCAAGAAAGTGAAATAAAGGTGAAATCTATCCTTAATTCTCTGAGTGGAGAAGAATTAGAGACTCTAAAAGTTGAATTAGAGCAACTCAAAGAAACATTTTCTCTAGCAGAATTTTGTGAAGAAGAGGAAGAAGAGAAAAAAGGTAATATGAAAATTTAG	168	ATG	TAG	179	341	ENST00000518735	ENST00000518735	processed_transcript		ENSG00000055147	protein_coding	High-throughput Literature Mining	Yes
SPROHSA007933	ATGGTGGGGCGGGAGAAAGAGCTCTCTATACACTTTGTTCCCGGGAGCTGTCGGCTGGTGGAGGAGGAAGTTAACATCCCTAATAGGAGGGTTCTGGTTACTGGTGCCACTGGGCTTCTTGGCAGAGCTGTACACAAAGAATTTCAGCAGAATAATTGGCATGCAGTTGGCTGTGGTTTCAGAAGAGCAAGACCAAAATTTGAACAGGTTAATCTGTTGGATTCTAATGCAGTTCATCACATCATTCATGATTTTCAGGTATGA	264	ATG	TGA	61	319	ENST00000523606	ENST00000523606	retained_intron		ENSG00000038274	protein_coding	High-throughput Literature Mining	Yes
SPROHSA007954	ATGGATACCGGATTGCCTCGATGTTGTAATGAGAAAATAGAGCTTGCAATTCTGTGGTTCTTGGATCAGTTTCGTAAAACATATGTTGGTGATCAACTTCAAAGAACCTCAAAGAAGACAGACATCTTCCTGTGA	135	ATG	TGA	8	137	ENST00000518492	ENST00000518492	nonsense_mediated_decay		ENSG00000204764	protein_coding	High-throughput Literature Mining	Yes
SPROHSA007962	ATGATTGAGTTCTGTCCAGGGGGAGCCGTGGACGCCATCATGCTGGAGCTGGACAGAGGCCTCACGGAGCCCCAGATACAGGTGGTTTGCCGCCAGATGCTAGAAGCCCTCAACTTCCTGCACAGCAAGAGGATCATCCACCGAGATCTGAAAGCTGGCAACGTGCTGATGACCCTCGAGGGAGACATCAGGCTGGGATGGCCCCCGAGGTGGTCATGTGTGAGACCATGA	231	ATG	TGA	105	330	ENST00000519710	ENST00000519710	processed_transcript		ENSG00000072786	protein_coding	High-throughput Literature Mining	Yes
SPROHSA007963	ATGAGGCAGAGACCCCCTCCTCGCCGGGACATGACCATTCCTCGAGGCCTCAACCTGCCGAAGCCGCCCATCCCGCCCCAAGTGGAGGAAGAGTATTACACCATCGCCGAATTCCAGACAACCATCCCAGACGGCATCAGCTTCCAGGCAGGCCTGAAGGTCGAGGAACAGTGGGCACTGCCCACCACCTCGTGTCTGCTCATAGGATGA	210	ATG	TGA	35	239	ENST00000518522	ENST00000518522	protein_coding		ENSG00000174705	protein_coding	High-throughput Literature Mining	Yes
SPROHSA007980	ATGTCTGGAGAACTACCACCAAACATTAACATCAAGGAACCTCGATGGGATCAAAGCACTTTCATTGGACGAGCCAATCATTTCTTCACTGTAACTGACCCCAGGAACATTCTGTTAACCAACGAACAACTCGAGAGTGCGAGAAAAATAGTACATGATTACAGAAAATGA	171	ATG	TGA	85	250	ENST00000508290	ENST00000508290	retained_intron		ENSG00000164466	protein_coding	High-throughput Literature Mining	Yes
SPROHSA007986	ATGGGGAAGTACTTTGCCACAGGAAGTGCAGATGCTTTGGTCAGCCTCTGGGATGTGGATGAGTTAGTGTGTGTTCGGTGCTTTTCCAGGGGACAAACTATGGGAGGTACAGTGTGA	117	ATG	TGA	52	163	ENST00000505969	ENST00000505969	protein_coding		ENSG00000051596	protein_coding	High-throughput Literature Mining	Yes
SPROHSA007991	ATGGCTTCAAGACAACCAGAAGTGCCTGCTCTTGAGGCTAGTGCGCCTCTAGGCAAGATGTCCCTGCCCATCGGGATATACCGCCGGGCAGTCAGCTATGATGATACCCTCGAGGACCCTGCGCCCATGACTCCTCCTCCATCGGACATGGGCAGCGTCCCTTGGAAGCCAGTGATTCCAGAGCGCAAGTATCAGCACCTCGCCAAGGCCTGA	213	ATG	TGA	301	508	ENST00000506668	ENST00000506668	processed_transcript		ENSG00000122203	protein_coding	High-throughput Literature Mining	Yes
SPROHSA007993	ATGCCCAAGGCCAAGGGCAAAACCCGGAGGCAGAAGTTTGGTTACAGTGTCAACCGAAAGCGTCTGAACCGGAATGCTCGACGGAAGGCAGCGCCGCGGATCGAATGCTCCCACATCCGACATGCCTGGGACCACGCTAAATCGGTACGGCAGAACCTGGCCGAGATGGGGTTGGCTGTGGACCCCAACAGGGCGGTGCCCCTCCGTAAGAGAAAGATCCTTCTGGTCTCAAGGGCTCTGTTCTCTGCAGGTGAAGGCCATGGAGGTGGACATAGAGGAGAGGCCTAA	288	ATG	TAA	48	330	ENST00000502663	ENST00000502663	nonsense_mediated_decay		ENSG00000048162	protein_coding	High-throughput Literature Mining	Yes
SPROHSA007998	ATGCACTCTTTTGAAGAGAAATATGGGAGGGCACACCCTGTCTTCTACCAGGGAACGTACAGCCAGGCACTTAACGATGCCAAAAGGGAGCTTCGCTTTCTTTTGGTTTATCTTCATGGAGATGATCACCAGGACTCTGATGAGTTTTGTCGGTAA	156	ATG	TAA	28	178	ENST00000504983	ENST00000504983	retained_intron		ENSG00000113194	protein_coding	High-throughput Literature Mining	Yes
SPROHSA007999	ATGCTCTTCTGGGCATGCTCTACAAACAAACCTGAGGGATACAGGGTCTCACAGGCTTTACGAGAGAACACCTATCCATTCCTGGCCATGATTATGCTGAAGGATCGAAGGATGACTGTGGTGGGACGGCTAGAAGGCCTCATTCAACCTGATGACCTCATTAACCAACTGACATTTATCATGGATGCTAACCAGACTTACCTGGTGTCAGAACGCCTAGAAAGGTACAAGGGAGTTCCCTTCTGGAACAGAGAGAGACCAGTTGTAAATTTGGAGGGCTGA	282	ATG	TGA	109	385	ENST00000513627	ENST00000513627	retained_intron		ENSG00000113194	protein_coding	High-throughput Literature Mining	Yes
SPROHSA008011	ATGAGCGGGCAGCGCGTGGACGTCAAGGTGGTGATGCTGGGCAAGGAGTACGTGGGCAAGACTAGCCTGGTGGAGCGCTACGTGCACGACCGCTTTCTGGTGGGGCCTTATCAGAACACCATCGGGGCCGCCTTCGTGGCCAAGGTGATGTCGGTCGGAGACCGGACTGTGACATTAGGTATTTGGACCTCACAGACAGCAGCAGCTTTGAGCGAGCAAAGTTCTGGGTGA	231	ATG	TGA	354	579	ENST00000393610	ENST00000393610	retained_intron		ENSG00000169228	protein_coding	High-throughput Literature Mining	Yes
SPROHSA008016	ATGAAGCTGTTCCAGCTGATGGTGGAGCACACGCCCGACGAGGAGAGCATCGACTGGACCAAGATCGAGCCCAGCGTCAACTTCCTCAAGTCGCCCAAAGACAACGTGGACGACCCCACGGGGAACTTCCGCAGCGGGCCCCTGACGGGGTGGCGGGTGTTCCTGCTGCTGCTGTGCGCTCTCCTGGGCATCGTTGTCTGCGCCGTGGTGGGGGCCGTGGTGTTCCAGAAGCGGCAGGAGCGGAACAAGCGCTTCTACTGA	261	ATG	TGA	169	424	ENST00000504071	ENST00000504071	retained_intron		ENSG00000169223	protein_coding	High-throughput Literature Mining	Yes
SPROHSA008017	ATGGTGAACAATGGCTCCCTGTCCTACGACCACAGCAAGGATGGGCGCTGGACCGAGCTGGCGGGCTGCACGGCTGACTTCCGCAACCGCGATCACGACACCTTCCTGGCTGTGCGCTACTCCCGGGGCCGTCTGACGGTGATGACCGACCTGGAGGACAAGAACGAGTGGAAGAACTGCATTGACATCACGGGAGTGCGCCTGCCCACCGGCTACTACTTCGGGGCCTCCGCCGGCACCGGCGACCTGTCTGGTGAGTGGGCCGGGCCAGGCGTTGGTTCCCAGCCCAGCTCACCCTGA	300	ATG	TGA	161	455	ENST00000502721	ENST00000502721	retained_intron		ENSG00000169223	protein_coding	High-throughput Literature Mining	Yes
SPROHSA008040	ATGCATCAAGAAAGCGGTGAAGCAGAAGCAGATTCGGCGCGGGGTGAAAGAGGTTCAGAAATTTGTCAACAAAGGAGAAAAAGGGACCTGGGTGCAGCCGCAGGCTCCAAGCGCCCCACCTGTGTGATAATGGTCAAGCCCCATGAGGAGTACCAGGAGGCTTACGATGAGTGCCTGGAGGAGGTGCAGTCCCTGCCCCTACCCCTATGA	210	ATG	TGA	158	362	ENST00000314397	ENST00000314397	protein_coding		ENSG00000145912	protein_coding	High-throughput Literature Mining	Yes
SPROHSA008061	ATGATGTTGGGCACGGAAGGTGGAGAGGGATTCGTGGTGAAGGTCCGGGGCTTGCCCTGGTCTTGCTCGGCCGATGAAGTGCAGAGGTTTTTTTCTGCGTTGGTAACGGAAAGCGACCTGTAA	123	ATG	TAA	66	183	ENST00000504779	ENST00000504779	nonsense_mediated_decay		ENSG00000169045	protein_coding	High-throughput Literature Mining	Yes
SPROHSA008070	ATGCTGTCCATGGGCTTCTCTGATGAAGGCGGCTGGCTCACCAGGCTCCTGCAGACCAAGAACTATGACATCGGAGCGGCTCTGGACACCATCCAGTATTCAAAGCATCCCCCGCCGTTGTGA	123	ATG	TGA	966	1083	ENST00000510187	ENST00000510187	protein_coding		ENSG00000161011	protein_coding	High-throughput Literature Mining	Yes
SPROHSA008073	ATGGCGTCGCTTCAGCGTTCTCGGGTGCTACGCTGCTGCAGCTGCCGCCTCTTCCAGGCGCACCAGGTAAAAAAGAGTGTCAAGTGGACATGCAAAGCTTGTGGAGAGAAGCAGTCCTTTTTGCAGGCTTATGGTGAAGGCTCTGGTGCTGATTGTAGACGCCATGTCCAAAAGTTAAATCTACTACAGGGACAAGTTTCAGAGCTGCCACTCAGGAAAAATCGCAGCCCTCAGAGAGTCGCTGGCTGA	249	ATG	TGA	42	285	ENST00000519208	ENST00000519208	nonsense_mediated_decay		ENSG00000161010	protein_coding	High-throughput Literature Mining	Yes
SPROHSA008083	ATGAGCCGGATGTTCTGTCAGGCTGCGAGAGTGGACCTGACGCTGGACCCTGACACGGCTCACCCGGCCCTGATGCTGTCCCCTGACCGCCGGGGGGTCCGCCTGGCAGAGCGGCGGCAGGAGGTTGCTGACCATCCCAAGCGCTTCTCGGCCGACTGCTGCGTACTGGGGGCCCAGGGCTTCCGCTCCGGCCGGCACTACTGGGAGGTCTGCATGGGTCCCTGA	225	ATG	TGA	124	343	ENST00000514219	ENST00000514219	nonsense_mediated_decay		ENSG00000146063	protein_coding	High-throughput Literature Mining	Yes
SPROHSA008084	ATGTTATGGGATCTCAACGAAGGCAAACACCTTTACACGCTAGATGGTGGGGACATCATCAACGCCCTGTGCTTCAGCCCTAACCGCTACTGGCTGTGTGCTGCCACAGGCCCCAGCATCAAGATCTGGACTCTGTTTGCTGGCTACACGGACAACCTGGTGCGAGTGTGGCAGGTGACCATTGGCACACGCTAG	195	ATG	TAG	221	410	ENST00000509535	ENST00000509535	protein_coding		ENSG00000204628	protein_coding	High-throughput Literature Mining	Yes
SPROHSA008086	ATGACTGAGCAGATGACCCTTCGTGGCACCCTCAAGGGCCACAACGGCTGGGTAACCCAGATCGCTACTACCCCGCAGTTCCCGGACATGATCCTCTCCGCCTCTCGAGGTACGGACTAA	120	ATG	TAA	104	218	ENST00000502548	ENST00000502548	retained_intron		ENSG00000204628	protein_coding	High-throughput Literature Mining	Yes
SPROHSA008087	ATGAGAGTGTTTGCTAAGTCTGAGAATGACAAACTCCTCCCTCTCAGGGGCACCACCACGAGGCGATTTGTGGGCCATACCAAGGATGTGCTGAGTGTGGCCTTCTCCTCTGACAACCGGCAGATTGTCTCTGGATCTCGAGATAAAACCATCAAGCTATGGAATACCCTGGGTGTGTGCAAATACACTGTCCAGGCTGGAGTGCAGTAG	210	ATG	TAG	194	398	ENST00000502890	ENST00000502890	retained_intron		ENSG00000204628	protein_coding	High-throughput Literature Mining	Yes
SPROHSA008088	ATGACTGAGCAGATGACCCTTCGTGGCACCCTCAAGGGCCACAACGGCTGGGTAACCCAGATCGCTACTACCCCGCAGTTCCCGGACATGATCCTCTCCGCCTCTCGAGATAAGACCATCATCATGTGGAAACTGACCAGGGATGAGACCAACTATGGAATTCCACAGCGGGCACCACCACGAGGCGATTTGTGGGCCATACCAAGGATGTGCTGA	216	ATG	TGA	102	312	ENST00000506312	ENST00000506312	nonsense_mediated_decay		ENSG00000204628	protein_coding	High-throughput Literature Mining	Yes
SPROHSA008089	ATGAGACCAACTATGGAATTCCACAGCGTGCTCTGCGGGGTCACTCCCACTTTGTTAGTGATGTGGTTATCTCCTCAGATGGCCAGTTTGCCCTCTCAGGCTCCTGGGATGGAACCCTGCGCCTCTGGGATCTCACAACGCAAGGGCACCACCACGAGGCGATTTGTGGGCCATACCAAGGATGTGCTGAGTGTGGCCTTCTCCTCTGACAACCGGCAGATTGTCTCTGGATCTCGAGATAAAACCATCAAGCTATGGAATACCCTGGGTGTGTGCAAATACACTGTCCAGGTAAAGTGA	300	ATG	TGA	244	538	ENST00000507261	ENST00000507261	retained_intron		ENSG00000204628	protein_coding	High-throughput Literature Mining	Yes
SPROHSA008113	ATGAAGGCGCTGAAGTTTAAGAAGGTTTCTCTGCTGGGGTGGAGTGATGGGGGCATAACCGCACTCATTGCTGCTGCAAAATATCCATCTTACATCCACAAGATGGTGATCTGGGGCGCCAACGCCTACGTCACTGACGAAGACAGCATGATATATGAGGGCATCCGAGATGTTTCCAAATGGAGTGAGAGAACAAGAAAGCCTCTAGAAGCCCTCTATGGATGGAGTCTCACTCTGTCACCAGGCTGGAATGCAATGGCATGA	264	ATG	TGA	607	865	ENST00000488487	ENST00000488487	retained_intron		ENSG00000137274	protein_coding	High-throughput Literature Mining	Yes
SPROHSA008118	ATGGAGGGGCTGGTTGTCGCCGCCGGCGGGGACGTCTCCCTGCACAACTTCAGCGCGAGGCTGTGGGAGCAGCTGGTCCACTTCCACGTCATGCGGCTGACGGACTCGCTGTTCCTGTGGGTGGGGGCCACGCCGCACCTGCGCAACCTCGCCGTGGCCATGTGCAGCCGCTACACAGGGAGTGAGCCTGCGGTCGGCCTGAGGTATCCTGCAACTGCAAGCACTAAATAA	231	ATG	TAA	39	264	ENST00000451246	ENST00000451246	protein_coding		ENSG00000180822	protein_coding	High-throughput Literature Mining	Yes
SPROHSA008124	ATGAACTTACGAGAGGTGTTAAAAAAATATGGTAAAGATGTTGGTCTTCATATTAAAGCTGTAAGATCCTATAGTCAGCAGTTGTTCCTGGCATTGAAACTCCTTAAAAGATGCAATATCCTACATGCAGATATCAAGCCAGACAATATCCTGGTTAATGAATCCAAAACTATTTTAAAGCTTTGCGATTTTGGGTCGGCTTCACATGTTGCGGATAATGACATAACACCTTATCTTGTCAGTAGATTTTATCGTGCTCCTGAAATCAGTAAGTTTCTTAATGTTCTTTGA	291	ATG	TGA	114	399	ENST00000466185	ENST00000466185	processed_transcript		ENSG00000112739	protein_coding	High-throughput Literature Mining	Yes
SPROHSA008125	ATGCCAAATAAGATGATTCGAAAAGGTGTGTTCAAAGATCAGCATTTTGATCAAAATCTCAACTTCATGTACATAGAAGTTGATAAAGTAACAGAGAGGGAGAAAGTTACTGTTATGAGCACCATTAATCCAACTAAGGACCTGTTGGCTGACTTGATTGGGTGCCAGAGACTTCCTGAAGACCAACGTAAGAAAGTACACCAGCTAAAGGACTTGTTGGACCAGATTCTGATGTTGGACCCAGCTAAACGAATTAGCATCAACCAGGCCCTACAGCACGCCTTCATCCAGGAAAAAATTTAA	303	ATG	TAA	16	313	ENST00000494674	ENST00000494674	processed_transcript		ENSG00000112739	protein_coding	High-throughput Literature Mining	Yes
SPROHSA008129	ATGCTTATTTTTGGAAAGAAGTTAACAGCGGGAGAGGCATGTGCTCAAGGACTTGTTACTGAAGTTTTCCCTGATAGCACTTTTCAGAAAGAAGTCTGGACCAGGCTGAAGGCATTTGCAAAGCTTCCCCCAAATGCCTTGAGAATTTCAAAAGAGGTAATCAGGAAAAGAGAGAGAGAAAAACTACACGCTGTTAATGCTGAAGAATGCAATGTCCTTCAGGGAAGATGGCTATCAGATGAATGCACAAATGCTGTGGTGAACTTCTTATCCAGAAAATCAAAACTGTGA	291	ATG	TGA	3413	3698	ENST00000464583	ENST00000464583	retained_intron		ENSG00000198721	protein_coding	High-throughput Literature Mining	Yes
SPROHSA008147	ATGGGATTACAGGATCTTAATTCATATCTTGAAGATAAAGTCTACCTTACAGGGTATAACTTTACATTAGCAGATATACTATTGTACTATGGACTTCATCGCTTTATAGTGAGTATTTGTATAGTTACTGGCTTTTTTTCTGTAGTGTTGAGAATGATTTTTAAAACTTTGTCTTGA	177	ATG	TGA	151	322	ENST00000515633	ENST00000515633	protein_coding		ENSG00000124802	protein_coding	High-throughput Literature Mining	Yes
SPROHSA008176	ATGGAGTTGGGGAGTTGCCTGGAGGGCGGGAGGGAGGCGGCGGAGGAAGAGGGCGAGCCTGAGGTGAAAAAGCGGCGACTTCTGTGTGTGGAGTTTGCCTCGGTCGCAAGCTGCGATGCCGCAGTGGCTCAGTGCTTCCTGGCCGAGAACGACTGGGAGATGGAAAGGGCTCTGAACTCCTACTTCGAGCCTCCGGTGGAGGAGAGCGCCTTGGAACGCCGACCTGAAACCATCTCTGAGCCCAAGACCTAG	252	ATG	TAG	68	314	ENST00000478507	ENST00000478507	processed_transcript		ENSG00000111802	protein_coding	High-throughput Literature Mining	Yes
SPROHSA008196	ATGTTGCTGCTGCTGCTACTGGCGCCACTCTTCCTCCGCCCCCCGGGCGCGGGCGGGGCGCAGACCCCCAACGCCACCTCAGAAGGTTGCCAGATCATACACCCGCCCTGGGAAGGGGGCATCAGGTACCGGGGCCTGACTCGGGACCAGGTGAAGGCTATCAACTTCCTGCCAGTGGACTATGAGATTGAGTATGTGTGCCGGGGGGAGCGCGAGGTGGTGGGGCCCAAGGTCCGCAAGTGCCTGGCCAACGGCTCCTGGACAGATATGGACACACCCAGCCGCTGTGTGTGA	294	ATG	TGA	124	412	ENST00000485508	ENST00000485508	nonsense_mediated_decay		ENSG00000204681	protein_coding	High-throughput Literature Mining	Yes
SPROHSA008210	ATGACAGCACCCACTGACACTCCAGCAAGGAAGCTGCCACCCAAGAGAGCAGAGGGAGACATCAAGCCATACTCCTCTAGTGACCGAGAATGGGGACTCCCCCAGGTCTGGTAG	114	ATG	TAG	30	138	ENST00000479562	ENST00000479562	retained_intron		ENSG00000137343	protein_coding	High-throughput Literature Mining	Yes
SPROHSA008214	ATGGGAGAGATTATTAGCTGCTGTGGAGGCACATACCTACCCAGCATGCCTCGGTCCTATAAGCCTCAGAGAGTTGTGATCACATGCCCTCAGGACTTCCCTCATTGCTCCATTCCACTACGGGTTGGGCTGCCCCTCCTCTCGCCTGAGTTCCTGCTGACTGGAGTGCTGAAGCAGGAAGCCAAGCCAGAGGCCTTTGTCCTCTCCCCTTTGGAGATGTCATCCACCTGA	231	ATG	TGA	1021	1246	ENST00000489540	ENST00000489540	retained_intron		ENSG00000137337	protein_coding	High-throughput Literature Mining	Yes
SPROHSA008221	ATGGTGGCTGGAGGGCGTGTCTTTGTCCTGCCCTGCATCCAACAGATCCAGAGGTAG	57	ATG	TAG	510	561	ENST00000484693	ENST00000484693	retained_intron		ENSG00000137312	protein_coding	High-throughput Literature Mining	Yes
SPROHSA008230	ATGAGGTATTTCGACACCGCCGTGTCCCGGCCCGGCCGCGGAGAGCCCCGCTTCATCTCAGTGGGCTACGTGGACGACACGCAGTTCGTGCGGTTCGACAGCGACGCCGCGAGTCCGAGAGGGGAGCCGCGGGCGCCGTGGGTGGAGCAGGAGGGGCCGGAGTATTGGGACCGGGAGACACAGAAGTACAAGCGCCAGGCACAGGCTGACCGAGTGAGCCTGCGGAACCTGCGCGGCTACTACAACCAGAGCGAGGACGGTGAGTGA	267	ATG	TGA	193	454	ENST00000487245	ENST00000487245	retained_intron		ENSG00000204525	protein_coding	High-throughput Literature Mining	Yes
SPROHSA008232	ATGGACATCGAGCGGGTGAACATTGCTTTTAATTATGACATGCCTGAGGATTCTGACACCTACCTGCATCGGGTGGCCAGAGCAGGCCGGTTTGGCACCAAGGGCTTGGCTATCACATTTGTGTCCGATGAGAATGATGCCAAGATCCTCAATGATGTGCAGGATCGCTTTGAGGTCAATATTAGTGAGCTGCCTGATGAGATAGACATCTCCTCCTACATTGAACAGACACGGTAG	237	ATG	TAG	405	636	ENST00000484566	ENST00000484566	nonsense_mediated_decay		ENSG00000198563	protein_coding	High-throughput Literature Mining	Yes
SPROHSA008252	ATGGCGAAGCTGCTGAGCTGCGTCCTAGGCCCCCGGCTCTACAAAATCTACCGGGAGAGGGACTCTGAAAGGGCCCCGGCCAGCGTCCCTGAGACGCCAACGGCAGTCACTGCCCCCCATTCCAGCTCCTGGGTTACTTGA	141	ATG	TGA	75	210	ENST00000498420	ENST00000498420	nonsense_mediated_decay		ENSG00000204427	protein_coding	High-throughput Literature Mining	Yes
SPROHSA008262	ATGGACTTTGGCACAGGTGCTGTGAAGATCACCCCCGCACATGACCAAAATGACTATGAAGTTGGGCAGCGGCACGGGCTGGAGGCCATCAGCATCATGGACTCCCGGGGGGCCCTCATCAATGTGCCTCCGCCTTTCCTGGTGAGGCTGCCTGAGGCAAGAGTGCCCGGGTCAGGGAGATGGAGGGATGGCTGGGCATCGCCATGA	207	ATG	TGA	128	329	ENST00000474643	ENST00000474643	retained_intron		ENSG00000204394	protein_coding	High-throughput Literature Mining	Yes
SPROHSA008263	ATGCTCTTCTATTCTTTTTTCAAGTCCCTTGTGGGCAAGGATGTGGTCGTGGAACTAAAGAATGACCTGAGCATCTGTGGAACCCTCCATTCTGTGGATCAGTATCTCAACATCAAACTAACTGACATCAGTGTCACAGACCCTGAGAAATACCCTCACATGTTATCAGTGAAGAACTGCTTCATTCGGGGCTCAGTGGTCCGATACGTGCAGCTGCCAGCAGATGAGGTCGACACACAGTTGCTACAGGATGCGGCAAGGAAGGAAGCCCTGCAGCAGAAACAGTGA	288	ATG	TGA	227	509	ENST00000375661	ENST00000375661	protein_coding		ENSG00000204392	protein_coding	High-throughput Literature Mining	Yes
SPROHSA008264	ATGCTCTTCTATTCTTTTTTCAAGTCCCTTGTGGGCAAGGATGTGGTCGTGGAACTAAAGAATGACCTGAGTTATCAGTGA	81	ATG	TGA	209	284	ENST00000477182	ENST00000477182	processed_transcript		ENSG00000204392	protein_coding	High-throughput Literature Mining	Yes
SPROHSA008270	ATGTCAATGACAGGGGCGGGAAAATCACCTCCATCTGTCCAGAGTTTGGCTATGAGGCTACTGAGTATGCCAGGAGCCCAGGGAGCTGCAGCAGCAGGGTCTGAACCCCCTCCAGCCACCACGAGCCCAGAGGGACAGCCCAAGGTCCACCGAGCCCGCAAAACCATGTCCAAACCAGGAAATGGACAGCATACCAAGACCCCATCTCTAAAAGAAGTTTAA	222	ATG	TAA	53	269	ENST00000480912	ENST00000480912	processed_transcript		ENSG00000204371	protein_coding	High-throughput Literature Mining	Yes
SPROHSA008275	ATGTTGGTGATACCCCCCGGACTGAGCGAGGAAGAGGAGGCTCTGCAGAAGAAATTCAACAAGCTCAAGAAAAAGAAAAAGGCATTGCTGGCTCTGAAGAAGCAAAGTAGCAGCAGCACAACCAGCCAAGGTGGTGTCAAACGCTGTGAGTGA	153	ATG	TGA	82	229	ENST00000491139	ENST00000491139	retained_intron		ENSG00000204356	protein_coding	High-throughput Literature Mining	Yes
SPROHSA008280	ATGTGTCGCTCACTGCGGGGGGCAGCCCGCCTGGTAGGAGAGCCTGTGCTGGGTGCCAAGATGGAGACAGCGGCTACCTTGCTACGGCGGGACATCGTATTTGCGGCCAGCCTCTACACCCAGTGA	126	ATG	TGA	1145	1265	ENST00000483553	ENST00000483553	nonsense_mediated_decay		ENSG00000204351	protein_coding	High-throughput Literature Mining	Yes
SPROHSA008307	ATGTTCTCCACGGGTAGTGGGAACACTTATGCCTACGGGGTCATGGACAGTGGCTATCGGCCTAATCTTAGCCCTGAAGAGGCCTATGACCTTGGCCGCAGGGCTATTGCTTATGCCACTCACAGAGACAGCTATTCTGGAGGCGTTGTCAATATGTACCACATGAAGGAAGATGGTTGGGTGAAAGTAGAAAGTACAGATGTCAGTGACCTGCTGCACCAGTACCGGGAAGCCAATCAATAA	243	ATG	TAA	350	587	ENST00000490613	ENST00000490613	retained_intron		ENSG00000204264	protein_coding	High-throughput Literature Mining	Yes
SPROHSA008314	ATGCGTAGAGAGAGTGGTCGCCCCATCAAGCCCCCACGCAAAGACTTGCCTGACTCTCAGCAACAACACCAGAGCTCTAAGAAAGGAAAGCTTTCAGAACAGTTAAAACATTGCAATGGCATTTTGAAGGAGTTACTCTCTAAGAAGCATGCTGCCTATGCTTGGCCTTTCTATAAACCAGTGGATGCTTCTGCACTTGGCCTGCATGACTACCATGACATCATTAAGCACCCCATGGACCTCAGCACTGTCAAGCTTCTGATGCTGCCTCCTTCTGCAGCGGAAGATGGAGAACCGTGA	300	ATG	TGA	113	407	ENST00000481259	ENST00000481259	nonsense_mediated_decay		ENSG00000204256	protein_coding	High-throughput Literature Mining	Yes
SPROHSA008317	ATGCCAGAAGAGAAGACTCACTTACAGGGATTGGTTTGGATGGGGCTCACAGGAAGACTATATGTAAGGAGGGGGTGTCAAAAGCCTCTTACAAGGGGGCTCCCAGCATATCTCAAAATCTTCCATAACTCTTACCCCCGTCCCCTGCAGCCAAATGACCCTGTGACTAACATCTGTCAGGCAGCTGACAAACAGCTATTCACGCTTGTTGAGTGGGCGAAGAGGATCCCACACTTTTCCTCCTTGCCTCTGGATGATCAGGTCATATTGCTGCGGGCAGGTCAGTGA	288	ATG	TGA	928	1210	ENST00000481441	ENST00000481441	retained_intron		ENSG00000204231	protein_coding	High-throughput Literature Mining	Yes
SPROHSA008326	ATGGCGGAGCTGATCCAGAAGAAGCTACAGGGAGAAGTGGAGAAATATCAACAGCTACAGAAGGACTTAAGTAAATCCATGTCGGGGAGGCAGAAACTTGAAGCACAACTAACAGAAAATAATATCGTGAAAGAGGAACTGGCCCTGCTGGATGGGTCCAACGTGGTCTTTAAACTTCTGGGTCCGGTGCTAGTCAAACAGGAGCTGGGGGAGGCTCGGGCCACAGTAGGGAAGAGGCTGGACTATATCACAGCTGAAATGTGA	264	ATG	TGA	120	378	ENST00000395134	ENST00000395134	retained_intron		ENSG00000204220	protein_coding	High-throughput Literature Mining	Yes
SPROHSA008330	ATGGCCCTGAGCAACAAGGAGTCCCACGTGCCTTACCGGAACAGCAAACTGACCTACCTGCTGCAGAACTCTCTGGGTGGTAGTGCTAAGATGCTCATGTTTGTGAACATTTCTCCACTGGAAGAGAACGTCTCCGAGTCCCTCAACTCTCTACGCTTTGCCTCCAAGGTGCGATTACCACCCGTCAGCCTTGTCAGGACCCGTGGGTGGTTGTAG	216	ATG	TAG	248	458	ENST00000494554	ENST00000494554	protein_coding		ENSG00000237649	protein_coding	High-throughput Literature Mining	Yes
SPROHSA008333	ATGATGATTAAAACCCAAAGTTCCTTGGTCCCAGCTTTGACAGATTTTGTTCGTTCTGTGCACCCTTACGAAGTGGCCGAGGTAATTGCATTGCCTGTGGAACAGGGGAACTTTCCGTACCTGCAGTGGGTGCGCCAGGTCACAGAGTCAGTTTCTGACTCTATCACAGTCCTGCCATGA	180	ATG	TGA	274	448	ENST00000479249	ENST00000479249	retained_intron		ENSG00000112514	protein_coding	High-throughput Literature Mining	Yes
SPROHSA008340	ATGTACGAGAGCTTAGCGCGACTCCATTCAAACTACTACAAACACAAGTACCCTCGCCCCAGAGACACCAGCTTCAGTGGCCTGTCGTTGGAAGAGTACAAGCTGATCCTGTCCACAGACACCTTGGAAGAGCTTAAGGAAATAGATAAAGGCATGTGGAAGAAACTGCAGGAGAAGTTTGCCCCCAAGGGTCCTGAGGAGGATCATAAGGCCTGA	216	ATG	TGA	163	373	ENST00000374231	ENST00000374231	protein_coding		ENSG00000137288	protein_coding	High-throughput Literature Mining	Yes
SPROHSA008341	ATGGAGCGCTATCCATATGTAGGCATCCTGCACGTGCGCGACAGCTTGATCCCTCCACAGAGCCGGCGCATGAAGCGTGTCTGGGACCGAGCTGTGGAGTTCCTGGCCTCCAACGAATCCCGGATCCAGACGGAGTCCCACCGCGTTGCAGGAGAGGACATGCTGGTGTGGAGATGGACTAAGCCCTCTTCCTTCTCTGACTCAGAGCGATAA	213	ATG	TAA	45	252	ENST00000506578	ENST00000506578	protein_coding		ENSG00000161904	protein_coding	High-throughput Literature Mining	Yes
SPROHSA008360	ATGAGCAGCAAAGTCTCTCGCGACACCCTGTACGAGGCGGTGCGGGAAGTCCTGCACGGGAACCAGCGCAAGCGCCGCAAGTTCCTGGAGACGGTGGAGTTGCAGATCAGCTTGAAGAACTATGATCCCCAGAAGGACAAGCGCTTCTCGGGCACCGTCAGGTTGGCACCGTTCTGA	177	ATG	TGA	27	198	ENST00000467020	ENST00000467020	processed_transcript		ENSG00000198755	protein_coding	High-throughput Literature Mining	Yes
SPROHSA008380	ATGCTGGAACCAGTGCAGAGAATTCCACGTTACGAGCTGCTGCTCAAGGAGTACATCCAGAAGCTGCCAGCCCAGGCCCCAGACCAGGCCGATGCCCAGAGACCTCCTGCCCCAGCCACCAGCCCTAGATTCTCAGGGAATAAACTCCGGCCCTGCCCCTTTCAGAAGCCCTGGACATGA	180	ATG	TGA	1038	1212	ENST00000464083	ENST00000464083	retained_intron		ENSG00000146192	protein_coding	High-throughput Literature Mining	Yes
SPROHSA008406	ATGGCCAGCAGCCTTAATGAAGATCCAGAAGGAAGCAGAATCACTTATGTGAAAGGAGACCTTTTTGCATGCCCGAAAACAGACTCTTTAGCCCACTGTATCAGTGAGGATTGTCGCATGGGCGCTGGGATAGCTGTCCTCTTTAAGAAGAAATTTGGAGGGGTGCAAGAACTTTTAAATCAACAAAAGAAATCTGGAGAAGTGGCTGTTCTGAAGAGAGATGGGCGATATATATATTACTTGGTAAGATGGGGCCAATTCCTTTTTTTTTCAGGGCCAGTTCTTAATACATTTTAA	297	ATG	TAA	175	466	ENST00000465893	ENST00000465893	retained_intron		ENSG00000124596	protein_coding	High-throughput Literature Mining	Yes
SPROHSA008417	ATGCTGCGTATAGTGGAACCTTATGTGACCTGGGGATTTCCAAATCTGAAGTCTGTCCGAGAACTCATTTTGAAACGTGGACAAGCCAAGGTCAAGAATAAGACCATCCCTCTGACAGACAATACAGTGATTGAGGAGCACCTGGGGGAAGTTTGGCGTCATTTGCTTGGAAGACCTCATTCATGA	186	ATG	TGA	457	637	ENST00000462348	ENST00000462348	processed_transcript		ENSG00000146223	protein_coding	High-throughput Literature Mining	Yes
SPROHSA008435	ATGTCCCGCACCTCGGCGCCGGACAGCGGCTCCCCCGAAATCTGGATGGAGCTGGGCAGCATCGTGCCCACGGCTGGGCCTCCGGGTCCATACTACTGA	99	ATG	TGA	22	115	ENST00000428025	ENST00000428025	protein_coding		ENSG00000171453	protein_coding	High-throughput Literature Mining	Yes
SPROHSA008437	ATGGAGAACATGGATGATACCTCAGGCTCTAGCTTCGAGGATATGGGTGAGCTGCATCAGCGCCTGCGCGAGGAAGAAGTAGACGCTGATGCAGCTGATGCAGCTGCTGCTGAAGAGGAGGATGGAGAGTTCCTGGGCATGAAGGGCTTTAAGGGACAGCTGAGCCGGCAGGTGGCAGATCAGGCTCCTGGAGTCCATGATCCCTATCAAGATGGTCAACTTCCCCCAGGTGAATAG	237	ATG	TAG	323	554	ENST00000460547	ENST00000460547	nonsense_mediated_decay		ENSG00000137207	protein_coding	High-throughput Literature Mining	Yes
SPROHSA008441	ATGGCGGCTTCTCAGGCGGTGGAGGAAATGCGGAGCCGCGTGGTTCTGGGGGAGTTTGGGGTTCGCAATGTCCATACTACTGACTTTCCCGGTAACTATTCCGGTTATGATGATGCCTGGGACCAGGACCGCTTCGAGAAGAATTTCCGTGTGGATGTAGTACACATGGATGAAAACTCACTGGAGTTTGACATGGTGGGAATTGACGCAGCCATTGCCAATGCTTTTCGACGAATTCTGCTAGCTGAGGTATTGGCAGGCATGGTGACAAGGCTGGAGTTGCTTTGGGAACTGCACTGA	300	ATG	TGA	27	321	ENST00000512472	ENST00000512472	retained_intron		ENSG00000171453	protein_coding	High-throughput Literature Mining	Yes
SPROHSA008445	ATGACTTGGGGAGCCCTCTTCAGGCATGAAATCCTGTCCCGTGATCCTTTGCTATTAGCAATAATACCAAAATATCTTCGTGCTTCCATGACTAACTTGGTCAAGCCTCCCGAGCACAACAAGGAGAGGTGA	132	ATG	TGA	192	318	ENST00000496341	ENST00000496341	nonsense_mediated_decay		ENSG00000124571	protein_coding	High-throughput Literature Mining	Yes
SPROHSA008446	ATGGCGATGGATCAAGTAAACGCGCTGTGCGAGCAGCTGGTGAAAGCGGTGACGGTCATGATGGACCCCAACTCCACCCAGCGCTACCGGCTGGAAGCCCTCAAGTTTTGTGAGGAGTTTAAAGAAAAGTGTCCTATCTGTGTCCCCTGTGGCTTGAGGTTGGCTGAGAAAACACAAGTTGCCATCGTCAGACATTTTGGCCTTCAGATCCTGGAACACGTTGTCAAGTAA	231	ATG	TAA	121	346	ENST00000398799	ENST00000398799	nonsense_mediated_decay		ENSG00000124571	protein_coding	High-throughput Literature Mining	Yes
SPROHSA008480	ATGGCAGCAAGGCCCAAGCTCCACTATCCCAACGGAAGAGGCCGGATGGAGTCCGTGAGATGGGTTTTAGCTGCCGCCGGAGTCGAGTTTGATGAAGAATTTCTGGAAACAAAAGAACAGTTGTACAAGTTGCAGGATGGATTGACATGTACGTGGAGGGGACACTGGATCTGCTGGAACTGCTTATCATGCATCCTTTCTTAA	204	ATG	TAA	74	272	ENST00000477599	ENST00000477599	processed_transcript		ENSG00000170899	protein_coding	High-throughput Literature Mining	Yes
SPROHSA008498	ATGGAGCTCACTGCCCATTTCAGAATGTGA	30	ATG	TGA	259	283	ENST00000504603	ENST00000504603	nonsense_mediated_decay		ENSG00000112200	protein_coding	High-throughput Literature Mining	Yes
SPROHSA008525	ATGATTACAGGGACATCTCAGGCTGACTGTGCTGTCCTGATTGTTGCTGCTGGTGTTGGTGAATTTGAAGCTGGTATCTCCAAGAATGGGCAGACCCGAGAGCATGCCCTTCTGGCTTACACACTGGGTGTGAAACAACTAATTGTCGGTGTTAACAAAATGGATTCCACTGAGCCACCCTACAGCCAGAAGAGATATGAGGAAATTGTTAAGGAAGTCAGCACTTACATTAAGAAAATTGGCTACAACCCCGACACAGTAGCATTTGTGCTAAATGAATATTATCCCTAA	291	ATG	TAA	60	345	ENST00000491404	ENST00000491404	processed_transcript		ENSG00000156508	protein_coding	High-throughput Literature Mining	Yes
SPROHSA008526	ATGGTTCCTGGCAAGCCCATGTGTGTTGAGAGCTTCTCAGACTATCCACCTTTGGGTCGCTTTGCTGTTCGTGATATGAGACAGACAGTTGCGGTGGGTGTCATCAAAGCAGTGGACAAGAAGGCTGCTGGAGCTGGCAAGGTCACCAAGTCTGCCCAGAAAGCTCAGAAGGCTAAATGA	180	ATG	TGA	1331	1505	ENST00000490569	ENST00000490569	retained_intron		ENSG00000156508	protein_coding	High-throughput Literature Mining	Yes
SPROHSA008539	ATGAATCTTTTCCAGTCTGTAACAAGTGCCTTGGATAACTCATTGGCCAAAGATCCTACTGCAGTAATATTTGGTGAAGATGTTGCCTTTGGTGGAGTCTTTAGATGCACTGTTGGCTTGCGAGACAAATATGTCCCTGGCAAGAACCCATTCTACTTTCTATCTCTATGA	171	ATG	TGA	124	289	ENST00000486968	ENST00000486968	processed_transcript		ENSG00000083123	protein_coding	High-throughput Literature Mining	Yes
SPROHSA008543	ATGGATTTAGGTGCTATTACAAAATACTCAGCATTACACGCCAAGCCCAATGGACTGATCCTTCAATACGGGACTGCTGGATTTCGAACGAAGGCAGAACATCTTGATCATGTCATGTTTCGCATGGGATTATTAGCTGTCCTGAGGTCAAAACAGACAAAATCCACTATAGGAGTCATGGTAACAGCGTCCCACAATCCTGAGACAATGGTGTAA	216	ATG	TAA	79	289	ENST00000505470	ENST00000505470	nonsense_mediated_decay		ENSG00000013375	protein_coding	High-throughput Literature Mining	Yes
SPROHSA008544	ATGGATTTAGGTGCTATTACAAAATACTCAGCATTACACGCCAAGCCCAATGGACTGATCCTTCAATACGGGACTGCTGGATTTCGAACGAAGGCAGAACATCTTGATCATGTCATGTTTCGCATGGGATTATTAGCTGTCCTGAGGTCAAAACAGACAAAATCCACTATAGGAGTCATGGTAACAGCGTCCCACAATCCTGAGGTAATGGGTTTAGTGCCCTGA	225	ATG	TGA	72	291	ENST00000515333	ENST00000515333	retained_intron		ENSG00000013375	protein_coding	High-throughput Literature Mining	Yes
SPROHSA008545	ATGTCGGGCCAAACGCTCACGGATCGGATCGCCGCCGCTCAGTACAGCGTTACAGGCTCTGCTGTAGCAAGAGCGGTCTGCAAAGCCACTACTCATGAAGTAATGGGCCCCAAGAAAAAGCACCTGGACTAG	132	ATG	TAG	175	301	ENST00000521616	ENST00000521616	nonsense_mediated_decay		ENSG00000065609	protein_coding	High-throughput Literature Mining	Yes
SPROHSA008552	ATGGAGAATGGCAGCTGTGAATTGCATTTTTTAGCTACTCTAGCTCAAGAGACTGGGGTGTGGAAAAACCCGGTACTGTGCACTATTCTTTCCCAGGAACCATTGGATAAGGATAAAGGATTCCATCCAGGATACCACATTACATTTAGTCGTCATGTCTTCTTAGGCTCCTCTTGGCTGTGA	183	ATG	TGA	549	726	ENST00000524067	ENST00000524067	processed_transcript		ENSG00000188994	protein_coding	High-throughput Literature Mining	Yes
SPROHSA008566	ATGAGCCAGGTGCTGGGGAAGCCGCAGCCGCAGGACGAGGACGACGCGGAGGAGGAGGAGGAGGAGGATGAGCTGGTGGGGCTAGCGGACTACGGAGACGGGCCCGACTCCTCCGACGCCGATCCGGACAGCGGCACAGAGGAGGGAGGATGA	153	ATG	TGA	77	224	ENST00000359203	ENST00000359203	protein_coding		ENSG00000025039	protein_coding	High-throughput Literature Mining	Yes
SPROHSA008575	ATGCCTGAAATCCGATCCTACATGGAAGAGTTCCCATTCCCATACTATATCATTCTTCGAGATGTAAACGCACTTCCTGAGACACTCAGCGATGCCCTCAGACAGTGGTTTGAGTTGGTGACAGCCTCTGACCACCCATAG	141	ATG	TAG	48	183	ENST00000487831	ENST00000487831	nonsense_mediated_decay		ENSG00000112159	protein_coding	High-throughput Literature Mining	Yes
SPROHSA008583	ATGGCGGACGCCTGGGAAGAGATTAGGCGGTTGGCGGCCGACTTCCAGCGGGCGCAGTTCGCCGAGGCCACGCAGAGATTTGAAGATTGGAAGCAGGCCTGTAAGAGACAACAGACTTGA	120	ATG	TGA	279	393	ENST00000461673	ENST00000461673	processed_transcript		ENSG00000014123	protein_coding	High-throughput Literature Mining	Yes
SPROHSA008597	ATGAGTGACTGCTACCTTGGCCTGGACCAGCAGTATGACATCTATCTCAACGTTACACAAGCGAGTCTTTCTGCACAGGTCAACACCAAGGTCTCTGATTCCCTGACTGACCTGGCATTAAAGTAA	126	ATG	TAA	399	519	ENST00000518006	ENST00000518006	retained_intron		ENSG00000112249	protein_coding	High-throughput Literature Mining	Yes
SPROHSA008606	ATGGAAAAGATCTATTCCAGAGGGGAGCTTCACCACTTCATTGACGGCTTTAATGAAGAGAAAAGCAACTGGATGCGCTATGTGAATCCAGCACACTCTCCCCGGGAGCAAAACCTGGCTGCGTGTCAGAACGGGATGAACATCTACTTCTACACCATTAAGCCCATCCCTGCCAACCAGGAACTTCTTGTGTGGTATTGTCGGGACTTTGCAGAAAGGCTTCACTACCCTTATCCCGGAGAGCTGACAATGATGAATCTCAGTAAGTGGATTACAGAACAAAAAAATAAAAAATGCCAGTAA	303	ATG	TAA	161	458	ENST00000481163	ENST00000481163	retained_intron		ENSG00000057657	protein_coding	High-throughput Literature Mining	Yes
SPROHSA008619	ATGAACATCACTCGAAAACTATGGAGTCGAACTTTCAACTGTTCAGTCCCTTGCAGTGACACAGTGCCTGTAATTGCTGTTTCTGTGTTCATTCTCTTTCTACCTGTTGTCTTCTACCTTAGTAGCTTTCTTCACTCAGAGCAAAAGAAACGCAAACTCATTCTGCCCAAACGTCTCAAGTCCAGTACCAGTTTTGCAAATATTCAGGAAAATTCAAACTGA	222	ATG	TGA	137	353	ENST00000477774	ENST00000477774	processed_transcript		ENSG00000081087	protein_coding	High-throughput Literature Mining	Yes
SPROHSA008625	ATGCGAGGCAAACTGGCCATTGGCATCACAGCCAACTTTGTGAATGGACGCACCGTGGAGGAGACACAGGTGCCGGAGATCAGTGGTGTAGCCAGGATCTACAACCAGAGCTTCTTCCAGAGCCTTCTCAAAGCCACAGCAAAGGAGAAGGAACCTGTCCCCTCAGGGATTAAGCAAGCACAGCCCTAG	189	ATG	TAG	38	221	ENST00000483856	ENST00000483856	processed_transcript		ENSG00000135596	protein_coding	High-throughput Literature Mining	Yes
SPROHSA008652	ATGGCGTACAGTCAAGGAGGCGGCAAAAAAAAAGTCTGCTACTACTACGACGGTGATATTGGAAATTATTATTATGGACAGGGTCATCCCATGAAGCCTCATAGAATCCGCATGACCCATAACTTGCTGTTAAATTATGGCTTATACAGAAAAATGGAAATATATGTGAGTATTCCTTTTAATACATATTCAGCACTGATCTTTTTTATTTTTTTTTAG	219	ATG	TAG	229	442	ENST00000520170	ENST00000520170	retained_intron		ENSG00000196591	protein_coding	High-throughput Literature Mining	Yes
SPROHSA008671	ATGGCTTCGGTCTCCTCTGCGACCTTCTCGGGCCACGGGGCTCGGTCCCTACTGCAGTTCCTGCGGCTGGTAGGGCAGCTCAAGAGAGTCCCACGAACTGGCTGGGTATACAGAAATGTCCAGAGGCCGGAGAGCGTTTCAGATCACATGTACCGGATGGCAGTTATGGCTATGGTGATCAAAGATGACCGTCTTAACAAAGACCGGAAGCTATGA	216	ATG	TGA	26	236	ENST00000609477	ENST00000609477	nonsense_mediated_decay		ENSG00000111906	protein_coding	High-throughput Literature Mining	Yes
SPROHSA008673	ATGAACCTGATGAATGAATTAAAACAGAACTTCAGCAAAAGCTGGCATGACATGCAGACTACCACTGCCTACAAGAAAACACATGAAACCCTGAGTCACGCAGGGCAAAAGGCAACTGCAGCTTTCAGCAACGTTGGAACGGCCATCAGCAAGAAGTTCGGAGACATGAGACGAAAGTAG	180	ATG	TAG	132	306	ENST00000532423	ENST00000532423	retained_intron		ENSG00000111907	protein_coding	High-throughput Literature Mining	Yes
SPROHSA008676	ATGATTCTTCAAGCATCTGAATATGAAGACCTTGAACACAAACCTGGGAGACTGCAAGACTTCTATGATTCCACAGCAGGAAAATTCAATCACCCTGAGATAGTCCAGCTTGTTTCTGAACTTGAGGCAGAAAGAAGCACTAACATAGCTGCAGCTGCCAGTGAGCCACACTCCTGA	177	ATG	TGA	438	609	ENST00000608295	ENST00000608295	protein_coding		ENSG00000111906	protein_coding	High-throughput Literature Mining	Yes
SPROHSA008682	ATGGCGCTGTCGTGTACCCTTAACAGGTATCTGCTCCTCATGGCGCAGGAGCATCTGGAGTTCCGCCTGCCGGAAATAAAGTCTTTGCTTTTGCTTTTTGGAGGTCAGTTTGCCAGCAGTCAAGAAACTTATGGAAAGTCACCATTTTGGATTCTTAGCATTCCCTCTGAAGATATTGCAAGAAATTTGATGAAACGGACAGTGTGTGCCAAGTTCCATTTCTACATTCGGACTCTACATATAAAATAA	249	ATG	TAA	72	315	ENST00000461129	ENST00000461129	nonsense_mediated_decay		ENSG00000066651	protein_coding	High-throughput Literature Mining	Yes
SPROHSA008690	ATGGCGAAAAGTCTTTTGAAGACAGCCTCTCTGTCTGGAAGGACAAAATTGCTACATCAAACAGGATTGTCACTTTATAGTACATCCCATGGATTTTATGAGGAAGAAGTGAAAAAAACACTTCAGCAGTTTCCTGGTGGATCCATTGACCTTCAGAAGGAAGACAATGGCATTGGCATTCTTACTCTGAACAATCCAAGTAGAATGAATGCCTTTTCAGAATTCAGAGAGATTTCTCTATACCAGTGCTGA	252	ATG	TGA	26	272	ENST00000526299	ENST00000526299	nonsense_mediated_decay		ENSG00000093144	protein_coding	High-throughput Literature Mining	Yes
SPROHSA008696	ATGGCAATACAGCTAACTGAAGAACTAAAAGCCAGTGATGTACTTGCCAGGTTTCTCAGCCAAGAAAGTGGGGTTGCCCAGACTCTCAAGAAAGGAGAAGTTTTTTTGTATGAAATTGGAGGAAATATTGGGGAACGCTGCCTTGATGATGACACTTACATGAAGGATTTATATCAGCTTAACCCAAATGCTGAGTGGGTTATAAAGTCAAAGCCATTGTAG	222	ATG	TAG	144	360	ENST00000483367	ENST00000483367	processed_transcript		ENSG00000146376	protein_coding	High-throughput Literature Mining	Yes
SPROHSA008704	ATGTCTTACACTCCAGGAGTTGGTGGTGACCCCGCCCAGTTGGCCCAGAGGATCTCTTCTAACATCCAGAAGATCACACAGTGTTCTGTGGAAATACAAAGAACTCTGAATCAACTTGGAACACCTCAAGATTCACCTGAATTGAGGCAACAGTTGTAA	159	ATG	TAA	117	270	ENST00000475879	ENST00000475879	retained_intron		ENSG00000079950	protein_coding	High-throughput Literature Mining	Yes
SPROHSA008706	ATGGCCGAGGAAGGCATTGCTGCTGGAGGTGTAATGGACGTTAATACTGCTTTACAAGAGGTTCTGAAGACTGCCCTCATCCACGATGGCCTAGCACGTGGAATTCGCGAAGCTGCCAAAGCCTTAGACAAGTACGTGTATCAGTCTCAATACTGTGGGTTCTTGCAACCGGAACAAAACTGCCACCCAAGGGAAGAAGGCATGGAGTTCATGGTGTTAGCGCAAAAGTTCTGA	234	ATG	TGA	82	310	ENST00000484616	ENST00000484616	retained_intron		ENSG00000112306	protein_coding	High-throughput Literature Mining	Yes
SPROHSA008707	ATGTATGTCAAGTTGGTGGAGGCCCTTTGTGCTGAACACCAAATCAACCTAATTAAGGTTGATGACAACAAGAAACTAGGAGAATGGGTAGGCCTTTGTAAAATTGACAGAGAGGGGAAACCCCGTAAAGTGGTTGGTTGCAGTTGTGTAGTAGTTAAGGACTATGGCAAGGAGTCTCAGGCCAAGGATGTCATTGAAGAGTATTTCAAATGCAAGAAATGA	222	ATG	TGA	395	611	ENST00000484616	ENST00000484616	retained_intron		ENSG00000112306	protein_coding	High-throughput Literature Mining	Yes
SPROHSA008708	ATGCCAGGGCCCAATGTAAAGGCTGTTGCTACTGCTGTGGAACAGATTTACCCATTTGTGTTTGAAAGCAGGAAAGAAATTTTATAA	87	ATG	TAA	88	169	ENST00000477527	ENST00000477527	processed_transcript		ENSG00000028839	protein_coding	High-throughput Literature Mining	Yes
SPROHSA008732	ATGTGGGAGCTCGGAGGAAATACACTCTCAGGCCCCACCCCAGACCTGAATCTGCATCGTAGCAAAATCCCCAGGTCTTTCGATGGATTTTCTAGTGCCCAAAAGAATCAAGAACAACTTTTGACATTAGCAAGCATTTTAAGGGAAGATGGAAAAGTTTTCGATGAGAAGGTTTACTACACTGCAGGCTACAACAGTCCTGTCAAATTGCTTAATAGAAATAATGAAGTGTGGTTGATTCAAAAAAATGAACCCACCAAAGAAAACGAATGA	273	ATG	TGA	163	430	ENST00000453452	ENST00000453452	nonsense_mediated_decay		ENSG00000051620	protein_coding	High-throughput Literature Mining	Yes
SPROHSA008743	ATGGCCGCGCTTGCACCGCTGCCCCCGCTCCCCGCACAGTTCAAGAGCATACAGCATCATCTGAGGACGGCTCAGGAGCATGACAAGCGAGACCCTGTGGTGGCTTATTACTCTAAAGAAGCAGTTGGGTGA	132	ATG	TGA	126	252	ENST00000452973	ENST00000452973	protein_coding		ENSG00000009844	protein_coding	High-throughput Literature Mining	Yes
SPROHSA008782	ATGGCTGCCTCCGGAAAACTCAGCACTTGCCGTCTCCCTCCGTTGCCCACGATTCGAGAAATCATTAAGTTGTTAAGACTGCAAGCAGCGAAGCAGCTATCACAGAATTTCCTCCTGGACTTGAGGCTGACAGATAAGATTAGAAGAACTCAAGCGAAGAAAAAGCAAAAATGA	174	ATG	TGA	56	224	ENST00000470239	ENST00000470239	processed_transcript		ENSG00000029639	protein_coding	High-throughput Literature Mining	Yes
SPROHSA008790	ATGGAAGACTACCAGGCTGCGGAGGAGACTGCTTTTGTTGTTGATGAAGTGAGCAACATTGTAAAAGAGGCTATAGAAAGCGCAATTGGTGGTAACGCTTATCAACACAGCAAAGTGAACCAGTGGACCACAAATGTAGTAGAACAAACTTTAAGCCAACTCACCAAGCTGGGAAAACCATTTAAATACATCGGTAATGGAGTCTTGTTTCTTTTATATTTGCGGGATGGTTTTTTAACACTGATCAGAGGGGCATCCAGTACCAGAAACAACAGCTAA	279	ATG	TAA	30	303	ENST00000367085	ENST00000367085	retained_intron		ENSG00000146425	protein_coding	High-throughput Literature Mining	Yes
SPROHSA008804	ATGGACGTGGGCGCCGACGAGTTCGAGGAGAGCCTCCCTCTGCTGCAGGAGCTCGTCCAGGAGGCCGACTTCGTCTGGACATAG	84	ATG	TAG	14	92	ENST00000609334	ENST00000609334	processed_transcript		ENSG00000146453	protein_coding	High-throughput Literature Mining	Yes
SPROHSA008808	ATGCACAAGGGGCTGTCAGAACGGAGCCAGGCAGTCGGCGCGGTGCTCAGCCTGCTGCTGGTGGCGCTCACCTGCTGCCTGCTGGCCCTGTTGCTCTACAAGAAGGAGAGGAGGGAAACAGTGATAAGTAAGCTGACCACTTGCTGTAGGAGAAGTTCCAACGTGTCCTACAAATACTCAAAGGTCAAATTCTCCAAGTTAACCTTAGCATTGATGCAGCTGAAATACTGGAGCCATTGA	240	ATG	TGA	219	453	ENST00000475584	ENST00000475584	processed_transcript		ENSG00000197081	protein_coding	High-throughput Literature Mining	Yes
SPROHSA008816	ATGACATTTCCCTATGAGTTTTTTGCTCGGCAAGGAATCCACGACATGCTGGAACACGGTGGGAACAAGATCCTACCTGTCCTTCCACAGCTCATTATCCCGATAAAAAATGCCTTGAACCTCCGAAACCGACAGGTCATCTGTGTCACTCTCAAGGTCCTCCAGCATCTGGTTGTGTCAGCTGAGATGGTGGGCAAGGCCTTGGTGCCTTATTACCGTCAAATCCTCCCTGTCCTGAACATCTTTAAGAATATGAATGGCTGGGCTCCTCCGTAG	276	ATG	TAG	100	370	ENST00000534958	ENST00000534958	protein_coding		ENSG00000112530	protein_coding	High-throughput Literature Mining	Yes
SPROHSA008818	ATGTACAATGACACATTAAATGGCAGTACAGAGAAAAGGAGTGCAGAATTGCCTGATGCTGTGGGACCTATTGTTCAGTTACAAGAGAAACTTTATGTGCCTGTAAAAGAATACCCAGATTTGTGA	126	ATG	TGA	46	166	ENST00000545346	ENST00000545346	nonsense_mediated_decay		ENSG00000112531	protein_coding	High-throughput Literature Mining	Yes
SPROHSA008827	ATGGCGGCGACGGCGGCCGCAGTGGTGGCCGAGGAGGACACGGAGCTGCGGGACCTGCTGGTGCAGACGCTGGAGAACAGCGGGGTCCTGAACCGCATCAAGGCTGAACTCCGAGCAGCTGTGTTTTTAGCACTAGAGGAGCAAGAAAAAGTAGAGAACAAAACTCCTTTAGTTAATGAGAGCCTGAAAAAGTTTTTAAATACCAAAGACGGTAAGATGTTCAGTTTGTTCTTGTTTATCTATCTCTGA	249	ATG	TGA	8	251	ENST00000609590	ENST00000609590	retained_intron		ENSG00000272980	processed_transcript	High-throughput Literature Mining	Yes
SPROHSA008831	ATGTGGACGCCGGGCGGACCCCCGGGGTCCGCGGGCTGGGACCGCCGTAGGTTGGGCGCGAGGGAGAACAGGGACCTCTAA	81	ATG	TAA	77	152	ENST00000607983	ENST00000607983	protein_coding		ENSG00000164488	protein_coding	High-throughput Literature Mining	Yes
SPROHSA008838	ATGCCTGAGGTTGTGGAAAAGGAAGATTACTCAGAGATTATAGGGAGCATGGGTGAAGCACTTGAGGAAGAACTGGATTCCATGGCAAAACATGAATCCAGGGAAGATAAAATTTTTCAGAAGTTTAAAACTCAGATAGCCCTTGAACCAGAACAGATTCTTAGATATGGCAGAGGTATTGCCCCCATCTGGATTTCTGGTGAAAATATTCCTCAAGAAAAGGATATTCCAGATTGCCCCTGTGGTGCCAAGAGAATATTGGAATTCCAGTTTTCAGACACGGTCTATTGA	291	ATG	TGA	290	575	ENST00000544866	ENST00000544866	nonsense_mediated_decay		ENSG00000071994	protein_coding	High-throughput Literature Mining	Yes
SPROHSA008855	ATGCGCCTGAAGCTGTTCTCCATCCTGTCCACCGTGCTGCTCAGAGCCACGGACACCATCAACTCCCAGGGGTAG	75	ATG	TAG	145	214	ENST00000491496	ENST00000491496	retained_intron		ENSG00000164818	protein_coding	High-throughput Literature Mining	Yes
SPROHSA008878	ATGGGCCTGAGCATCAGGACTCCAGAAGACCTTTCCAGATTCGTGGTTGAGCTGCAGCAGAGGGAGCTTGCCTTGAAGGACAAGAACAGCGCCGTCACCAGCAGCCCGGCTCTTCTCTGGTTTCGCTCGTGGCTGTGA	138	ATG	TGA	6	138	ENST00000459731	ENST00000459731	processed_transcript		ENSG00000002822	protein_coding	High-throughput Literature Mining	Yes
SPROHSA008880	ATGAAGTCTGAGCTGGTACGGCTCCCTAGGCTGGAACGGGAGCTGAAGCAGCTGCGGGAGGAGAGCGCGCACCTGCGGGAGATGAGAGAGACCAACGGGCTGCTCCAGGAAGAGCTGGAAGGGCTGCAGAGGAAGCTGGGGCGCCAGGAGAAGATGCAGGAGACGCTGGTTGGCTTGGAGCTGGAGAACGAGAGGCTGCTGGCCAAGCTGCAAAGCTGGGAGAGACTGGACCAGACCATGGGCCTGAGCATCAGGGACCAGGTTTGGGGTAGTTCTTAG	279	ATG	TAG	136	409	ENST00000469871	ENST00000469871	processed_transcript		ENSG00000002822	protein_coding	High-throughput Literature Mining	Yes
SPROHSA008884	ATGACCCTGGATACGCTTAGCATCTATGAAACTCCTTCTATGGGTCTTTTGGACAAGAAGAGTTTGAAGATCTCTGGGATAAAGTGA	87	ATG	TGA	445	526	ENST00000468250	ENST00000468250	retained_intron		ENSG00000106263	protein_coding	High-throughput Literature Mining	Yes
SPROHSA008886	ATGTTCGACAAGCAGCAGGCGAACACCATCTTCTGGAGCCCCCAAGGACAGTTCGTGGTGTTGGCGGGCCTGAGGAGGTAG	81	ATG	TAG	1412	1487	ENST00000475415	ENST00000475415	retained_intron		ENSG00000106263	protein_coding	High-throughput Literature Mining	Yes
SPROHSA008900	ATGATTCCGGCTCACGACAGTCCTTTAGCGGCACTGGCCTTTGACGCAAGTGGAACTAAACTTGCCACGGCTTCGGAGAAGGTGAGTCTGCTTTTCCCCGGGGGAGCACTGGTGCCAAGGCGTCCACAGACTTTTTCAGTTCTGTTCACACAGCCACCTTAG	162	ATG	TAG	1460	1616	ENST00000475309	ENST00000475309	retained_intron		ENSG00000157954	protein_coding	High-throughput Literature Mining	Yes
SPROHSA008901	ATGATTCCGGCTCACGACAGTCCTTTAGCGGCACTGGCCTTTGACGCAAGTGGAACTAAACTTGCCACGGCTTCGGAGAAGGGGACCGTGATTAGGGTATTTTCCATTCCAGAAGGACAAAAACTCTTTGAGTTTCGGAGAGGAGTAAAGAGGTGCGTGAGCATCTGCTCCCTGGCCTTCAGCATGGACGGCATGTTCCTCTCCGCCTCCAGCAACACTGAGACCGTGCACATCTTCAAACTCGAGACTGTGAAAGAAAAGTGA	264	ATG	TGA	294	552	ENST00000488359	ENST00000488359	processed_transcript		ENSG00000157954	protein_coding	High-throughput Literature Mining	Yes
SPROHSA008913	ATGGGGCTGCTGTCTTCTTTCACTTGTAGTGACGAGTTTAGCTCATTGAGACTACATCACAACAGAGCTATTACTCACTTAATGAGGTCTGCTAAAGAGAGAGTTCGTCAGGATCCTTGTGAGGATATTTCTCGTATCCAGAAAATCAGATCAAGGGAAGTAGCCTTGGAAGCACAAACTTCACGTTACTTAAATGAATTTGAAGAACTTGCCATCTTAGGAAAAGGTGGATACGGAAGAGTATACAAGGTTGTCTTCCACGTACTTGTTTTGACCTACTACCCTAAATAA	291	ATG	TAA	273	558	ENST00000463213	ENST00000463213	retained_intron		ENSG00000086232	protein_coding	High-throughput Literature Mining	Yes
SPROHSA008935	ATGGCTGCAGCGGCGGCCGGGGCCGGGAGCGGGCCCTGGGCGGCCCAGGAGAAGCAGTTCCCGCCGGCGCTGCTGAGTTTCTTCATCTACAACCCGCGCTTCGGGCCGCGCGAAGGACAGGAGGAAAATAAGATTTTATTTTATCATCCAAATGAGGTAGAAAAGAATGAGAAGATTAGAAATGTCGGATTGTGTGAAGCTATTGTACAGTTTACAAGGTAA	222	ATG	TAA	75	291	ENST00000486840	ENST00000486840	retained_intron		ENSG00000146574	protein_coding	High-throughput Literature Mining	Yes
SPROHSA008938	ATGTTTATTCTTTCAGATGGAGAAGGAAAAAATGGAACCATCGAGTTGATGGAACCCCTTGATGAAGAAATCTCTGGAATTGTGGAAGTGGTTGGAAGAGTAACCGCCAAGGCCACCATCTTGTGTACATCTTATGTCCAGTTTAAAGAAGATAGCCATCCTTTTGATCTTGGACTTTACAATGAAGCTGTGAAAATTATCCATGACTTCCCTCAGTTTTATCCTTTAGGGATTGTGCAACATGATTGA	249	ATG	TGA	140	383	ENST00000401447	ENST00000401447	protein_coding		ENSG00000106399	protein_coding	High-throughput Literature Mining	Yes
SPROHSA008968	ATGCACAACAAAACGGATGGGGTGGCTGGACGAGAGCAGCTCTTGGCTCAGCAAAGAATGCACAGTATGATCAGCTCAGGTAAGATCCTCTTTCATAACTGA	102	ATG	TGA	50	146	ENST00000474742	ENST00000474742	processed_transcript		ENSG00000048052	protein_coding	High-throughput Literature Mining	Yes
SPROHSA008988	ATGTTTACTTCAGAGAAAGGGGTTGTGGAGGAATGGTTGTCAGAGTTTAAGTATTAG	57	ATG	TAG	234	285	ENST00000465661	ENST00000465661	processed_transcript		ENSG00000122591	protein_coding	High-throughput Literature Mining	Yes
SPROHSA008996	ATGGCCATTTGTCAATTCTTCCTTCAAGGCCGGTGCCGCTTTGGAGATCGGTGCTGGAACGAACATCCCGGTGCTAGGGGTGCAGGAGGAGGACGGCAGCAACCGCAGCAGCAGCCTTCAGGGAAGGAATTGTAA	135	ATG	TAA	20	149	ENST00000437140	ENST00000437140	nonsense_mediated_decay		ENSG00000136243	protein_coding	High-throughput Literature Mining	Yes
SPROHSA008999	ATGAACAAACTGTATATCGGAAACCTCAGCGAGAACGCCGCCCCCTCGGACCTAGAAAGTATCTTCAAGGACGCCAAGATCCCGGTGTCGGGACCCTTCCTGGTGAAGACTGGCTACGCGTTCGTGGACTGCCCGGACGAGAGCTGGGCCCTCAAGGCCATCGAGGCGCTTTCAGGTAAAATAGAACTGCACGGGAAACCCATAGAAGTTGAGCACTCGGTCCCAAAAAGGCAAAGTGAACACTGA	246	ATG	TGA	345	585	ENST00000421467	ENST00000421467	nonsense_mediated_decay		ENSG00000136231	protein_coding	High-throughput Literature Mining	Yes
SPROHSA009000	ATGCATAAGGAAGCTCAAGATATAAAATTCACAGAAGAGATCCCCTTGAAGATTTTAGCTCATAATAACTTTGTTGGACGTCTTATTGGTAAAGAAGGAAGAAATCTTAAAAAAATTGAGCAAGACACAGACACTAAAATCACGATATCTCCCTTCAAGCACATTTAA	168	ATG	TAA	184	346	ENST00000467592	ENST00000467592	retained_intron		ENSG00000136231	protein_coding	High-throughput Literature Mining	Yes
SPROHSA009008	ATGCAGGAAGTTCAGAGTTCTAGGAGTGGAAGAGGAGGCAACTTTGGCTTTGGGGATTCACGTGGTGGCGGTGGAAATTTCGGACCAGGACCAGGAAGTAACTTTAGAGGAGGATCTGATGGATATGGCAGTGGACGTGGATTTGGGGATGGCTATAATGGGTATGGAGGAGGACCTGGAGGTCAGTTTTCCTCTACGTTTTGGTTTGTTTATGTGACTAATACTTAA	228	ATG	TAA	166	388	ENST00000495810	ENST00000495810	retained_intron		ENSG00000122566	protein_coding	High-throughput Literature Mining	Yes
SPROHSA009020	ATGGCAGCCTCCTTACGGCTCCTCGGAGCTGCCTCCGGTCTCCGGTACTGGAGCCGGCGGCTGCGGCCGGCAGCCGGCAGCTTTGCAGCGGTGTGTTCTAGGTCAGTGGCTTCAAAGACTCCAGTTGGATTCATTGGACTGGGCAACATGGGGAATCCAATGGCAAAAAATCTCATGAAACATGGCTATCCACTTATTATTTATGATGTGTTCCCTGATGCCTGCAAAGAGTTTCAAGATGCAGGTGAACAGGTAAGACCTTTTCTTTAG	270	ATG	TAG	69	333	ENST00000496814	ENST00000496814	retained_intron		ENSG00000106049	protein_coding	High-throughput Literature Mining	Yes
SPROHSA009031	ATGGGCATGGACTGGAAAGGATCCCAGGAATACAAGAAGGCAGAAAAAAAAGTTTGGAAGATCTTTAAATCTGACAGTGAAGTGGCTGGTTACATCCGGCAAGCGGGTGACTTCCATCAGGTAATTATTCGAGGTGGAGGACATATTTTACCCTATGACCAGCCTCTGAGAGCTTTTGACATGATTAATCGATTCATTTATGGAAAAGGATGGGATCCTTATGTTGGATAA	231	ATG	TAA	195	420	ENST00000455893	ENST00000455893	protein_coding		ENSG00000106066	protein_coding	High-throughput Literature Mining	Yes
SPROHSA009032	ATGACAACTAACCCCATCTATGAACACATTGGATATGCCACCCTACTCAGAGAAAAAGTATCCAGAAGGCTGAGCAGGTCTAAAAATGAACCAAGAAAAACAAACGTCACACATGAAGAACACACAGCGGTGGAAAAGGTGAGCTGTGTGTGA	153	ATG	TGA	1987	2134	ENST00000491856	ENST00000491856	retained_intron		ENSG00000106069	protein_coding	High-throughput Literature Mining	Yes
SPROHSA009033	ATGGCATTTGACAGAGATGGTGAAAAGGCCGATATATCTGCCAATGTCTATCCAGACATAAACATCATCACTGGAGCCCTTAAACTGTATTTCAGAGACTTACCCATCCCTGTCATCACATATGATACCTATTCCAAATTTATAGATGCAGCAAAAATCTCCAATGCAGATGAGAGGCTGGAAGCCGTCCATGAAGTGCTGATGCTGCTGCCTCCTGCCCACTATGAAACCCTCCGGTACCTAATGATCCACCTCAAAAAGTAA	264	ATG	TAA	11	269	ENST00000433720	ENST00000433720	protein_coding		ENSG00000106069	protein_coding	High-throughput Literature Mining	Yes
SPROHSA009037	ATGGACCTGATAATCCCTGGGGAACAGTATTTCTACCTGAAGGCCAGAAGTGTGGCTGAAAGACAGCGGTGGCTGGTGGCCCTGGGATCAGCCAAGGCTTGCCTGACTGACAGTAGGACCCAGAAGGAGAAAGAGTTTGCTGAAAACACTGAAAACTTGAAAACCAAAATGTCAGAACTAAGACTCTACTGTGACCTCCTTGTTCAGCAAGTAGATAAAACAAAAGAAGTGACCACAACTGGTGTGTCCAATTCTGAGGTAAAGGAGTCTTCCACTCTGGTTGTTTCGTAG	291	ATG	TAG	23	308	ENST00000498106	ENST00000498106	retained_intron		ENSG00000106086	protein_coding	High-throughput Literature Mining	Yes
SPROHSA009045	ATGCGGCAGATAAGAGCAGAGATCTCTGAGCTGCCCAGCATAGTCCAAGACCTAGCCAATGGCAACATCACATGGGCTGATGTGGAGGCCAGGTATCCTCTGTTTGAAGGGCAAGAGACTGGTAAAAAAGAGACAATCGAGGAATGA	147	ATG	TGA	452	593	ENST00000496643	ENST00000496643	retained_intron		ENSG00000106105	protein_coding	High-throughput Literature Mining	Yes
SPROHSA009056	ATGGCGGCTAACGCTACTACCAACCCGTCGCAGCTGCTGCCCTTAGTTGGTGAAGAGTGA	60	ATG	TGA	15	69	ENST00000409782	ENST00000409782	protein_coding		ENSG00000106355	protein_coding	High-throughput Literature Mining	Yes
SPROHSA009061	ATGGATCCGGGCCCAGTTTGCGGTCTACATTCATGCCCTGCTGGCTGCCACACTGCAATTAGTTCTGTTCAGAATAGTGAACGTGGCAAAAAAATTGGAAACGTCATGGTCACAACTAGCCGGAATGTTGTACAAACAGGAAAAGCTGTTGGCCAGTCAGTTGGAGGAGCTTTTTCCAGTGCAAAGACAGCTATGTCTTCATGGCTTTCCACTTTCACCACTTCCACCTCCCAAAGTCTCACTGAGCCACCAGATGAGAAGCCTTGA	267	ATG	TGA	1301	1562	ENST00000446718	ENST00000446718	protein_coding		ENSG00000105778	protein_coding	High-throughput Literature Mining	Yes
SPROHSA009081	ATGATGAAGAAGATGGAGATGGAGATGGAGCAGGTGTTTGAGATGAAGGTCAAAGAAAAAGTTCAAAAACTGAAGGACTCTGAAGCTGAGCTCCAGCGGCGCCATGAGCAAATGAAAAAGAATTTGGAAGCACAGCACAAAGAATTGGAGGAAAAACGTCGTCAGTTCGAGGATGAGAAAGCAAACTGGGAAGCTCAACAACGTATTTTAGAACAACAGAACTCTTCAAGAACCTTGGAAAAGAACAAGAAGAAAGGGAAGATCTTTTAA	270	ATG	TAA	80	344	ENST00000432293	ENST00000432293	protein_coding		ENSG00000122545	protein_coding	High-throughput Literature Mining	Yes
SPROHSA009085	ATGCAGGAGGTGCTTGAACTCGCTTTCTCCATCTTGTATGACTCAAACTGCCAACTGAACTTCATCGCTCCTGACAAGCATGAGTACTGTATCTGGACGGATGGACTGAATGCGCTACTCGGGAAGGACATGATGAGCGACCTGACGCGGAATGACCTGGACACCCTGCTCAGCATGGAAATCAAGCTCCGCCTCCTGGACCTGGAAAACATCCAGATCCCTGACGCACCTCCGCCGATTCCCAAGGAGCCCAGCAACTATGACTTCGTCTATGACTGTAACTGA	285	ATG	TGA	230	509	ENST00000487843	ENST00000487843	processed_transcript		ENSG00000155849	protein_coding	High-throughput Literature Mining	Yes
SPROHSA009102	ATGGCAGCTCCCAAAAATAGACGCACCATTGAAGTTAACCGGTGTAGGAGAAGAAATCCGCAGAAGCTTATTAAAGTTAAGGTTGACATATCTGGCTGCCCAAGAAGGGACCCAAAGTGA	120	ATG	TGA	13	127	ENST00000496564	ENST00000496564	processed_transcript		ENSG00000106591	protein_coding	High-throughput Literature Mining	Yes
SPROHSA009105	ATGACTGTTGCTTTCACAACCAAAATTTATCACCCTAATATCAACAGCAATGGCAGCATCTGCCTTGATATCCTGCGGTCTCAGTGGTCTCCAGCGTTGACTGTGTCAAAAGTTCTCTTGTCCATCTGCTCGCTGCTCTGCGACCCCAACCCCGATGACCCCCTGGTGCCAGAGATAGCACACACCTACAAGGCCGACAGAGAGAAGTACAACAGACTAGCAAGAGAGTGGACACAAAAATATGCTATGTAA	252	ATG	TAA	173	419	ENST00000454350	ENST00000454350	nonsense_mediated_decay		ENSG00000078967	protein_coding	High-throughput Literature Mining	Yes
SPROHSA009119	ATGGCGGCGAACCTGAGCCGGAACGGGCCAGCGCTGCAAGAGGCCTACGTGCGGGTGGTCACCGAGAAGTCCCCGACCGACTGGGGGCCCATGTGA	96	ATG	TGA	36	126	ENST00000439815	ENST00000439815	nonsense_mediated_decay		ENSG00000136279	protein_coding	High-throughput Literature Mining	Yes
SPROHSA009127	ATGCCGCTGCAGCCCTCCATCCTGCGGGAGGTCAGCGAGGAGCACAACCTGCTCCCCCAGCCTCCTCGGAGTAAATACATACACCCAGATGACGAGCTGGTCTTGGAAGATGAACTGCAGCGTATCAAACTAAAAGGCACCATTGACGTGTCAAAGCTGGTTACGGGTAGGGAGCCCAATGAGAGGATGTGGGTGATGCAGGTGAAGAGCCCAGCGGTGGTGTGTTAG	228	ATG	TAG	109	331	ENST00000464871	ENST00000464871	retained_intron		ENSG00000106628	protein_coding	High-throughput Literature Mining	Yes
SPROHSA009138	ATGGCCACCGTGGATGAGGAGGAACAGGCGGTGTTGGACAGGCTTACCTTTGACTACCACCAGAAGCTGCAGGGCAAGCCACAGAGCCATGAGCTGAAAGTCCATGAGATGCTGAAGAAGGGGTGGGATGCTGAAGGTTCTCCCTTCCGAGGCCAGCGATTCGACCCTGCCATGTTCAACATCTCCCCGGGGGCTGTGCAGTTTTAA	207	ATG	TAA	116	317	ENST00000475952	ENST00000475952	retained_intron		ENSG00000015676	protein_coding	High-throughput Literature Mining	Yes
SPROHSA009148	ATGTGTCAGGGTGGTGACTTCACACGCCATAATGGCACTGGTGGCAAGTCCATCTATGGGGAGAAATTTGAAGATGAGAACTTCATCCTAAAGCATACGGGTCCTGGCATCTTGTCCATGGCAAATGCTGGACCCAACACAAATGGTTCCCAGTTTTTCATCTGCACTGCCAAGACTGAGTGA	183	ATG	TGA	202	379	ENST00000480603	ENST00000480603	processed_transcript		ENSG00000196262	protein_coding	High-throughput Literature Mining	Yes
SPROHSA009158	ATGGAAGAGGAGGGCAAGAAGGGCAAGAAGACTTTTTAG	39	ATG	TAG	145	178	ENST00000478582	ENST00000478582	processed_transcript		ENSG00000136280	protein_coding	High-throughput Literature Mining	Yes
SPROHSA009163	ATGGCGGCCACGGGAGCCAATGCAGAGAAAGCTGAAAGTCACAATGATTGCCCCGTCAGACTTTTAAATCCAAACATAGCAAAAATGAAAGAAGATATTCTCTATCATTTCAATCTCACCACTAGCAGACACAATTTCCCAGCCTTGTTTGGAGATGTGAAGTTTGTGTGTGTTGGTGGAAGCCCCTCCCGGATGAAAGCCTTCATCAGCATGGTATGGGCATTCCTTCTATCTCAATCATGTTGCATGAGCTCATAA	258	ATG	TAA	335	587	ENST00000444999	ENST00000444999	nonsense_mediated_decay		ENSG00000183696	protein_coding	High-throughput Literature Mining	Yes
SPROHSA009171	ATGGATCAGGTAATGCAGTTTGTTGAGCCAAGTCGGCAGTTTGTAAAGGACTCCATTCGGCTGGTTAAAAGATGCACTAAACCTGATAGAAAAGAATTCCAGAAGATTGCCATGGCAACAGCAATAGGATTTGCTATAATGGGATTCATTGGCTTCTTTGTGAAATTGATCCATATTCCTATTAATAACATCATTGTGTAA	201	ATG	TAA	43	238	ENST00000460484	ENST00000460484	retained_intron		ENSG00000132432	protein_coding	High-throughput Literature Mining	Yes
SPROHSA009173	ATGCGACCCTCCGGGACGGCCGGGGCAGCGCTCCTGGCGCTGCTGGCTGCGCTCTGCCCGGCGAGTCGGGCTCTGGAGGAAAAGAAAGTTCAAGTGCCATTCAATTTATCCTGGCAAGAAGAGGAAGGCATCATCAAGACCTTAATTTTCTAA	153	ATG	TAA	127	274	ENST00000463948	ENST00000463948	processed_transcript		ENSG00000146648	protein_coding	High-throughput Literature Mining	Yes
SPROHSA009180	ATGGCAGAAGCCCTGATTAAACATAAGCCCAGTGTAAAGGGCAGGGCACAGCTTGGAGTCCAAGCATTTGCTGATGCATTGCTCATTATTCCCAAGGTTCTTGCTCAGAACTCTGGTTTTGACCTTCAGGAAACATTAGTTAAAATTCAAGCAGAACATTCAGAATCAGGTCAGCTTGTGGGTGTGGACCTGAACACAGGTAAGAGAATGCAACTGTTGTAG	222	ATG	TAG	283	499	ENST00000492618	ENST00000492618	retained_intron		ENSG00000146731	protein_coding	High-throughput Literature Mining	Yes
SPROHSA009183	ATGGGCAACACTCCAGATTCAGCCTCAGACAACCTCGGTTTCCGCTGTGCTGCAGACGCAGGCCGGCCGCCAGGGGAGCTGTAA	84	ATG	TAA	902	980	ENST00000447501	ENST00000447501	nonsense_mediated_decay		ENSG00000129103	protein_coding	High-throughput Literature Mining	Yes
SPROHSA009205	ATGGCAGTGATTGCTCCTATGCTTGCCAAGCTTGGATATGACCCATATGCCAACCCACCTAACTACGGAAAACCTGATCCCAAAATTATTGAAAACACTCGAAGGGTCTATAAGGGAGAATTCCAACTACCTGACTTTCTTAAAGAAAAACCACAGACTGAGCAAGTGGAGTAG	174	ATG	TAG	283	451	ENST00000480281	ENST00000480281	processed_transcript		ENSG00000169902	protein_coding	High-throughput Literature Mining	Yes
SPROHSA009209	ATGTCGATCTTCACCCCCACCAACCAGATCCGCCTAACCAATGTGGCCGTGGTACGGATGAAGCGTGCCGGGAAGCGCTTCGAAATCGCCTGCTACAAAAACAAGGTCGTCGGCTGGCGGAGCGGCGTGGAAAAAGACCTCGATGAAGTTCTGCAGACCCACTCAGTGTTTGTAAATGTTTCTAAAGGTCAGGTTGCCAAAAAGGAAGATCTCATCAGTGCGTTTGGAACAGATGACCAAACTGAAATCTATTTTGACTAA	261	ATG	TAA	149	404	ENST00000490953	ENST00000490953	retained_intron		ENSG00000126524	protein_coding	High-throughput Literature Mining	Yes
SPROHSA009217	ATGACTCCCAGCCCCCAACGCTGGGCCAGGAGATCCTGGAGGGTCGTTGAGGAAGAGGAAGACTCAGGTGCCCCGCCCCTGAAGCGCTTCTGTGTGGACCAACCCACAGTGCCGCAGACGGCGTCAGAAAGCTAG	135	ATG	TAG	183	312	ENST00000493679	ENST00000493679	processed_transcript		ENSG00000106635	protein_coding	High-throughput Literature Mining	Yes
SPROHSA009223	ATGGACTTTAGCAGCAATGGCAAATACCTGGCTACCTGTGCAGATGATCGCACCATCCGCATCTGGAGCACCAAGGACTTCCTGCAGCGAGAGCACCGCAGCATGAGAGCCAACGTGGAGCTGGACCACGCCACCCTGAGCCTTCATCGTCTGGCTGGCCAACGGGGACACCCTCCGTGTCTTCAAGATGACCAAGCGGGAGGATGGGGGCTACACCTTCACAGCCACCCCAGAGGACTTCCCTAA	246	ATG	TAA	290	530	ENST00000476136	ENST00000476136	processed_transcript		ENSG00000106638	protein_coding	High-throughput Literature Mining	Yes
SPROHSA009244	ATGGAGGTGGAGGCCGTCTGTGGTGGCGCGGGCGAGGTGGAGGCCCAGGACTCTGACCCTGCCCCTGCCTTCAGCAAGGCCCCCGGCAGCGCCGGCCACTACGAACTGCCGTGGGTTGAAAAATATAGGCCAGTAAAGCTGAATGAAATTGTCGGGAATGAAGACACCGTGAGCAGGCTAGAGGTCTTTGCAAGGGAAGGAAATGTGCCCAACATCATCATTGCGGGGCATTGA	234	ATG	TGA	24	252	ENST00000480432	ENST00000480432	nonsense_mediated_decay		ENSG00000049541	protein_coding	High-throughput Literature Mining	Yes
SPROHSA009250	ATGGGTTTTCCTGTGAAAGTTCCCTACAGGAAAATCACAATTAACCCTGGCTGTGTGGTAGTTGATGGCATGCCCCCGGGGGTGTCCTTCAAAGCCCCCAGCTACCTGGAAATCAGCTCCATGAGAAGGATCTTAGACTCTGCCGAGTTTATCAAATTCACGGTCATTAGGTAA	174	ATG	TAA	179	347	ENST00000482232	ENST00000482232	retained_intron		ENSG00000263001	protein_coding	High-throughput Literature Mining	Yes
SPROHSA009264	ATGGCGTATGCCGGCGCCCGCTTTGTCTTCTCCCTTGTGGATGCAATGAATGGAAAGGAAGGTGTTGTGGAATGTTCCTTCGTTAAGTCACAGGAAACGGAATGTACCTACTTCTCCACACCGCTGCTGCTTGGGGTACGTATCCAGGCGTGGGTCCTTCTGACTGTGGAATAA	174	ATG	TAA	326	494	ENST00000424167	ENST00000424167	retained_intron		ENSG00000146701	protein_coding	High-throughput Literature Mining	Yes
SPROHSA009273	ATGGCCTGCCGAGAATTTGAGATGGGAAGGAAAAAATGTGAGCGCTATTGGCCTTTGTATGGAGAAGACCCCATAACGTTTGCACCATTTAAAATTTCTTGTGTAAGTATCCATTTTTGTAAACACTTTTTTCAGAAAATTGGCATGCTATACTGA	156	ATG	TGA	403	553	ENST00000481154	ENST00000481154	retained_intron		ENSG00000127947	protein_coding	High-throughput Literature Mining	Yes
SPROHSA009306	ATGCCTTTGCATATGTCAACCTGGATTATAATGAAGAACATTGTTGCTAAAAATGGATTTTCCGGATTATTTTCAGGCCTAATTCCTCGCTTAATTAAAATTGCTCCTGCTTGTGCCATTATGATCAGTACATATGAATTTGGAAAGGCTTTTTTCCAGAAACAAAATGTTCGAAGGCAGCAATACTAG	189	ATG	TAG	308	491	ENST00000446236	ENST00000446236	nonsense_mediated_decay		ENSG00000075303	protein_coding	High-throughput Literature Mining	Yes
SPROHSA009312	ATGCAGTATGGAGGGGCTCCCGGAGGGCCTGCGTTTCCCGGACAAACTCAGGATCCGCTGTATGGTTACTTTGCTGCTGTAGCTGGACAGGATGGGCAGATAGATGCTGATGAATTGCAGAGATGTCTGACACAGTCTGGCATTGCTGGAGGATACAAACCTTTTAACCTGGAGACTTGCCGGCTTATGGTTTCAATGCTGGATGTATCCTTTACTTTGATTGTTGTCTAG	231	ATG	TAG	39	264	ENST00000489079	ENST00000489079	retained_intron		ENSG00000075142	protein_coding	High-throughput Literature Mining	Yes
SPROHSA009318	ATGAGGTATGGAAATTTCATCGATAAGCTAAGACTCTTCACCAGGGGAGGATCCGGTGGAATGGGTTATCCTCGTTTAGGTGGAGAAGGTGGAAAAGGTGGTGATGTCTGGGTTGTAGCCCAGAACAGAATGACTTTAAAACAACTTAAAGACAGGTATCCTCGGAAACGGTTTGTGGCTGGAGTAGGAGCAAACAGCAAGAGAACTCAATAA	213	ATG	TAA	148	355	ENST00000421719	ENST00000421719	nonsense_mediated_decay		ENSG00000105793	protein_coding	High-throughput Literature Mining	Yes
SPROHSA009321	ATGGGGGGGCAGCCAGCTTTCACGGATCTAGAGGTGATCACCAATCGCCCAAAGGGCTTCACCAGGTTTCGGTCGGCCGTCAGAGTATCCATTGCAATTTCCAGGTTCAACTACTCAATTTCATGCTGGCATGAGAAGATAATCCTTTGA	150	ATG	TGA	134	278	ENST00000486313	ENST00000486313	processed_transcript		ENSG00000127914	protein_coding	High-throughput Literature Mining	Yes
SPROHSA009337	ATGGCTCTAACCTCAGTGGTCGTCACGCTGTGGTACAGAGCACCCGAAGTCTTGCTCCAGTCCAGCTACGCCACCCCCGTGGATCTCTGGAGTGTTGGCTGCATATTTGCAGAAATGTTTCGTAGAAAGTAA	132	ATG	TAA	67	193	ENST00000473078	ENST00000473078	retained_intron		ENSG00000105810	protein_coding	High-throughput Literature Mining	Yes
SPROHSA009341	ATGCAAAAAATCAAATCTCTCATGACCCGACAGGGTCTGAAAAGCCCTCAAGAAAGCCTCAGTGATCTTGGTGCCATAGAGAGTCTCCGGGTCCCTGGAAAGGTATTGAGCTACACGTGA	120	ATG	TGA	92	206	ENST00000436177	ENST00000436177	nonsense_mediated_decay		ENSG00000004766	protein_coding	High-throughput Literature Mining	Yes
SPROHSA009348	ATGAGGCGTGCAGGCCTGGGTGAAGGAGTACCTCCTGGCAACTATGGGAACTATGGCTATGCTAATAGTGGGTATAGTGCCTGTGAAGAAGAAAATGAGAGGCTCACTGAAAGTCTGAGAAGCAAAGTAACTGCTATAAAATCTCTTTCCATTGAAATAGGCCATGAAGTTAAAACCCAGAATAAATTATTAGCTGAAATGGTAAGTGGTTATGATTTTAACTTTAAGAAATTTGATCTAATATTCGCAAATAATAGAATTTCAACTTTTATTCATTTTGAAATACAGAGATCGTAA	297	ATG	TAA	166	457	ENST00000425626	ENST00000425626	protein_coding		ENSG00000105829	protein_coding	High-throughput Literature Mining	Yes
SPROHSA009390	ATGGCCTACCACAGCTTCCTGGTGGAGCCCATCAGCTGCCACGCCTGGAACAAGGACCGCACCCGACAGCCAGTTCCAGGAGAAGACAGGGTGGCCTAG	99	ATG	TAG	15	108	ENST00000445924	ENST00000445924	nonsense_mediated_decay		ENSG00000130429	protein_coding	High-throughput Literature Mining	Yes
SPROHSA009392	ATGCCTAAAGGAGGAAGAAAGGGAGGCCACAAAGGCCGGGCGAGGCAGTATACAAGCCCTGAGGAGATCGACGCGCAGCTGCAGGCTGAGAAGCAGAAGGCCAGGGTTGTCCATTTCTGA	120	ATG	TGA	42	156	ENST00000426447	ENST00000426447	nonsense_mediated_decay		ENSG00000106244	protein_coding	High-throughput Literature Mining	Yes
SPROHSA009393	ATGAAAATGCACTTGGCCGGGAAGACAGAGCAAGCCAAGGCTGACCTGGCCCGGCTGGCCATCATCCGGAAACAGCGGGAGGAGGCTGCCCGGAAGAAGGAAGAGGAAAGGAAAGCAAAAGACGATGCCACATTGTCAGGAAAACGAATGCAGTCACTCTCCCTGAATAAGTAA	174	ATG	TAA	434	602	ENST00000426447	ENST00000426447	nonsense_mediated_decay		ENSG00000106244	protein_coding	High-throughput Literature Mining	Yes
SPROHSA009394	ATGCCTAAAGTCAAAAGAAGCCGGAAAGCACCCCCAGATGGCTGGGAGTTGATTGAGCCAACACTGGATGAATTAGATCAAAAGATGAGAGAAGGCTGCAGTGCAGTGGCGTGA	114	ATG	TGA	498	606	ENST00000427499	ENST00000427499	nonsense_mediated_decay		ENSG00000106245	protein_coding	High-throughput Literature Mining	Yes
SPROHSA009401	ATGGGAACCACCGAGCAGCCCCCACTGCCGCAGCAGACACAGCCTCCAGCAAAGCAGAGAACCCCGCAGGTCATCGGGGTCATGCAGAGTCAAAACAGCAGCGCGGGCAACCGGGGACCCCGGCCACTGGAGCAGGTCACCTGTTACAAGTGTGGCGAGAAAGGACACTACGCCAACAGATGCACCAAAGGGCACTTGGCCTTTCTCAGTGGACAGTGA	219	ATG	TGA	323	536	ENST00000452047	ENST00000452047	protein_coding		ENSG00000160917	protein_coding	High-throughput Literature Mining	Yes
SPROHSA009430	ATGGCACTGAAGGACTACGCGCTAGAGAAGGAAAAGGTTAAGAAGTTCTTACAAGAGTTCTACCAGGATGATGAACTCGGGAAGAAGCAGTTCAAGTATGGGAACCAGTTGGTTCGGCTGGCTCATCGGGAACAGGTGGCTCTGTATGTGGACCTGGACGACGTAGCCGAGGATGACCCCGAGTTGGTGGACTCAATTTGTGAGAATGCCAGGCGCTACGCGAAGCTCTTTGCTGATGCCGTACAAGAGCTGCTGCCTCAGTACAAGGAGAGGGAAGTGAGTGGTTAG	288	ATG	TAG	115	397	ENST00000463722	ENST00000463722	retained_intron		ENSG00000166508	protein_coding	High-throughput Literature Mining	Yes
SPROHSA009451	ATGCGGCTGCGGATGGAGTTGGGTGCTCCAGAAGAGATGGGGCAGGTGCCCCCACTTGACTCTCGCCCCAGCTCCCCAGCCCTCTACTTCACCCACGATGCCAGCCTGGTTCACAAATCTCCAGACCCCTTCGGAGCAGTAGCAGCTCAGAAGTTCAGCCTGGCCCACTCCATGTTGGCCATCAGTGGTCACCTAGACAGCGACGATGATAGTGGCTCCGGAAGCCTGGTTGGCATTGACAACAAAATCGAGCAAGCCATGAGAGATGGTTGTGGTCATGAAGTTCTTCCGATGGGTTAG	300	ATG	TAG	181	475	ENST00000496728	ENST00000496728	processed_transcript		ENSG00000166925	protein_coding	High-throughput Literature Mining	Yes
SPROHSA009460	ATGTCGCCCCTCAAGAATGGCATGATCGAGGACTGGGAGTGCTTCCGAGCCATCCTGGATCACACCTACAGCAAACACGTCAAGTCTGAGCCAAACCTGCACCCAGTGCTCATGTCCGAGGCTCCGTGGAACACACGGGCCAAGCGGGAGAAGCTGACAGAGCTGATGTTCGAGCAGTACAACATTCCTGCCTTCTTCTTATGCAAGACGGCTGTGCTCACCGCGTATCCTCTGGACTGA	240	ATG	TGA	8	242	ENST00000489904	ENST00000489904	retained_intron		ENSG00000077080	protein_coding	High-throughput Literature Mining	Yes
SPROHSA009467	ATGGGGAAGGCCTACCACCCTGGCTGCTTCACCTGCGTGGTGTGTCACCGCGGCCTCGACGGCATCCCCTTCACAGTGGATGCTACGAGCCAGATCCACTGCATTGAGGACTTTCACAGGAAGTTTGCCCCAAGATGCTCAGTGTGCGGTGGGGCCATAATGCCTGAGCCAGGTCAGGAGGAGACTGTGAGAATTGTTGCTCTGGATCGAAGTTTTCACATTGGCTGTTACAAGTGCGAGGTCAGGGGCCCCCAGCACGTGCAAGGGGCTGGCAGTGTCTAG	282	ATG	TAG	286	562	ENST00000488670	ENST00000488670	retained_intron		ENSG00000087077	protein_coding	High-throughput Literature Mining	Yes
SPROHSA009470	ATGCAGCACCATGTCCTGCCTATCCAGGCCAGGCTGGGCAGCATTGCAGAGATTGACCTGGGTGTGCCGCCGCCCGTGATGAAGACCTTCAAGGAGTTTCTCCTCTCCCTGGATGACTCGGTGGATGAGACGGAGGCCGTCAAGCGCTATAATGACTACAAGCTGGATTTCCGGAGGCAACAGATGCAGGATTTCTTCCTGGCGCACAAAGATGAGGAGTGA	222	ATG	TGA	10	226	ENST00000423692	ENST00000423692	nonsense_mediated_decay		ENSG00000087087	protein_coding	High-throughput Literature Mining	Yes
SPROHSA009472	ATGCGGGTGGCGCTCTCAGAGCCCCAGCCAGAGAGGAGGTTTTTCCGTCGTGGCTGGGTGACCTTCGACCGCAGTGTTAACATTAAAGAGATCTGTTGGAACCTGCAGAACATCCGTGTGAGTGCTGGGGGTGGGACTGTGGGGAAGAGGAAGGGAGACTCTGTGCCACACGGGACCTCTGTGTGA	186	ATG	TGA	17	197	ENST00000466432	ENST00000466432	retained_intron		ENSG00000087087	protein_coding	High-throughput Literature Mining	Yes
SPROHSA009477	ATGCTGTCCCGCCACGGCAAGCTGTGGTCCAACTTCTGGGGCGCCCTGAGCCCCGATGAGTACTACGCCCGCTCCGAGGACTACGTGGAGCTGGTGCAGCGGAAGCGAGTGTGA	114	ATG	TGA	108	216	ENST00000463479	ENST00000463479	retained_intron		ENSG00000106397	protein_coding	High-throughput Literature Mining	Yes
SPROHSA009479	ATGGAGAAATACGCTGACCGGGAGGATATGATCATCATGTTTGTGGATAGCTACGACGTGATTCTGGCCGGCAGCCCCACAGAGCTGCTGAAGAAGTTCGTCCAGAGTGGCAGCCGCCTGCTCTTCTCTGCAGAGAGCTTCTGCTGGCCCGAGTGGGGGCTGGCGGAGCAGTACCCTGAGGATTCATCGGTTTTGCCACCACCATCCACCAAATCGTGCGCCAGTGGAAGTACAAGGATGATGACGACGACCAGCTGTTCTACACACGGCTCTACCTGGACCCAGGACTGA	291	ATG	TGA	87	372	ENST00000424135	ENST00000424135	nonsense_mediated_decay		ENSG00000106397	protein_coding	High-throughput Literature Mining	Yes
SPROHSA009507	ATGAACGCCCCTCCAGCCTTCGAGTCGTTCTTGCTCTTCGAGGGCGAGAAGATCACCATTAACAAGGACACCAAGGTACCCAATGCCTGTTTATTCACCATCAACAAAGAAGACCACACACTGGGAAACATCATTAAATCACGTGCCTGCTTCCCCTTCGCCTTCTGCCGTGATTGTCAGTTTCCTGAGGCCTCCCCAGCCACGCTTCCTGTACAGCCTGCAGAACTGTGA	231	ATG	TGA	62	287	ENST00000511313	ENST00000511313	protein_coding		ENSG00000285437	protein_coding	High-throughput Literature Mining	Yes
SPROHSA009516	ATGGATCTCACAGAGTTGAAAAAAGTGCCAAACAACATCCCTCCAGATATTGTTAAACTTGACTTGTCATACAATAAAATCAACCAACTTCGACCCAAGGAATTTGAAGATGTTCATGAGCTGAAGAAATTAAACCTCAGCAGCAATGGCATTGAATTCATCGATCCTGGGTCTTTGAGATGA	183	ATG	TGA	126	303	ENST00000485478	ENST00000485478	processed_transcript		ENSG00000128606	protein_coding	High-throughput Literature Mining	Yes
SPROHSA009524	ATGGTAAAAGCAAAGAAAGCTGCTCAAGAACAAGTGCTGAATGCAAGTAGAGCCAAGAAATGA	63	ATG	TGA	2057	2114	ENST00000492497	ENST00000492497	retained_intron		ENSG00000105821	protein_coding	High-throughput Literature Mining	Yes
SPROHSA009532	ATGCCCCACTTGGAAAACGTGGTGCTTTGTCGCGAGTCTCAAGTGTCCATCTTGCAGTCCTTGTTTGGAGAGAGACATCATTTCAGCTTTCCATCCATTTTTATTTATGGACATACTGCTAGTGGAAAGACCTATGTAACACAAACGTTGTTGAAAACTTTAGAGGGACTCAGACAGGCACTTAGAATATGCTGCCTTTAA	201	ATG	TAA	96	291	ENST00000422497	ENST00000422497	nonsense_mediated_decay		ENSG00000164815	protein_coding	High-throughput Literature Mining	Yes
SPROHSA009546	ATGGCGCCCAACATCTACTTGGTTCGCCAGCGGATCAGTCGACTCGGCCAGAGGATGTCCGGCTTCCAGATCAACCTCAACCCGCTCAAGGAGCCACTCGGCTTCATCAAGGTCCTCGAGTGGGTGAGTGCAGCCCGCGCCGGCCAGGCCCGCCTGCCGCTCGGCGCGGCGCCCTAG	177	ATG	TAG	47	218	ENST00000483448	ENST00000483448	retained_intron		ENSG00000008282	protein_coding	High-throughput Literature Mining	Yes
SPROHSA009553	ATGACACTCCAATGGGCTGCAGTGGCAACCTTTCTTTATGCCGAAATAGGACTCATTTTAATCTTCTGCCTACCTTTTATTCCTCCTCAGAGATGGCAGAAGATTTTTTCATTTAATGTCTGGGGTAAAATTGCAACTTTTTGGAACAAGGCTTTCCTTACCATTATCATCCTATTGATTGTTCTATTTCTAGAGTTTTGA	201	ATG	TGA	55	250	ENST00000482371	ENST00000482371	nonsense_mediated_decay		ENSG00000075790	protein_coding	High-throughput Literature Mining	Yes
SPROHSA009555	ATGGATCACACTGACAATGAGTTACAAGGCACTAATAGTTCTGGATCCTTGGGTGGTCTTGATGTTCGCAGACGAATTCCTATAAAGCTCATCTCCAAACAAGCAAACAAAGCGAAACCTGCACCGCGAACTCAAAGAACTATAAACAGGATGCCTGCAAAGGCTCCACCTGGTGATGAAGGTAATTTGTTTAACTAA	198	ATG	TAA	215	407	ENST00000479443	ENST00000479443	retained_intron		ENSG00000105879	protein_coding	High-throughput Literature Mining	Yes
SPROHSA009559	ATGATGGAGCAGAAGAGTACTGCAGTAAAAGCTTTAACAGGTGGAATTGCCCACTTATTCAAACAGAATAAGGTTGTTCATGTCAATGGATATGGAAAGATAACTGGCAAAAATCAAGTCACTGCTACGAAAGCTGATGGCGGCACTCAGGTTATTGATACAAAGAACATTCTTATAGCCACGGGTTCAGAAGTTACTCCTTTTCCTGGAATCACGATGAAGATACAATAG	231	ATG	TAG	526	751	ENST00000451081	ENST00000451081	nonsense_mediated_decay		ENSG00000091140	protein_coding	High-throughput Literature Mining	Yes
SPROHSA009568	ATGCCCCGCTATTGCGCAGCGATTTGTTGTAAGAACCGCCGGGGACGAAACAATAAAGACCGGAAGCTGAGTTTTTATCCGAAAGAATTATTCCATATTTATTACGACTGA	111	ATG	TGA	97	202	ENST00000489738	ENST00000489738	processed_transcript		ENSG00000135241	protein_coding	High-throughput Literature Mining	Yes
SPROHSA009578	ATGAAGATGCATTCCACTGAGAGTCTACTAAAGAAAATTGAGCGGGAAACATGGCGGGAAAGTGGCGTTTCATTAATTGCTACTGTAACTCGTCTAATGGAGAGGTTGTTAGATTACAGAACTTCTATAAGACTGAACTGA	141	ATG	TGA	20	155	ENST00000428053	ENST00000428053	nonsense_mediated_decay		ENSG00000128512	protein_coding	High-throughput Literature Mining	Yes
SPROHSA009609	ATGATTGTGGGAACACTGAAAGGTTTTGACCAGACCATTAATTTGATTTTGGATGAAAGCCATGAACGAGTATTCAGCTCTTCACAGGGGGTAGAACAAGTGGTACTAGGATTATACATTGTAAGAGGTGACAACGTTGCAGTCATTGGAGAAATCGATGAAGAAACAGATTCTGCGCTTGATTTGGGGAATATTCGAGCAGAACCTTTAAATTCTGTAGCACACTGA	228	ATG	TGA	1530	1752	ENST00000422760	ENST00000422760	protein_coding		ENSG00000128534	protein_coding	High-throughput Literature Mining	Yes
SPROHSA009616	ATGAGTGGTGTTAAGAATAATGTTGGAAGAGGGATCAATGTTGCCTTGGCAAATGGAAAAACAGGAGAAGTATTAGACACTAAATATTTTGACATGTGGGGAGGAGGTAAGCATAAATAA	120	ATG	TAA	368	482	ENST00000497622	ENST00000497622	retained_intron		ENSG00000196937	protein_coding	High-throughput Literature Mining	Yes
SPROHSA009617	ATGGATTTTTTTCCAGGATTAAATTTGGAAGGCTATCCTAACAGAGACAGTACGAAATATGCTGAGATTTATGGCATTTCTTCTGCTCACACTTTGTTGCGGGGGACACTGAGATATAAGGGATTGGAATGCTGA	135	ATG	TGA	22	151	ENST00000460376	ENST00000460376	retained_intron		ENSG00000008311	protein_coding	High-throughput Literature Mining	Yes
SPROHSA009625	ATGGCGGGTGTGCTGAAGAAGACCACTGGCCTTGTGGGATTGGCTGTGTGCAATACTCCTCACGAGAGGCTAAGAATATTGTACACAAAGATTCTTGATGTTCTTGAGGAAATCCCTAAAAATGCAGCATATAGAAAGTATACAGAACAGATTACAAATGAGAAGCTGGCTATGGTTAAAGCGCCTATCATAATGCAAATTATCAGTAGTTAA	213	ATG	TAA	6	213	ENST00000466896	ENST00000466896	nonsense_mediated_decay		ENSG00000128609	protein_coding	High-throughput Literature Mining	Yes
SPROHSA009643	ATGGTGGAGGTGCGCAAGGAGAAACAGTTCCAGAAAGTGATCACAGAATACCTGAATGCCCAAGAGTCAGCCAAGAGCGCCAGGCTGAACCTGTGGCGCTATGGAGACTTTCGAGCTGATGATGCAGACGAATTTGGCTACAGCCGCTAA	150	ATG	TAA	746	890	ENST00000489417	ENST00000489417	retained_intron		ENSG00000197157	protein_coding	High-throughput Literature Mining	Yes
SPROHSA009666	ATGGCGGCGCCCTGTGAGGGACAAGCGTTTGCCGTAGGGGTTGAAAAGAATTGGGGTGCAGTAGTTCGCTCCCCAGAAGGGACCCCCCAGAAAATCCGGCAGCTGATAGATGAGGGGATTGCCCCGGAAGAGGGAGGCGTGGACGCATAA	150	ATG	TAA	8	152	ENST00000483827	ENST00000483827	nonsense_mediated_decay		ENSG00000091732	protein_coding	High-throughput Literature Mining	Yes
SPROHSA009681	ATGGCGGCTGGCGGAGCTGTCGCTGCGGCGCCCGAGTGCCGGCTTCTCCCCTACGCGCTACACAAGTGGAGCTCCTTTTCCTCCACCTACCTTCCCGATTCCACTCTTGTCCTGGGGACCCAGCTTTAA	129	ATG	TAA	44	167	ENST00000494286	ENST00000494286	processed_transcript		ENSG00000128585	protein_coding	High-throughput Literature Mining	Yes
SPROHSA009686	ATGGGTGGGACCACCAGCACCCGCCGGGTCACCTTCGAGGCGGACGAGAATGAGAACATCACCGTGGTGAAGGGCATCCGGCTTTCGGAAAATGTGATTGATCGAATGAAGGAATCCTCTCCATCTGGTTCGAAGTCTCAGCGGTATTCTGGTGCTTATGGTGCCTCAGTTCCCCTAAGGACCCCTACCTGA	192	ATG	TGA	151	337	ENST00000457942	ENST00000457942	processed_transcript		ENSG00000106554	protein_coding	High-throughput Literature Mining	Yes
SPROHSA009688	ATGCTTTACAACACAGCTGACGAGCTCCTGAACCTGGTGGTGGACCAGGGTGTGAAGTACACGGAGCTGGAGTACATCCACGCTCTGACCCTGCTGCACCGCAGCCAGACTGGGGTGGGGGAACTGACCACCCAGAACACGAGGCTGCAGAGGCTCAAAGAGATCATCTGCGAGCAGGCTGCCATCAAGCAAGCCACCAAGGACAAGAAGATAACTACCGTTTAG	225	ATG	TAG	248	467	ENST00000466000	ENST00000466000	processed_transcript		ENSG00000131558	protein_coding	High-throughput Literature Mining	Yes
SPROHSA009691	ATGATGGGTGCGAGTGCCTGGCATGTATACACACTCACTGTCTCCTTGGGCTCACAGGTCCTGATCCGGTTCCCCATGCAGAGGAACTTGGTGGTGATCCCCAAGTCTGTGACACCAGAACGCATTGCTGAGAACTTTAAGGTCTTTGACTTTGAACTGAGCAGCCAGGATATGACCACCTTACTCAGCTACAACAGGAACTGGAGGGTCTGTGCCTTGTTGAGCTGTACCTCCCACAAGGATTACCCCTTCCATGAAGAGTTTTGA	267	ATG	TGA	1322	1583	ENST00000465351	ENST00000465351	retained_intron		ENSG00000085662	protein_coding	High-throughput Literature Mining	Yes
SPROHSA009696	ATGGATGATTTTGAGCGTCGCAGAGAACTTAGAAGGCAAAAGAGGGAGGAGATGCGACTCGAAGCAGAAAGAATCGCCTACCAGAGGAATGACGATGATGAAGAGGAGGCAGCCCGGGAACGGCGCCGCCGAGCCCGACAGGAACGGCTGCGGCAGAAGCAGGAGGAAGAATCCTTGGGACAGGTGACCGACCAGCAGAAAATGAAACTACCGAGAAGGAAGAAAAAAGTGAAAGTCGCCAAGAAAGATACGAGATAG	258	ATG	TAG	242	494	ENST00000430085	ENST00000430085	nonsense_mediated_decay		ENSG00000122786	protein_coding	High-throughput Literature Mining	Yes
SPROHSA009703	ATGTGCGACAAGGAGTTCATGTGGGCCCTGAAAAACGGAGACTTGGATGAGGTGAAAGACTATGTGGCCAAGGGTGCTGATAAGACTGTGAAAGGCCCAGATGGACTGACCGCCTTTGAAGCCACTGACAACCAGGCAATCAAAGCTCTTCTCCAGTGA	159	ATG	TGA	253	406	ENST00000435723	ENST00000435723	protein_coding		ENSG00000105887	protein_coding	High-throughput Literature Mining	Yes
SPROHSA009720	ATGATGGAAGCCTTGGGGTTTCTAAAATTGGAAGTGAATGGCCCCATGGTGACGGTGGCCCTGTCAGTGGCTCTCTTGGCCCTCCTGAAATGGTACTCCACATCAGCATTCTCAAGACTGGAGAAGTTAGGCCTCAGACATCCCAAGCCTTCTCCTTTCATTGGAAACTTGACATTTTTCCGCCAGGGTTTTTGGGAAAGCCAAATGGAGCTCAGAAAGCTGTATGGACCTCTGTGTGGTCTGTAG	246	ATG	TAG	86	326	ENST00000414041	ENST00000414041	nonsense_mediated_decay		ENSG00000059377	protein_coding	High-throughput Literature Mining	Yes
SPROHSA009740	ATGACGGTGTTCTTTAAAACGCTTCGAAATCACTGGAAGAAAACTACAGCTGGGCTCTGCCTGCTGACCTGGGGAGGCCATTGGCTCTATGGAAAACACTGTGATAACCTCCTAAGGAGAGCAGCCTGTCAAGAAGCTCAGGTGTTTGGCAATCAACTCATTCCTCCCAATGCACAAGTGAAGAAGGCCACTGTTTTTCTCAATCCTGCAGCTTGCAAAGGGTAG	225	ATG	TAG	1	220	ENST00000496784	ENST00000496784	retained_intron		ENSG00000006530	protein_coding	High-throughput Literature Mining	Yes
SPROHSA009741	ATGGATGTGACTATTGTTAAGACAGATTATGAGGGACAAGCCAAGAAACTCCTGGAACTGATGGAAAACACGGATGTGATCATTGTTGCAGGAGGAGATGGGACACTGCAGGAGGTTGTTACTGGTGTTCTTCGACGAACAGATGAGGCTACCTTCAGTAAGATTCCCATTGGATTTATCCCACTGGGAGAGACCAGTAGTTTGAGTCATACCCTCTTTGCCGAAAGTGGAAACAAAGTCCAGTAG	246	ATG	TAG	39	279	ENST00000496273	ENST00000496273	processed_transcript		ENSG00000006530	protein_coding	High-throughput Literature Mining	Yes
SPROHSA009761	ATGGGCTGCATCGGCTCCCGGACTGTGGGGAATGAGGTGATTGCAGTGGATTGGAAGGGCCTGAAGGATGTCGATCAAATCAACATGGACAGCACCAGCTCACTGCACGGGAGCAGCCTCCATCGGCCATCGACTGAGCAAACTCGAACTGATTTCTCCTGGGACGGCATCAACGTGAGTGCAGCTGCCCCCAGACCTCCCCATCCTCCCGAACTCCTCCTCCTCATCTTCTCCCTTGCACCTTCCAACCAGCACGGTATTCCCTGGCTCCAATAG	276	ATG	TAG	167	437	ENST00000519161	ENST00000519161	retained_intron		ENSG00000159784	protein_coding	High-throughput Literature Mining	Yes
SPROHSA009791	ATGCAGAAATACGAGAAACTGGAAAAGATTGGGGAAGGCACCTACGGAACTGTGTTCAAGGCCAAAAACCGGGAGACTCATGAGATCGTGGCTCTGAAACGGGTGAGGCTGGATGACGATGATGAGGGTGTGCCGAGTTCCGCCCTCCGGGAGATCTGCCTACTCAAGGAGCTGAAGCACAAGAACATCGTCAGGTGTGCGGGAGGCGGGTGCTCCTTGCCGGTGTGGCCGCTTGGGGGAGGCGGGGGCTGA	252	ATG	TGA	46	292	ENST00000469108	ENST00000469108	retained_intron		ENSG00000164885	protein_coding	High-throughput Literature Mining	Yes
SPROHSA009806	ATGGGGGGCGGCGGGTCGGCCCTGAGGGTCTGCGCCGACCACCGCGGGGGCATCAACTGGCTGAGCCTGAGCCCCGACGGGCAGCGCCTGCTGACGGGCAGCGAGGACGGCACGGCCCGGCTCTGGAGCACCGCGGACGGCCAGTGCTGCGCGCTCCTGCAAGGTGCCTTGTGGCCTCTTTGTGGCCAATTGTGCTCTTCTGCTGGCATTTCCTGTTGA	219	ATG	TGA	400	613	ENST00000484630	ENST00000484630	retained_intron		ENSG00000187260	protein_coding	High-throughput Literature Mining	Yes
SPROHSA009837	ATGCTGAAAAACGTGGGTTTTTCATTGAGGAAAGATGATGCTTTATCACTTAAGGAATTGATCACTGAAGCCCAGACCAAAGCCAGCGGGGCAGGCAGCGAGTTTCAGGACCAGACCAGGGTACGCGTGCGACGCTTGATCTGCTTCCTAAGTCCCTAA	159	ATG	TAA	59	212	ENST00000475176	ENST00000475176	retained_intron		ENSG00000146909	protein_coding	High-throughput Literature Mining	Yes
SPROHSA009932	ATGATGGGTGGCCATGCCATCCGCATCCTGGGCTGGGGAGTGGAGAATGGCACACCCTACTGGCTGGTTGCCAACTCCTGGAACACTGACTGGGGTGACAATGGCTTCTTTAAAATACTCAGAGGACAGGATCACTGTGGAATCGAATCAGAAGTGGTGGCTGGAATTCCACGCACCGATCAGTACTGGGAAAAGATCTAA	201	ATG	TAA	30	225	ENST00000526481	ENST00000526481	nonsense_mediated_decay		ENSG00000164733	protein_coding	High-throughput Literature Mining	Yes
SPROHSA009940	ATGGGGATGGTTCTTCTAAATGAAGCAGCAACTTCGAAAGGCGATGTTGGAAAAAGACGGATAATTTGCCTAGTGGGATTGGGCCTGGTGGTCTTCTTCTTCAGTTTTCTACTTTCAATATTTCGTTCCAAGTACCACGGCTATCCTTATAGCTTTTTAATTAAATGA	168	ATG	TGA	1016	1178	ENST00000515859	ENST00000515859	nonsense_mediated_decay		ENSG00000104723	protein_coding	High-throughput Literature Mining	Yes
SPROHSA009957	ATGAAGTCCACTTTCGAAAAGAAGATGCAAAGGCAGCATGAACTTAGTGAGAGCTGTAGTGCAAGTGCCCTTCAGGCAAGATTGAAAGTAGCTGCACATGAAGCTGAGGAAGAATCTGATAATATTGCAGAAGACTTCTTGGAGGGAAAGATGGAAATAGATGATTTTCTCAGTAGCTTCATGGAAAAGAGAACAATTTGCCACTGTAGAAGAGCCAAGGAAGAGAAACTTCAGCAGGCGATAGCAATGCACAGCCAATTTCATGCTCCACTATAG	276	ATG	TAG	1174	1444	ENST00000425020	ENST00000425020	nonsense_mediated_decay		ENSG00000155975	protein_coding	High-throughput Literature Mining	Yes
SPROHSA009958	ATGAGCTGGCTTTTTCCCCTGACCAAGAGCGCCTCCTCCTCCGCGGCTGGGTCCCCCGGTGGCCTCACCAGCCTCCAGCAGCAGAAGCAGCGCCTGATCGAGTCCCTCCGGAACTCACACTCCAGTCTATTTCCAGTATCCCTTGCTGCCCAGGCTTCGCCACTGATCTTTCCCTTTGCCCACCTGATTGCCGCGTCAGCAGAATTGTTAAAATACAATTGTGAAGAGTAA	231	ATG	TAA	1	226	ENST00000521005	ENST00000521005	protein_coding		ENSG00000155975	protein_coding	High-throughput Literature Mining	Yes
SPROHSA009985	ATGATACTCTTCTGCTTGACCTGCTGTCAGGTTTCAGCAGCCAGGGAAGAGGTACCTGGTCGACGAGGTTTTCCAGGTTACATGTATACAGATTTAGCCACGATATATGAACGCGCTGGGCGAGTGGAAGGGAGAAACGGCTCGATTACTCAAATCCCTATTCTAACCATGCCTAATGATGGTAAGTTTTGGTATTTGGATTATAACACACCTAATCATTTTAAAGAGAGAGAAGACCCATCTACCTTTTCGAGTTGA	258	ATG	TGA	2813	3065	ENST00000523482	ENST00000523482	retained_intron		ENSG00000147416	protein_coding	High-throughput Literature Mining	Yes
SPROHSA009987	ATGCTTGGTCGGGTATTCAATGGATCGGGAAAACCCATTGACAGAGGTCCTGTTGTACTGGCCGAAGACTTCCTTGATATCATGGGTCAGCCAATCAACCCTCAATGTCGAATCTACCCAGAGGAAATGATTCAGACTGGCATTTCGGCCATCGATGGGATGAACAGTATTGCTAGGGGGCAGAAAATTCCTATCTTCTCTGCTGCTGGGCTACCACACAATGAGGTGAGGACTGGGATCGGTTTGCTATGA	252	ATG	TGA	346	592	ENST00000519667	ENST00000519667	protein_coding		ENSG00000147416	protein_coding	High-throughput Literature Mining	Yes
SPROHSA009990	ATGCTGAGCCGGCTCGGGGCGCTGCTGCAGGAAGCCGTGGGGGCGCGCGAGCCCAGCATTGACCTGCTGCAGGCCTTCGTGGAGCACTGGAAGGGCATCACGCACTACTACATCGAGAGCACAGGTGCGGCCTGGCCCTCCCCAGCCCAGGGACCCTGGAGGGAGCGGGGAGGAAGGAGTGTGCAGAGTGTCACCATTCAGGTGTCCTGGGAAAGGTAA	219	ATG	TAA	51	264	ENST00000488968	ENST00000488968	retained_intron		ENSG00000158863	protein_coding	High-throughput Literature Mining	Yes
SPROHSA010033	ATGAAGCCAATTCAAAAACTCCTAGCTGGCCTTATTCTACTGACTTGGTGCGTGGAAGGCTGCTCCAGCCAGCACTGGTCCTATGGACTGCGCCCTGGAGGAAAGAGAGATGCCGAAAATTTGATTGATTCTTTCCAAGAGATAGTCAAAGAGGTTGGTCAACTGGCAGAAACCCAACGCTTCGAATGCACCACGCACCAGCCACGTTCTCCCCTCCGAGACCTGAAAGGAGCTCTGGAAAGTCTGATTGAAGAGGAAACTGGGCAGAAGAAGATTTAA	279	ATG	TAA	32	305	ENST00000421054	ENST00000421054	protein_coding		ENSG00000147437	protein_coding	High-throughput Literature Mining	Yes
SPROHSA010040	ATGGCAGGAGCTGGAGGAGGGAATGATATTCAGTGGTGTTTTTCTCAGGTGAAAGGAGCAGTAGATGATGATGTAGCAGAAGATCACTTATTTGAGACATAG	102	ATG	TAG	292	388	ENST00000520329	ENST00000520329	nonsense_mediated_decay		ENSG00000221914	protein_coding	High-throughput Literature Mining	Yes
SPROHSA010043	ATGTCGTCCCACCTAGTCGAGCCGCCGCCGCCCCTGCACAACAACAACAACAACTGCGAGGAAAATGAGCAGTCTCTGCCCCCGCCGGCCGGCCTCAACATCAGAAGAAGAAGTTGTAGAAGGAGAGAAGGAAGTCGAGGCTTTGAAGAAAAGTGCGGACTGGGTATCAGACTGGTCCAGTAG	183	ATG	TAG	77	254	ENST00000520077	ENST00000520077	nonsense_mediated_decay		ENSG00000104765	protein_coding	High-throughput Literature Mining	Yes
SPROHSA010051	ATGACGCTGCGCGCGGCCGTCTTCGACCTTGACGGGGTGCTGGCGCTGCCAGCGGTGTTCGGCGTCCTCGGCCGCACGGAGGAGGCCCTGGCGCTGCCCAGGACTTCTGAATGA	114	ATG	TGA	14	122	ENST00000520666	ENST00000520666	processed_transcript		ENSG00000120915	protein_coding	High-throughput Literature Mining	Yes
SPROHSA010059	ATGGTGTTCTACTTCACCAGCAGCAGCGTTAATTCATCTGCCTACACTATTTACATGGGAAAAGATAAATATGAAAATGAAGATCTGATCAAGCATGGCTGGCCTGAAGATATCTGGTTTCATGTGGACAAACTCTCTTCGGCTCATGTATACCTTCGATTACATAAGGGAGAGAATATAGAAGACATCCCAAAGGAAGTGCTGATGGACTGTGCCCACCTTGTGAAGGCCAATAGCATTCAAGGAGCTATTCATCACTAA	261	ATG	TAA	87	342	ENST00000524084	ENST00000524084	nonsense_mediated_decay		ENSG00000147419	protein_coding	High-throughput Literature Mining	Yes
SPROHSA010066	ATGAGGCAGAAGCGGAAAGGAGATCTCAGCCCTGCTGAGCTGATGATGCTGACTATAGGAGATGTTATTAAACAACTGATTGAAGCCCACGAGCAGGGGAAAGACATCGATCTAAATAAATTGCTGTCGTGGCTGTGA	138	ATG	TGA	148	280	ENST00000380353	ENST00000380353	protein_coding		ENSG00000134014	protein_coding	High-throughput Literature Mining	Yes
SPROHSA010076	ATGAAACTGTATTGCCTGTCAGGGCACCCAACCTTACCATGCAATGTGCTCAAATTCAAATCAACCACCATTATGTTGGACTGCGGACTGGACATGACTTCTACCCTCAATTTCCTTCCTTTGCCACTTGTTCAAAGTCCCAGGCTGTCCAATCTTCCTGGCTGGTCCCTGAAGGATGGAAATGCTTTCTTGGACAAGGTAATATCTAAGACTACAAACTAA	222	ATG	TAA	96	312	ENST00000520831	ENST00000520831	retained_intron		ENSG00000104299	protein_coding	High-throughput Literature Mining	Yes
SPROHSA010082	ATGGCGGAGAAGACTCAAAAGAGTGTGAAGATTGCTCCTGGAGCAGTTGTATGTGTAGAAAGTGAAATCAGAGGAGATGTAACTATCGTTACCCAGATAATATCACTCCTGACACTGAAGATCCAGAACCAAAACCTATGA	141	ATG	TGA	65	200	ENST00000522141	ENST00000522141	nonsense_mediated_decay		ENSG00000104671	protein_coding	High-throughput Literature Mining	Yes
SPROHSA010089	ATGGAATTACAGGTCAAGTGTTTCTCTCCTGAGGCAAAGCCCAACACACCTGTCTTTTGTCCACTTCTCCAGCAAATTAGATTTGTCTCTGGGAATGTGTTTGTAACATACCAACCTACTGCAGACCAGCAGAGGGAGCTCCCATGTTGA	150	ATG	TGA	369	513	ENST00000522694	ENST00000522694	nonsense_mediated_decay		ENSG00000157110	protein_coding	High-throughput Literature Mining	Yes
SPROHSA010092	ATGTGGAACACAGCTGTCCACTCTGAATTCATGCATGATCATGCTGATTATGGCTTTCCAAGTTGTGAGGGTAAATTCAATTGGCGTGTTATTAAGGAAAAGCGGGATGCCTATGTGAGCCGCCTGAATGCCATCTATCAAAACAATCTCACCAAGCCGCAGCGTCATTGTTGGTGCAGGTTACATTGCTGTGGAGATGGCAGGGATCCTGTCAGCCCTGGGTTCTAA	228	ATG	TAA	168	390	ENST00000523295	ENST00000523295	nonsense_mediated_decay		ENSG00000104687	protein_coding	High-throughput Literature Mining	Yes
SPROHSA010095	ATGGACGACAAGGCGTTCACCAAGGAGCTGGACCAGTGGGTCGAGCAGCTGAACGAGTGTAAGCAGCTGAACGAGAACCAAGTGCGGACGCTGTGCGAGAAGGCAAAGGAAATTTTAACAAAAGAATCAAATGTGCAAGAGTAA	144	ATG	TAA	176	314	ENST00000518564	ENST00000518564	protein_coding		ENSG00000104695	protein_coding	High-throughput Literature Mining	Yes
SPROHSA010099	ATGTGTGATCTGTTATGGTCAGATCCAGATGATCGTGGTGGATGGGGTATTTCACCACGTGGTGCTGGCTACACATTTGGACAAGACATTTCTGAAACCTTTAACCATGCCAATGGTCTCACACTGGTTTCTCGTGCCCACCAGCTTGTAATGGAGGTATGTACTTTCCTGACAGAATGA	180	ATG	TGA	305	479	ENST00000523804	ENST00000523804	retained_intron		ENSG00000104695	protein_coding	High-throughput Literature Mining	Yes
SPROHSA010107	ATGTGGAGAGCTGGCAGCATGTCGGCCGAGCTGGGAGTCGGGTGCGCATTGCGGGCGGTGAACGAGCGCGTGCAGCAGGCTGTGGCGCGGCGGCCGCGGGATCTCCCAGCCATCCAGCCCCGGCTAGTGGCGGTCAGCAAAACCAAACCTGCAGACATGGTGATCGAGGCCTATGGACATGGGCAGCGCACTTTTGGCGAGAACTACGTAAGAGCCCTTTCCTGA	225	ATG	TGA	50	269	ENST00000518036	ENST00000518036	nonsense_mediated_decay		ENSG00000147471	protein_coding	High-throughput Literature Mining	Yes
SPROHSA010117	ATGAACTATATGCCTGGCACCGCCAGCCTCATCGAGGACATTGACAAAAAGCACTTGGTTCTGCTTCGAGATGGAAGGACACTTATAGGCTTTTTAAGAAGCATTGATCAATTTGGAACTTCATGTTCATGCTAA	135	ATG	TAA	168	297	ENST00000523511	ENST00000523511	nonsense_mediated_decay		ENSG00000175324	protein_coding	High-throughput Literature Mining	Yes
SPROHSA010131	ATGTGGAGCTGGAAGTGCCTCCTCTTCTGGGCTGTGCTGGTCACAGCCACACTCTGCACCGCTAGGCCGTCCCCGACCTTGCCTGAACAAGACTGCTGGAGTTAA	105	ATG	TAA	86	185	ENST00000530701	ENST00000530701	processed_transcript		ENSG00000077782	protein_coding	High-throughput Literature Mining	Yes
SPROHSA010135	ATGAGGGACAACCTGTTTGAAATAATAACAAGCTCCAGGACCTTCTACGTACAGGTACAATGTACAATCTGA	72	ATG	TGA	197	263	ENST00000521382	ENST00000521382	processed_transcript		ENSG00000169499	protein_coding	High-throughput Literature Mining	Yes
SPROHSA010140	ATGAAAGCACTTTGGTTGAGGATGAGCCTGATGAAGTCCTCCGATATTGATCAGGATTTATTCACAGACAGTTACTGCAAGGTGTGCAGTGCACAGCTGATCTCCGAATCGCAGCGTGTGGCCCACTACGAGTGTGGTGCAGTTCCTCTGGGAATGAGCAATGTAACTTAA	171	ATG	TAA	390	555	ENST00000523823	ENST00000523823	processed_transcript		ENSG00000165061	protein_coding	High-throughput Literature Mining	Yes
SPROHSA010142	ATGAAGTTTGTAAGAAGCTGTGGTGTTTCTTTCTGTCAGGTTCTGAAGAAAGTCTCCAAATACATTCAAGAGCAGAATGAGAAGATCTATGCTCCACAAGGCCTCCTCCTGACAGACCCTATTGAGCGAGGACTGCGAGTTATTGAAATTACCATTTATGAAGACAGAGGCATGAGCAGTGGAAGATAA	189	ATG	TAA	57	240	ENST00000523128	ENST00000523128	retained_intron		ENSG00000147533	protein_coding	High-throughput Literature Mining	Yes
SPROHSA010147	ATGGTGACGTACCTGCTGCGAATGATGACCAGCTGGGCCATTGTCTGCAGCGTGTGGTACCTGCCTCCCATGACTAGAGAGGCAGATGAAGATGCTGTCCAGTTTGCGAATAGGGTGAAATCTGCCATTGCCAGGCAGGGAGGACTTGTGGACCTGCTGTGGGATGGGGGCCTGAAGAGGGAGAAGGTGAAGGACACGTTCAAGGAGGAGCAGCAGAAGCTGTACAGCAAGATGATCGTGGGGAACCACAAGGACAGGAGCCGCTCCTGA	270	ATG	TGA	200	464	ENST00000521349	ENST00000521349	retained_intron		ENSG00000158669	protein_coding	High-throughput Literature Mining	Yes
SPROHSA010150	ATGCTGTCTTGGGATGTAGGAAAAATAAATCCACAAAAGCTACCAAGTTTGAAGGGGACCATGAGTCTTCAGGCTGGAGCTTCCAAACCAGATGAAAACCCCACAATTAACCTGCAGTTTAAGATCCAGCAGCTGGCCATTTCTGGACTCAAGGTGAATCGTCTGGATATGTATGGAGAAAAGTACAAACCCTTTAAGGGCATAAAATACATGACCAAAGCTGGGAAGTTCCAAGTTCGAACCTGA	246	ATG	TGA	896	1136	ENST00000530375	ENST00000530375	nonsense_mediated_decay		ENSG00000070718	protein_coding	High-throughput Literature Mining	Yes
SPROHSA010165	ATGTCAACTTTATTTATCTTCTATACAGATCTCAGAAAAAATGAAGATAAATTGAACCATCATCAGCGAATTGGGCTGAAATATTTTGGGGACTTTGAAAAAAGAATTCCTCGTGAAGAGATGTTACAAATGCAAGATATTGTACTAAATGAAGTTAAAAAAGTGGATTCTGAATACATTGCTACAGTCTGTGGCAGTTTCAGAAGAGGTGCAGAGTCCAGTGGTGACATGGATGTTCTCCTGACCCATCCCAGCTTCACTTCAGAATCAACCAAACAGGTGCCTCAGAGTTTATAA	297	ATG	TAA	29	320	ENST00000519524	ENST00000519524	retained_intron		ENSG00000070501	protein_coding	High-throughput Literature Mining	Yes
SPROHSA010171	ATGTGTAACACACCAACGTACTGTGACCTAGGAAAGGCTGCTAAGGATGTCTTCAACAAAGGATATGGCTTTGGCATGGTCAAGATAGACCTGAAAACCAAGTCTTGTAGTGGAGTGGAATTTTCTACTTCTGGTCATGCTTACACTGATACAGGGAAAGCATCAGGCAACCTAGAAACCAAATATAAGGTCTGTAACTATGGACTTACCTTCACCCAGAAATGGAACACAGACAATACTCTAGGGACAGAAATCTCTTGGGAGAATAAGAAAGAAGAGTGGGAAATTGAAGGCCTCCTATAA	303	ATG	TAA	2	299	ENST00000522010	ENST00000522010	nonsense_mediated_decay		ENSG00000078668	protein_coding	High-throughput Literature Mining	Yes
SPROHSA010178	ATGCCTCTTGGAAGTCAGGAGTCTTCAGACAGTCTAGCTGCAGAGATTGTTACACCTGAAATCAGGGAGAAACTTATTCGTCTTCAGCATGAGAATAAGATGTTAAAGCTTAACCAAGAAGGTTCGGACAATGAAAAAATAGCCTTATTGCAGAGCCTTCTAGATGATGCAAATCTACGCAAGAATGAACTGGAGACAGAGAATAGGTACTTGTGCCCATAA	222	ATG	TAA	83	299	ENST00000526882	ENST00000526882	nonsense_mediated_decay		ENSG00000168172	protein_coding	High-throughput Literature Mining	Yes
SPROHSA010180	ATGCTAGAAAATCAGTGTGACAATAAGGAAGACATTCTTAATAAAGCATTAGAGTTATGTGAAATCCTAGCTAAAGAAAAGGACACTATAAGAAAGGAATATTGGAGATACATTGGAAGATCCCTTCAAAGCAAACACAGCACAGAAAATGACTCACCAACAAATGTACAGCAATAA	177	ATG	TAA	200	371	ENST00000528400	ENST00000528400	retained_intron		ENSG00000168522	protein_coding	High-throughput Literature Mining	Yes
SPROHSA010184	ATGTGTTTGTCAAGGAGCCCTCCTTTGATTGGAAATGATGAGCTACTCCTGGGTCATGAGAAGGCCCCTGCCTTCAGAGACTATGTGGCTGTGGCACGAGGAAGCAAAGATCACAACATTCGTGCCCAAGAACCAGAGAGTGGGCTTTCAGAAGAGACTCAAGTGAAGTGCCTGATGGACCAGGCAACAGACCCCAACATCCTTGGCAGAACCTGGGAAGGATGGGAGCCCTGGATGTGA	240	ATG	TGA	233	467	ENST00000536429	ENST00000536429	protein_coding		ENSG00000253729	protein_coding	High-throughput Literature Mining	Yes
SPROHSA010187	ATGAGTGCCACCTCTCGTAAACGGAAAGAAGAATTAGCTGAAGCATTGAAAAAGCTTATTTTATCTAAGGGCAAAACACCAGCTCTAAAATACCAGCAACTTTTTGAAGATATTCGGGGACAATCTGACATAGCAATTACTAAAGATATGTTTGAAGAAGCACTGCGTGCCCTGGCAGATGATGATTTCCTGACAGTGACTGGGAAGACCGTGCGCTTGCTCTGA	225	ATG	TGA	419	638	ENST00000521151	ENST00000521151	retained_intron		ENSG00000104738	protein_coding	High-throughput Literature Mining	Yes
SPROHSA010206	ATGAACCACATGCATCATGAAGACCAGCAGGTCCGCTATAATGCTCTGCTGGCCGTGCAGAAGCTCATGGTGCACAACTGGGAATACCTTGGCAAGCAGCTCCAGTCCGAGCAGCCCCAGACCGCTGCCGCCCGAAGCTAA	141	ATG	TAA	59	194	ENST00000518072	ENST00000518072	retained_intron		ENSG00000047249	protein_coding	High-throughput Literature Mining	Yes
SPROHSA010207	ATGTGTGAACACCTGCGGCGCTATAATATCATTCCAGTTCTGTCTGATATCCTTCAGGAGTCTGTCAAAGAGAAAGTAACAAGAATCATTCTTGCAGCATTTCGTGGAATACCTTGGCAAGCAGCTCCAGTCCGAGCAGCCCCAGACCGCTGCCGCCCGAAGCTAAGCCTGCCTCTGGCCTTCCCCTCCGCCTCAATGCAGAACCAGTAG	210	ATG	TAG	10	214	ENST00000523343	ENST00000523343	processed_transcript		ENSG00000047249	protein_coding	High-throughput Literature Mining	Yes
SPROHSA010209	ATGCTCCGGGTCAATGAGTACCGCTTTGCTTGGGTGGAAGCAGATGGGGTAAATTGCATAATGGGAGTGTTGAGTAACAAGTGTGGCTTTCAGCTCCAGTATCAAATGATTTTTTCAATATGGCTCCTGGCATTCAGTCCTCAAATGTGTGAACACCTGCGGCGCTATAATATCATTCCAGTTCTGTCTGATATCCTTCAGGAGTCTGTCAAAGAGAAAGTAACAAGAATCATTCTTGCAGCATTTCGTAATCTTGACAAAACTTTTGGAAGTGTCAGATGA	282	ATG	TGA	14	290	ENST00000523426	ENST00000523426	processed_transcript		ENSG00000047249	protein_coding	High-throughput Literature Mining	Yes
SPROHSA010211	ATGACCAAAATGGATATCCGAGGTGCTGTGGATGCTGCTGTCCCCACCAATATTATTGCTGCCAAGAGATGCTTCAAACTGAAGGCAGCCAGTGTGCTAAAACATTTATAA	111	ATG	TAA	247	352	ENST00000519588	ENST00000519588	nonsense_mediated_decay		ENSG00000047249	protein_coding	High-throughput Literature Mining	Yes
SPROHSA010215	ATGGAGGACGAAGTGGTCCGCTTTGCCAAGAAGATGGACAAGATGGTGCAGAAGAAGAACGCGGCTGGAGCATTGGATTTGCTAAAGGAGCTTAAGAATATTCCTATGACCCTGGAATTACTGCAGTCCACAAGAATCGGAATGTCAGTTAATGCTATTCGCAAGCAGAGTACAGATGAGGAAGTTACATCTTTGGCAAAGTCTCTCATCAAATCCTGGAAAAAATTATTAGGTATCATTGATCTTCCCTTACATATATTTATGATGTTGTGA	273	ATG	TGA	34	301	ENST00000518784	ENST00000518784	protein_coding		ENSG00000187735	protein_coding	High-throughput Literature Mining	Yes
SPROHSA010217	ATGTTTGGTTCTCTTACGGTGGAAAAACTAAAAACATTGGTGAATCCAGCCAATGTGACCTTTAAAACCTATGAAGGTATGATGCACAGTTCGTGTCAACAGGAAATGATGGATGTCAAGCAATTCATTGATAAACTCCTACCTCCAATTGATTGA	156	ATG	TGA	319	469	ENST00000520718	ENST00000520718	processed_transcript		ENSG00000120992	protein_coding	High-throughput Literature Mining	Yes
SPROHSA010218	ATGTGCGGCAATAACATGTCAACCCCGCTGCCCGCCATCGTGCCCGCCGCCCGGAAGGCCACCGCTGCGGTGATTTTCCTGCATGGATTGGGAGATACTGGGGTCCTATCGGTGGTGCTAATAGAGATATTTCTATTCTCCAGTGCCACGGGGATTGTGACCCTTTGGTTCCCCTGA	177	ATG	TGA	32	203	ENST00000522007	ENST00000522007	protein_coding		ENSG00000120992	protein_coding	High-throughput Literature Mining	Yes
SPROHSA010223	ATGTATGGAGGTTTTCCAGTGAAGTTACGGACCTATTTAGGCGACCCCATTCCGTATGACCCACAGATAACAGCGGAAGAATTAGCTGAAAAGACGAAGAATGCTGTTCAAGCTTTGATTGATAAGCACCAAAGAATACCAGGAAACATTATGAGTGCTTTGTTAGAACGTTTTCATTGA	180	ATG	TGA	383	557	ENST00000517576	ENST00000517576	nonsense_mediated_decay		ENSG00000167904	protein_coding	High-throughput Literature Mining	Yes
SPROHSA010225	ATGCCTACCAAGACTTTGAGAATCACTACAAGAAAAACTCCTTGTGGTGAAGGTTCTAAGACGTGGGATCGTTTCCAGATGAGAATTCACAAGCGACTCATTGACTTGCACAGTCCTTCTGAGATTGTTAAGCAGATTACTTCCATCAGTATTGAGCCAGGAGTTGAGGTGGAAGTCACCATTGCAGATGCTTAA	195	ATG	TAA	192	381	ENST00000520627	ENST00000520627	protein_coding		ENSG00000008988	protein_coding	High-throughput Literature Mining	Yes
SPROHSA010227	ATGGCTTTTAAGGATACCGGAAAAACACCCGTGGAGCCGGAGGTGGCAATTCACCGAATTCGAATCACCCTAACAAGCCGCAACGTAAAATCCTTGGAAAAGGTGTGTGCTGACTTGATAAGAGGCGCAAAAGAAAAGAATCTCAAAGTGAAAGGACCAGTTCGAATGCCTACCAAGGTAAAGTAA	186	ATG	TAA	100	280	ENST00000523936	ENST00000523936	protein_coding		ENSG00000008988	protein_coding	High-throughput Literature Mining	Yes
SPROHSA010242	ATGACCAGCGGCGACGTGCTGTCCAACCGCAAGATGTTCTACCTGCTCAAGACCGCCTTCCCCAGCGTCCAGATTAATACTGAGGAACACGTGGATGCAGCTGATCAGGAGGCTGGGGCAGGAGAATCGCTTGAACCCGAGAGGTGGAGGTTGCAGTGA	159	ATG	TGA	90	243	ENST00000517461	ENST00000517461	protein_coding		ENSG00000104331	protein_coding	High-throughput Literature Mining	Yes
SPROHSA010251	ATGGTCATTATGCTTATTGGAAATAAAAGTGATTTAGAATCTAGAAGAGAAGTAAAAAAAGAAGAAGGTGAAGCTTTTGCACGAGAACATGGACTCATCTTCATGGAAACGTCTGCTAAGACTGCTTCCAATGTAGAAGAGGCATTTATTAATACAGCAAAAGAAATTTATGAAAAAATTCAAGAAGGAGTCTTTGACATTAATAATGAGGTATATACATATAAATATTGTTGGTCAATATTAATTTAG	249	ATG	TAG	64	307	ENST00000452437	ENST00000452437	protein_coding		ENSG00000104388	protein_coding	High-throughput Literature Mining	Yes
SPROHSA010255	ATGGTGATTGCATTGCTGGGCGTCTGGACATCTGTAGCTGTCGTTTGGTTTGATCTTGTTGACTATGAGGAAGTTCTAGGAAAACTAGGAATCTATGATGCTGATGGTGATGGAGATTTTGATGTGGATGATGCCAAAGTTTTATTAGGTAATTTGCATTGTATATAG	168	ATG	TAG	287	449	ENST00000517928	ENST00000517928	processed_transcript		ENSG00000198363	protein_coding	High-throughput Literature Mining	Yes
SPROHSA010265	ATGAATTCTTCCACTTCCACCATGAGTGAAGAGCCTGACGCTCTATCGGTAGTTAACCAGTTACGGGATCTAGCAGCAGATCCGTTAAACAGAAGAGCCATCGTCCAGGATCAGGGATGTCTGCCTGGCCTTATTTTATTTATGGACCATCCCAACCCTCCAGTCGTCCACTCCGCTTTGCTTAACTACAACTCCAGGAGAAACAAAACTTCTGGCCTCTGA	222	ATG	TGA	228	444	ENST00000523384	ENST00000523384	processed_transcript		ENSG00000104442	protein_coding	High-throughput Literature Mining	Yes
SPROHSA010271	ATGGCATGTAACATACCTAACCAAAGACAGCGGACTCTGTCAACAACAGGAGAAGCTCTATACGAAATTCTTGGTCTGCATAAGGGAGCATCAAATGAAGAAATTAAGAAAACCTACAGGCTGGAAAATCCCTTCACCTAA	141	ATG	TAA	233	368	ENST00000519330	ENST00000519330	processed_transcript		ENSG00000147570	protein_coding	High-throughput Literature Mining	Yes
SPROHSA010290	ATGAAGCTGTGGAAAATTGATCTAAATGGAAATCCTGTTTGTCTCAAACCAAAATACAGGGACAGACTGATATTGGTGTCCAAATCACTGGGTAACTTCAAAACAATGCATCATATAGTTCCTGTTTATTACCCACAGGAATCTCTCTTTGAAGCAATCTGA	162	ATG	TGA	95	251	ENST00000519987	ENST00000519987	processed_transcript		ENSG00000178125	protein_coding	High-throughput Literature Mining	Yes
SPROHSA010291	ATGTTGGGTTTAGAAACGCATGACCGAAAATCAGAAGACAAACTTGCCAAAGCTACAAGAGACAGCTGTAAAACTACCATAGAAGCTATCCATGGATTGATGTCTCAGGTTATTAAGGATAAACTGTTTAATCAAATTAACATCTCTTAA	150	ATG	TAA	1317	1461	ENST00000517736	ENST00000517736	protein_coding		ENSG00000121022	protein_coding	High-throughput Literature Mining	Yes
SPROHSA010295	ATGGCGGCGTCCGGGAGCGGTATGGCCCAGAAAACCTGGGAACTGGCCAACAACATGCAGGAAGCTCAGAGTATCGATGAAATCTACAAATACGACAAGAAACAGCAGCAAGAAATCCTGGCGGCGAAGCCCTGGACTAAGGATAAAGGGAGAAGCCAAGATTTCGATTCATGTCTTGACTTCCAACATGAGGTCTACACATTTTTCAGCTTTTGGTTGAAATCTGGCAAAGCTTAG	237	ATG	TAG	76	307	ENST00000517406	ENST00000517406	nonsense_mediated_decay		ENSG00000121022	protein_coding	High-throughput Literature Mining	Yes
SPROHSA010318	ATGGAAGCCAGCCGCCACAAAGTAATCTCTGGCACTACTCTAGGCTATTTGTCACCCAAAGATATGAACCAACCTTCAAGCTCTTTCTTCAGTATATCTCCCACATCGAATAGTTCAGCTACAATTGCCAGGGAACTCCTTATGAATGGAACATCTTCTACAGCTGAAGCCATAGGTTTAAAAGGAAGTTCTCCTACTCCCCCTTGTTCTCCAGTACAACCTTCAAAACAACTGGAATATTTAGCAAGGATTCAAGGCTTTCAGGTATGA	270	ATG	TGA	1366	1630	ENST00000518981	ENST00000518981	nonsense_mediated_decay		ENSG00000040341	protein_coding	High-throughput Literature Mining	Yes
SPROHSA010328	ATGGATGGAGAGGAGAAAACCTATGGTGGCTGTGAAGGACCTGATGCCATGTATGTCAAATTGATATCATCTGATGGCCATGAATTTATTGTAAAAAGAGAACATGCATTAACATCAGGCACGATAAAAGCCATGTTGAGTGGCCCAGACATGGTCTCCACTATGTTGCCCAGGCTGAAGTGCAGTGGCTGTTCATAG	198	ATG	TAG	195	387	ENST00000602840	ENST00000602840	protein_coding		ENSG00000154582	protein_coding	High-throughput Literature Mining	Yes
SPROHSA010341	ATGCCAAGGAGCCTAAGACGCGCGCAGGCGGTTTCGCGAGCGCGTTGGAGCGGCACTCGGAGCTTCTACAGAAGGTGGAGCCCCTACAGAAGGAAATACCAGAAAGGAACCAGGGTCCGGTTGCGGCTATTAGATCTTGAACTTACGTCTAGGTTCCTGGGAGCAACAACAGATACAACTGTACTAGAGGCTAATGCAGTTCTCTTGGGAATCCAGGAGAGTAAAGACTCAAGATCGAAAGAAGAACATCATGAAAAATAA	261	ATG	TAA	162	417	ENST00000521605	ENST00000521605	protein_coding		ENSG00000147586	protein_coding	High-throughput Literature Mining	Yes
SPROHSA010381	ATGGGTATTTGGTGCTATACATTTGCCGAAATGCCTTGGTATCAAAGAAGAATTGCTAAAATGCTGTTTGCAACTCCTCCTAGTTCCACCTATGAGAAGGCCTTAGGCTACTTTCACAGGGCAGAACAAGGAAAGACATACTTGAAACTACACAACAAAAAGCTTGCTGCTTTCTGGCTAATGAAAGCCAAGGACTATCCAGCACACACAGAGGAGGATAAACAGATACAGACAGAAGCTGCTCAGTTGCTTACAAGTTTCAGTGAGAAGAATTGA	276	ATG	TGA	222	492	ENST00000520719	ENST00000520719	protein_coding		ENSG00000176623	protein_coding	High-throughput Literature Mining	Yes
SPROHSA010382	ATGGGTATTTGGTGCTATACATTTGCCGAAATGCCTTGGTATCAAAGAAGAATTGCTAAAATGCTGTTTGCAACTCCTCCTAGTTCCACCTATGAGAAGGCCTTAGGCTACTTTCACAGGGCAGAACAAGTGGATCCAAACTTCTACAGCAAAAACTTACTTCTTTTAGGAAAGACATACTTGAAACTACACAACAAAAAGCTTGCTGCTTTCTGGCTAATGAAAGCCAAGGACTATCCAGCACACACAGAGGAGGATAAACAGGAAATAATTTAG	276	ATG	TAG	47	317	ENST00000522942	ENST00000522942	protein_coding		ENSG00000176623	protein_coding	High-throughput Literature Mining	Yes
SPROHSA010389	ATGTGGAAACTGCTGCCCGCCGCGGGCCCGGCAGGAGGAGAACCATACAGACTTTTGACTGGCGTTGAGTACGTTGTTGGAAGGAAAAACTGTGCCATTCTGATTGAAAATGATCAGTCGATCAGCCGAAATCATGCTGTGTTAACTGCTAACTTTTCTGTAACCAACCTGGTATAG	177	ATG	TAG	346	517	ENST00000396252	ENST00000396252	nonsense_mediated_decay		ENSG00000104320	protein_coding	High-throughput Literature Mining	Yes
SPROHSA010392	ATGCTGAATGTCATTAAATTTGACGGTGGAGAGGAAGTACTTATTTCAGGGGAATTCAACGACCTGAGAAAGGTCACCAAGGAGCAGTGGGACACCATAGAAGAACTCATCAGGAAGACAAAAGGTTCCTAA	132	ATG	TAA	114	240	ENST00000520148	ENST00000520148	nonsense_mediated_decay		ENSG00000104325	protein_coding	High-throughput Literature Mining	Yes
SPROHSA010394	ATGGCCAGGTTACTACCAGTGCAGGAGAATTTTCTTCTTAAATTCCAGGGAATCAAAATGTGTGGGAAAGAGTTCAATAAGGCTTTTGAGCTGTATGATCAGGTAAAAGTTTGTTACTTTTTCCTTTCTTTTTTATTGAAGTAA	144	ATG	TAA	17	155	ENST00000522070	ENST00000522070	retained_intron		ENSG00000104327	protein_coding	High-throughput Literature Mining	Yes
SPROHSA010395	ATGAGATATCTGACACCTGGGTGCCTCTTTGTCTTTGCAGGAAGTGGTTACCTGGAAGGAAAGGAGCTGCAGAACTTGATCCAGGAGCTCCAGCAGGCGCGAAAGAAGGCTGGATTGGAGTTATCACCTGAAATGAAAACTTTTGTGGATCAGTATGGGCAAAGAGATGATGGAAAAATAGGAATTGTAGAGGTAAGGAATTTATGCATTTTTCTGATTTAA	222	ATG	TAA	441	657	ENST00000473670	ENST00000473670	retained_intron		ENSG00000104327	protein_coding	High-throughput Literature Mining	Yes
SPROHSA010398	ATGGCTGCTGATGGGGTGGACGAACGCTCGCCTCTGCTGTCAGCATCCCACTCCGGAAATGTCACTCCCACCGCCCCACCGTACTTGCAAGAAAGCAGCCCCAGAGTGGATGGAACTGAGGTTCAACACTCTGGCAAAATGCCCACACTGCAAAAAAATCTCCTCAGTGGGTAG	174	ATG	TAG	102	270	ENST00000520709	ENST00000520709	nonsense_mediated_decay		ENSG00000155099	protein_coding	High-throughput Literature Mining	Yes
SPROHSA010407	ATGGAAGTAGAGGGAGCTCATACATCACGGACGATGAGTATTAATGCTGCAGAGTTAAAACAGCTTCTACAAAGCAAAGAAGAAAGTCCAGAAAATTTGTTCCTTGAACTAGAGAAGCTTGTTTTGGTAAAAAAGAAAAAAACAGAGCGTTCTTAA	156	ATG	TAA	4765	4915	ENST00000521080	ENST00000521080	retained_intron		ENSG00000164944	protein_coding	High-throughput Literature Mining	Yes
SPROHSA010408	ATGCTGGAGTCATCAGGTGACCCTTTACCTCTCAGTGACCAGGATGTAGAACCAGTACTTTCAGCTCCAGAATCTCTTCAGAATCTGTTTAACAATAGGTAA	102	ATG	TAA	5390	5486	ENST00000521080	ENST00000521080	retained_intron		ENSG00000164944	protein_coding	High-throughput Literature Mining	Yes
SPROHSA010410	ATGCGGGGGCTCCCTTTCACGGCCACAGCTGAAGAAGTGGTGGCCTTCTTTGGACAGCATTGCCCTATTACTGGGGGAAAGGAAGGCATCCTCTTTGTCACCTACCCAGATGGTAGGCCAACAGGGGACGCTTTTGTCCTCTTTGCCTGTGAGGAATATGCACAGAATGCGTTGAGGAAGCATAAAGACTTGTTGGGTAAAAGATACATTGAACTCTTCAGGAGCACAGCAGCTGAAGTTCAGCAGGTTGGTTTTAAAAACAAGTATGTTGTACCTTTGCATTAA	285	ATG	TAA	96	375	ENST00000517556	ENST00000517556	retained_intron		ENSG00000104413	protein_coding	High-throughput Literature Mining	Yes
SPROHSA010431	ATGGCTGGTAAGCAGGCCGTTTCAGCATCAGGCAAGTGGCTGGATGGTATTCGAAAATGGTATTACAATGCTGCAGGATTCAATAAACTGGGGTTAATGCGAGATGATACAATATACGAGGATGAAGATGTAAAAGAAGCCATAAGAAGACTTCCTGAGAACCTTTATAATGACAGGATGTTTCGCATTAAGAGGGCACTGGACCTGAACTTGAAGCATCAGATCTTGCCTAAAGAGCAGTGGACCAAATATGAAGAGGTAGCACAGCTTTATCTACCTGACAGTGTTGCTCATTAA	297	ATG	TAA	15	306	ENST00000519322	ENST00000519322	retained_intron		ENSG00000156467	protein_coding	High-throughput Literature Mining	Yes
SPROHSA010441	ATGGTGGCCGCAAAGAAGACGGAAATCTGA	30	ATG	TGA	71	95	ENST00000523172	ENST00000523172	protein_coding		ENSG00000156482	protein_coding	High-throughput Literature Mining	Yes
SPROHSA010442	ATGTTGGCTAAAACTGGTGTCCATCACTACAGTGGCAATAATATTGAACTGGGCACAGCATGCGGAAAATACTACAGAGTGTGCACACTGGCTATCATTGATCCAGGTGACTCTGACATCATTAGAAGCATGCCAGAACAGACTGGTGAAAAGTAA	156	ATG	TAA	117	267	ENST00000523172	ENST00000523172	protein_coding		ENSG00000156482	protein_coding	High-throughput Literature Mining	Yes
SPROHSA010447	ATGTCGTCCTTGATCAGAAGGGTGATCAGCACCGCGAAAGCCCCAGGGGCCATTGGACCCTACAGGCTCTTAAAAACATGGGTGAAATTCTGA	93	ATG	TGA	75	162	ENST00000521560	ENST00000521560	protein_coding		ENSG00000132541	protein_coding	High-throughput Literature Mining	Yes
SPROHSA010451	ATGATTCCCACAAATCCACCACCAACATTCAGAAAGCCAGAACTTTGGTCCGATGATTTCACCGATTTTGTTAAAAAGTGTTTGGTGAAGAATCCTGAGCAGAGAGCTACTGCAACACAACTTTTACAGCATCCTTTTATCAAGAATGCCAAACCTGTATCAATATTAAGAGACCTGATCACAGAAGCTATGGAGATCAAAGCTAAAAGACATGAGGAACAGCAACGAGAATTGGAAGAGGAAGAAGAAAATTCGACATCAGGAATACAACTGTAA	276	ATG	TAA	138	408	ENST00000518627	ENST00000518627	processed_transcript		ENSG00000104375	protein_coding	High-throughput Literature Mining	Yes
SPROHSA010452	ATGGAGCAGCCGCCGGCGCCTAAGAGTAAACTAAAAAAGCTGAGTGAAGACAGTTTGACTAAGCAGCCTGAAGAAGTTTTTGATGTATTAGAGAAGCTTGGAGAAGGGTCTTATGGAAGTGTATTTAAAGCAATACACAAGGAATCCGGTCAAGTTGTCGCAATTAAACAAGTACCTGTTGAATCAGATCTTCAGGAAATAATCAAAGAAATTTCCATAATGCAGCAATGTGACAGGCTATTTTTATGA	249	ATG	TGA	106	349	ENST00000521649	ENST00000521649	nonsense_mediated_decay		ENSG00000104375	protein_coding	High-throughput Literature Mining	Yes
SPROHSA010469	ATGCAACAGCCTGCTGTTCATGTACAAGGTCAGGAACCTTTGACTGCTTCCATGTTGGCATCTGCCCCTCCTCAAGAGCAAAAGCAAATGTTGGCCATGCACCCTACTCTTGCTGGTAAAATCACTGGCATGTTGTTGGAGATTGATAATTCAGAACTTCTTCATATGCTCGAGTCTCCAGAGTCACTCCGTTCTAAGGTTGATGAAGCTGTAGCTGTACTACAAGCCCACCAAGCTAAAGAGGCTGCCCAGAAAGCAGTTAACAGTGCCACCGGTGTTCCAACTGTTTAA	291	ATG	TAA	120	405	ENST00000517990	ENST00000517990	protein_coding		ENSG00000070756	protein_coding	High-throughput Literature Mining	Yes
SPROHSA010470	ATGGCTCGTGGACAGCAGAAAATTCAGTCTCAGCAGAAAAATGCCAAAAAGCAAGCTGGACAAAAGAAGAAACAAGGACATGACCAAAAGGCTGCTGCCAAAGCTGCCTTAATATATACCTGCACTGTCTGTAGGGTGAATTCATGA	147	ATG	TGA	136	277	ENST00000519744	ENST00000519744	protein_coding		ENSG00000120963	protein_coding	High-throughput Literature Mining	Yes
SPROHSA010471	ATGCCAGACCCTAAGACCTTCAAGCAGCACTTTGAGAGCAAGCATCCTAAGACTCCACTTCCTCCAGAATTAGCTGATGTTCAGGCATAA	90	ATG	TAA	83	167	ENST00000519103	ENST00000519103	protein_coding		ENSG00000120963	protein_coding	High-throughput Literature Mining	Yes
SPROHSA010484	ATGGTAGTTCCAAGGTCTAGCAATGTTCTTTCAGAGGACCAAGACAGTTACCTGTGTAATGTCACCTTGTTTAGGAAGGCAGTTGATGACTTCAGACACAAAGCCAGAGAAAACAAATTCATTGTTCGTGACTTCCAGTATAATGAAGAGGAGATGAAAGCAGATAAAGAAGAAATGAACAGGCTTTCTACTGATAAGAAAAAACAATTTGTATGTGTTTTTAATATTTAG	231	ATG	TAG	265	490	ENST00000521671	ENST00000521671	retained_intron		ENSG00000155097	protein_coding	High-throughput Literature Mining	Yes
SPROHSA010502	ATGGCCTGTCGCTGGAGCACAAAAGAGTCTCCGCGGTGGAGGTCTGCGTTGCTCTTGCTTTTCCTCGCTGGGGTGTACGCTTGTGGAGAGACTCCAGAGCAAATACGAGCACCAAGTGGCATAATCACAAGCCCAGGCTGGCCTTCTGAATATCCTGCAAAAATCAACTGTAGCTGGTTCATAAGGGCAAACCCAGGCGAAATCATTACTATAAGGTAA	219	ATG	TAA	98	311	ENST00000519675	ENST00000519675	retained_intron		ENSG00000147650	protein_coding	High-throughput Literature Mining	Yes
SPROHSA010504	ATGGACTACCTGACGACGTTCACCGAGAAGAGTGGGCGCCTTCTGCGGGGCACGGCCAACCGCCTGTTGGGGTTCGGGGGCGGCGGCGAAGCCCGGCAGGTGCGCTTCGAAGATTACCTGAGGGAGCCAGCCCAGGGGGACCTCGGGTGCGGGTCCCCGCCCCACCGGCCCCCGGCGCCGTCCAGCCCGGAGGGACCTGATTACTACAAGGGAAGACATAAATTCAAAGCAGGTTGCTACAGTGAAAGCAGACCTGGAGTCTGA	264	ATG	TGA	319	577	ENST00000435082	ENST00000435082	nonsense_mediated_decay		ENSG00000164830	protein_coding	High-throughput Literature Mining	Yes
SPROHSA010509	ATGGGTAACAATGCAGTCTCACCCTATCAGCAAGTGATTGAAAAGACCAAAAGCCTTTCCTTTAGAAGCCAGATGTTGGCCATGAATATTGAGAAGAAACTTAATCAGAATAGCAGGTCAGAGGCTCCTAACTGGGCAACTCAAGATTCTGGCTTCTACTGA	162	ATG	TGA	241	397	ENST00000523674	ENST00000523674	retained_intron		ENSG00000104408	protein_coding	High-throughput Literature Mining	Yes
SPROHSA010511	ATGCAGAATTGGGATGCAGCCATGGAAGACCTTACACGGTTAAAAGAGACCATAGATAATAATTCTGTGAGTTCTCCACTTCAGTCTCTTCAGCAGAGAACATGGCTCATTCACTGGTCTCTGTTTGTTTTCTTCAATCACCCCAAAGGTCGCGATAATATTATTGACCTCTTCCTTTATCAGCCACAGTAA	192	ATG	TAA	266	452	ENST00000523646	ENST00000523646	retained_intron		ENSG00000104408	protein_coding	High-throughput Literature Mining	Yes
SPROHSA010512	ATGGCGGAGTACGACTTGACTACTCGCATCGCGCACTTTTTGGATCGGCATCTAGTCTTTCCGCTTCTTGAATTTCTCTCTGTAAAGGAGGTTGTTTCAGCAATGTGGATGGAGAAGCATATAGGAGTTTATTACTGA	138	ATG	TGA	14	146	ENST00000518100	ENST00000518100	nonsense_mediated_decay		ENSG00000104408	protein_coding	High-throughput Literature Mining	Yes
SPROHSA010535	ATGGCGTCCCGCAAGGAAGGTACCGGCTCTACTGCCACCTCTTCCAGCTCCACCGCCGGCGCAGCAGGGAAAGGCAAAGGCAAAGGCGGCTCGGGAGATTCAGCCGTGAAGCAAGTGCAGATAGATGGCCTTTCCAATATCAGATGGAAATGA	153	ATG	TGA	26	173	ENST00000517974	ENST00000517974	retained_intron		ENSG00000147677	protein_coding	High-throughput Literature Mining	Yes
SPROHSA010544	ATGGGGATTGCCCAGGAGAACCTCCGGCAGCACATCTTACAACAGGTGCTCCAGCTGAAGGTGCGAGAAGAAGTCAGAAATCTACAGTTACTCACACAAGCATCATCTGAGGGTTCTCCATAA	123	ATG	TAA	322	439	ENST00000453675	ENST00000453675	protein_coding		ENSG00000177570	protein_coding	High-throughput Literature Mining	Yes
SPROHSA010573	ATGCGCCCATCAATTATTTTTTTTGACGAAATTGATGGTCTGGCTCCAGTACGGTCAAGCAGGCAAGATCAGATTCACAGGTAA	84	ATG	TAA	69	147	ENST00000550993	ENST00000550993	retained_intron		ENSG00000156802	protein_coding	High-throughput Literature Mining	Yes
SPROHSA010574	ATGAACCTGAACGATTTCATCAGTATGGATCCCAAGGTAGGATGGGGCGCCGTCTACACACTATCCGAATTTACACATCGGTTTGGCAGTAAAAACTGCTGA	102	ATG	TGA	658	754	ENST00000523356	ENST00000523356	protein_coding		ENSG00000156795	protein_coding	High-throughput Literature Mining	Yes
SPROHSA010580	ATGTCAGCAGTGAGAGATGAGGATCCACTGGAATTAGCCAATACACTATATAACAATACTATTAAAGTATTTTTTCCTGGAATATAA	87	ATG	TAA	1845	1926	ENST00000523631	ENST00000523631	retained_intron		ENSG00000147687	protein_coding	High-throughput Literature Mining	Yes
SPROHSA010581	ATGAGTCGCTTCAAGTTTATCGATATTGGTATCAACTTGACTGACCCTATGTTCAGAGGAATTTATAGGGGGGTTCAAAAGCATCAAGTTTATGATTACAGGTGGAAATCTACAAGACAGTAA	123	ATG	TAA	63	180	ENST00000519776	ENST00000519776	nonsense_mediated_decay		ENSG00000147687	protein_coding	High-throughput Literature Mining	Yes
SPROHSA010582	ATGTATCCTGATTACTTTGCCAAGAGAGAACAGTGGAAGAAACTGCGGAGGGAAAGCTGGGAACGAGAGGTTAAGCAGCTGCAGGAGGAAACGCCACCTGGTGGTCCTTTAACTGAAGCTTTGCCCCCTGCCCGAAAGGAAGGTGATTTGCCCCCACTGTGGTGGTATATTGTGACCAGACCCCGGGAGCGGCCCATGTAG	201	ATG	TAG	367	562	ENST00000524241	ENST00000524241	retained_intron		ENSG00000147684	protein_coding	High-throughput Literature Mining	Yes
SPROHSA010587	ATGTTGGACTTTCTAGCCGAGAACAACCTCTGTGGCCAAGCAATCCTAAGGATTGTTTCCTGTGGGTCCAGAATTATGGGAAAGCAAACTGGATGCTAA	99	ATG	TAA	300	393	ENST00000521109	ENST00000521109	processed_transcript		ENSG00000164961	protein_coding	High-throughput Literature Mining	Yes
SPROHSA010588	ATGCCAGGACGTTCCAGTTCAAATTCAGGTTCAACTGGTTTCATCTCCTTCAGTGGTGTAGAGTCTGCTCTCTCCTCCTTGAAAAACTTCCAAGCCTGTATCAACTCTGGTATGGACACAGCTTCTAGTGTTGCTTTGGATCTTGTGGAAAGTCAGAGTTTTTGGGAAGAAGAGCACAGAGGTCAAGGGCCCTTCTCATCACGTCATATCAAAGCTAGTGCAAGTCATCAACATGACCAGTAA	243	ATG	TAA	190	427	ENST00000518146	ENST00000518146	nonsense_mediated_decay		ENSG00000156831	protein_coding	High-throughput Literature Mining	Yes
SPROHSA010595	ATGACAAATCCTGCCATACAGAATGATTTCAGCTATTATAGAAGAACATTGAGTCGTATGAGGATTAACAATGTACCGGCAGAAGGAGAAAATGAAGTAAATAATGAATTGGCAAATCGAATGTCTTTGTTTTATGCTGAGGCAACTCCAATGCTGAAAACCTTGAGTGATGCCACAACAAAATTTGTATCAGAGAATAAAAATTTACCAATAGAAAATACCACAGATTGTTTAAGCACAATGGCTAGTGTATGCAGAGTCATGCTGGAAACACCGTGA	279	ATG	TGA	235	508	ENST00000517801	ENST00000517801	retained_intron		ENSG00000153310	protein_coding	High-throughput Literature Mining	Yes
SPROHSA010605	ATGAGTAAAAAGCCCCCAAATCGCCCTGGAATCACTTTTGAGATTGGTGCTCGTTTGGAGGCACTGGACTACTTACAAAAATGGATAATGAAGCGCTGA	99	ATG	TGA	40	133	ENST00000522580	ENST00000522580	protein_coding		ENSG00000129292	protein_coding	High-throughput Literature Mining	Yes
SPROHSA010629	ATGTTGACTAACCACAAAAAATTGTATGGCGACTTCTTGAGCTGGAAGCTAGAGGAAACCCTTGCCCAGTTCCCTTTGCAGCCTGGGAAGGTGGCCACGTTCACAATCAACATCAAAGTGAAGCTGGATTTCTCCTGCCAGGAGAATCTCCTGCAGGATCTCAGTGATGATGGAATCAGTGTGAGTGGCTTTCCCCTGTCCAGTCCTTTTCGGCAGGTCGTTCGGCCCCGAGTGGAGGGCAAACCTGTGAACCCACCCGAGAGCAACAAAGCAGGCGACTACAGCCACGTGAAGCTTTTCTGA	303	ATG	TGA	108	405	ENST00000518839	ENST00000518839	processed_transcript		ENSG00000167632	protein_coding	High-throughput Literature Mining	Yes
SPROHSA010644	ATGGAGAGTGGGCTCAGTGATGTCACCAAGGACCAGTGA	39	ATG	TGA	212	245	ENST00000520217	ENST00000520217	nonsense_mediated_decay		ENSG00000130193	protein_coding	High-throughput Literature Mining	Yes
SPROHSA010654	ATGTTAGATCATGAATACACAACAAAGGAGGTTTTCCGGAAGAACTTCTTCAATGACTGGCGAAAGGTTCTTTGCCAGACGCACATGCTGTGA	93	ATG	TGA	277	364	ENST00000523417	ENST00000523417	nonsense_mediated_decay		ENSG00000184428	protein_coding	High-throughput Literature Mining	Yes
SPROHSA010662	ATGGCAGCTGCGGAGCCGTCTCCGCGGCGCGTGGGCTTCGTGGGCGCGGGCCGCATGGCGGGGGCCATCGCGCAGGGCCTCATCAGAGCAGCCATACTTCAGGGTCCAGAAGAGTCAAGATCAATCGGGAAATAG	135	ATG	TAG	21	150	ENST00000447926	ENST00000447926	nonsense_mediated_decay		ENSG00000104524	protein_coding	High-throughput Literature Mining	Yes
SPROHSA010667	ATGGGTGAACCCCAGGGATCCATGCGGATTCTAGTGACAGGGGGCTCTGGGCTGGTAGGCAAAGCCATCCAGAAGGTGGTAGCAGATGGAGCTGGACTTCCTGGAGAGGACTGGGTGTTTGTCTCCTCTAAAGACGCCGATCTCACGTGA	150	ATG	TGA	90	234	ENST00000531006	ENST00000531006	retained_intron		ENSG00000104522	protein_coding	High-throughput Literature Mining	Yes
SPROHSA010675	ATGTTCATGCGGCCAGGGAAGCTGTTCGACTATTTCCCAAAACCATACCCCAACAGTGAGGCTGCTCGAGCTGCCAACAACGGAGCATTGCCCCCTGACCTCAGCTACATCGTGCGAGCTAGGTACACGGGCTGCCCATGGGGTGGTGCTGGAGAGATGGGGGAAGGGCTGACTTGTGCTTGGAACTAA	189	ATG	TAA	28	211	ENST00000525122	ENST00000525122	retained_intron		ENSG00000179091	protein_coding	High-throughput Literature Mining	Yes
SPROHSA010679	ATGGGGGAGGCCGGGGCTGGCGCTGGCGCCTCGGGAGGGCCGGAGGCAAGCCCGGAGGCAGAGGTGGTGAAGCTGCTGCCCTTCCTGGCGCCGGGCGCGCGGGCGGACCTGCAGGCGGCGGCGGTGCGGCACGTGCTGGCGCTGACTGGCTGCGGACCCGGCCGCGCGCTGTTGGCGGGGCAGACTCGGGCCTGGAGCGGCTGGTGCGCGCGCTGTGCACGCCCGGCTACAACGCCCGCGCGCCCCTGCACTACCTAG	258	ATG	TAG	32	284	ENST00000533266	ENST00000533266	nonsense_mediated_decay		ENSG00000235173	protein_coding	High-throughput Literature Mining	Yes
SPROHSA010680	ATGAGTAACCAGAAGGAGGTGCTGCGCTGCTTCACTGTGCTGGCCTGCAGCTCGCCTGACCGCCTACTGGCCTTCCTGCTGCCCAGGCTGGACACCAGCAATGAGAGGACCCGCGTGGGCACCCTGCAGGTGGTCAGACATGTCATCAACTCAGCTGTAATTTCATAG	168	ATG	TAG	39	201	ENST00000527071	ENST00000527071	processed_transcript		ENSG00000179832	protein_coding	High-throughput Literature Mining	Yes
SPROHSA010682	ATGGATCTGCCCGTGGGCCCCGGCGCGGCGGGGCCCAGCAACGTCCCGGCCTTCCTGACCAAGCTGTGGACCCTCGTGAGCGACCCGGACACCGACGCGCTCATCTGCTGGAGCCCGTTGCCTGGCAGCAGGCTTGTTTACATGGTCCGACCCTGCAAGACCGGACAGCTCCGGTTTGCAGAAGTAAATCAGTGA	195	ATG	TGA	153	342	ENST00000528988	ENST00000528988	nonsense_mediated_decay		ENSG00000185122	protein_coding	High-throughput Literature Mining	Yes
SPROHSA010705	ATGTTTCATGGGATCCCAGCCACGCCGGGCATAGGAGCCCCTGGGAACAAGCCGGAGCTGTATGAGGAAGTGAAGTTGTACAAGAACGCCCGGGAGAGGGAGAAGTACGACAACATGGCAGAGCTGTTTGCGGTGGTGAAGACAATGCAAGCCCTGGAGAAGGCCTACATCAAGGACTGTGTCTCCCCCAGCGAGTAA	198	ATG	TAA	89	281	ENST00000526734	ENST00000526734	processed_transcript		ENSG00000160948	protein_coding	High-throughput Literature Mining	Yes
SPROHSA010708	ATGGCCGAGCACCTGGAGCTGCTGGCAGAGATGCCCATGGTGGGCAGGATGAGCACACAGGAGCGGCTGAAGCATGCCCAGAAGCGGCGCGCCCAGCAGTGTTGTCCTTCTGGAGGCCGCTGCCCGAAATGA	132	ATG	TGA	1072	1198	ENST00000526183	ENST00000526183	retained_intron		ENSG00000160972	protein_coding	High-throughput Literature Mining	Yes
SPROHSA010726	ATGGGCCGTGTGATCCGTGGACAGAGGAAGGGCGCCGGGTCTGTGTTCCGCGCGCACGTGAAGCACCGTAAAGGCGCTGCGCGCCTGCGCGCCGTGGATTTCGCTGAGCGGCACGGCTACATCAAGGGCATCGTCAAGGACATCATCCACGACCCGGGCCGCGGCGCGCCCCTCGCCAAGGTGGTCTTCCGGGATCCGTATCGGTTTAAGAAGCGGACGGAGCTGTTCATTGCCGCCGAGGGCATTCACACGGGCCAGTTTGTGTATTGCGGCAAGAAGGGTTAG	285	ATG	TAG	67	346	ENST00000525232	ENST00000525232	retained_intron		ENSG00000161016	protein_coding	High-throughput Literature Mining	Yes
SPROHSA010727	ATGCTGCTTCCCCTTGCAGCCCAGCTCAACATTGGCAATGTGCTCCCTGTGGGCACCATGCCTGAGGGTACAATCGTGTGCTGCCTGGAGGAGAAGCCTGGAGACCGTGGCAAGCTGGCCCGGGCATCAGGGAACTATGCCACCGTTATCTCCCACAACCCTGAGACCAAGAAGACCCGTGTGAAGCTGCCCTCCGGCTCCAAGAAGGTTATCTCCTCAGCCAACAGAGCTGTGGTTGGTGAGTATCAGGCAGCAGTTGAATGCTGA	267	ATG	TGA	605	866	ENST00000525232	ENST00000525232	retained_intron		ENSG00000161016	protein_coding	High-throughput Literature Mining	Yes
SPROHSA010749	ATGTGTGGAGAAGATGCTAGCAATGCGATGCCGGTCATCTTTGGAAAATCCAGCGGGCCTGAATTTCTGCAGGAAGTGTACACAGCTGTTACATACCATAATAATGGCTGCCAATTCTCTTAA	123	ATG	TAA	409	526	ENST00000382331	ENST00000382331	protein_coding		ENSG00000107099	protein_coding	High-throughput Literature Mining	Yes
SPROHSA010758	ATGGCGACTCAGGCGCACTCCCTCAGCTACGCAGGGTGCAACTTCTTGCGCCAACGTCTGGTCCTGTCTACCCTGAGCGGGCGCCCCGTCAAAATCCGAAAGATTCGGGCCAGAGACGACAACCCGGGCCTCCGAGATTTTGAAGCCAGCTTCATAAGGCTATTGGACAAAATAACGAATGGTTCTCGAATTGAAATAAACCAAACAGGTTGA	213	ATG	TGA	112	319	ENST00000442869	ENST00000442869	protein_coding		ENSG00000120158	protein_coding	High-throughput Literature Mining	Yes
SPROHSA010764	ATGGCGGCAACCGCGTCTGCAGGGGTGCCGGCGACCGTGTCAGAAAAGCAAGAGTTTTACCAGCTTCTGAAGAACCTGATCAATCCAAGCTGTATGGTGCGGAGGCAAGCAGAGGAAATCTATGAAAATATCCCAGGATCCTCATCCAAGGGTGAGGGCTGCAGCCTGTACTACACTTGGACAGATGGCTACAGATTTTGCACCTAA	207	ATG	TAA	5	206	ENST00000485372	ENST00000485372	protein_coding		ENSG00000137040	protein_coding	High-throughput Literature Mining	Yes
SPROHSA010767	ATGTCTCCACACTCCCTGACCTGCGTTACATCTTCCCACTGGGACCGGCCTTATTCCAGAGAGGTGGCAGCATTCCCACTCCCCTTCGTGAAACCAGAGAACAAATTCTGGCCAACGATTGCCCGGATTGATGACATATATGGAGATCAGCACCTGGTTTGTACCTGCCCACCCATGGAAGTTTATGAGTCTCCATTTTCTGAACAAAAGAGGGCGTCTTCTTAG	225	ATG	TAG	419	638	ENST00000477960	ENST00000477960	retained_intron		ENSG00000178445	protein_coding	High-throughput Literature Mining	Yes
SPROHSA010779	ATGCAGTTCGGAACCAGAACGACTACGGCTGAACCAGGGTTCATGGGGACATGGCAAAACGCTGATACTAACCTCTTATTCAGAATGTCCCAACAGGCCATCCGTTGCACACTGGTAAACTGCACATGTGAATGTTTTCAGCCAGGGAAGATTAACCTGAGGACTTGTGATCAGTGTAAACATGGCTGGGTGGCACATGAAACCCTGAAATCGTGTCTCCAATGA	225	ATG	TGA	105	324	ENST00000468187	ENST00000468187	protein_coding		ENSG00000173068	protein_coding	High-throughput Literature Mining	Yes
SPROHSA010799	ATGGCCTCTGGCACCACCACCACCGCCGTGAAGATTGGAATAATTGGTGGAACAGGCCTGGATGATCCAGAAATTTTAGAAGGAAGAACTGAAAAATATGTGGATACTCCATTTGGCAAGGTTAATATCCAACTTGTGGAGACATCCATCTGA	153	ATG	TGA	92	239	ENST00000419385	ENST00000419385	nonsense_mediated_decay		ENSG00000099810	protein_coding	High-throughput Literature Mining	Yes
SPROHSA010802	ATGATGATGGGCAGCGCCCGAGTGGCGGAGCTGCTGCTGCTCCACGGCGCGGAGCCCAACTGCGCCGACCCCGCCACTCTCACCCGACCCGTGCACGACGCTGCCCGGGAGGGCTTCCTGGACACGCTGGTGGTGCTGCACCGGGCCGGGGCGCGGCTGGACGTGCGCGATGCCTGGGGCCGTCTGCCCGTGGACCTGGCTGAGGAGCTGGGCCATCGCGATGTCGCACGACATCCCCGATTGAAAGAACCAGAGAGGCTCTGA	264	ATG	TGA	276	534	ENST00000530628	ENST00000530628	protein_coding		ENSG00000147889	protein_coding	High-throughput Literature Mining	Yes
SPROHSA010807	ATGTTTCTGGATCAAGTAGCTAAATTTATTATTGATAACACAAAAGGTCAAATGTTGGGACTTGGGAATCCCAGCTTTTCAGATCCATTTACAGGTGGTGGTCGGTATGTTCCGGGCTCTTCGGGATCTTCTAACACACTACCCACAGCAGATCCTTTTACAGATAATAGGGGAACCCACCAACCAAGACACAGCATGAGTGCTATCACTGGCGAGATGCTACCAATCACGAGCAGAGAAGGAGCCATGTGA	252	ATG	TGA	58	304	ENST00000520641	ENST00000520641	processed_transcript		ENSG00000137055	protein_coding	High-throughput Literature Mining	Yes
SPROHSA010815	ATGATGCGGGTGTGCTGGTTGGTGAGACAGGACAGCCGGCACCAGCGAATCAGACTTCCACATTTGGAAGCAGTTGTGATTGGGCGTGGCCCAGAGACCAAGATCACTGATAAGAAATGTTCTCGACAGCAAGGAATCCCTGGGCCACTGGAGTCAAGGCTTGAAGATTTCTATGCAGGACCCCAAAATGCAGGTTTACAAAGATGA	207	ATG	TGA	17	218	ENST00000474658	ENST00000474658	nonsense_mediated_decay		ENSG00000137074	protein_coding	High-throughput Literature Mining	Yes
SPROHSA010829	ATGATGACTTCAGTGAGCAGTGACCATTGTCGAGGTGCTCGGGAAAAACCACAGATTTCAGCAGCACAATCAACGCAACCACAGAAACAAGTGGTACAGGCAACAGCTGAACAGATGCGTCTCGCTCAAGTGATCTTTGATAAGAATGATTCAGATTTTGAAGCTAAAGTTAAGCAGGTATGTTTCTGGCAAAGGATATCATCATTTTTATAA	213	ATG	TAA	89	296	ENST00000480885	ENST00000480885	retained_intron		ENSG00000137073	protein_coding	High-throughput Literature Mining	Yes
SPROHSA010863	ATGGTGGCTCAGGCCATGGGTGTATATGGAGCCCTCACCAAAGCCCCAGTGCCAGGGACTCCAGACTCACTCTCCAGTGGGAGCAGCAGAGATGTCCAGGGTACAGATGCAAGTCTTGATGAGGAACTTGATCGAGTCAAGATGAGTTAG	150	ATG	TAG	615	759	ENST00000488050	ENST00000488050	nonsense_mediated_decay		ENSG00000165283	protein_coding	High-throughput Literature Mining	Yes
SPROHSA010884	ATGCGCTCAGTCCTCATCTCCCTCAAGCAGGCCCCGCTGGTGCACTGA	48	ATG	TGA	383	425	ENST00000493185	ENST00000493185	nonsense_mediated_decay		ENSG00000122705	protein_coding	High-throughput Literature Mining	Yes
SPROHSA010891	ATGAGACCGGTGCGACTCATGAAGGTGTTCGTCACCCGCAGGATACCCGCCGAGGCTGTGAGGTGGAGCAGTGGGACTCGGATGAGCCCATCCCTGCCAAGGAGCTAG	108	ATG	TAG	85	187	ENST00000493368	ENST00000493368	processed_transcript		ENSG00000137106	protein_coding	High-throughput Literature Mining	Yes
SPROHSA010894	ATGAAGGAAACAGCTGTGTTCATCAACATCAGCAGGGGCGACGTCGTAAACCAGGACGACCTGTACCAGGCCTTGGCCAGTGGTAAGATTGCAGCTGCTGGACTGGATGTGACGAGCCCAGAACCACTGCCTACAAACCACCCTCTCCTGACCCTGAAGAACTGTGCCAGGTATGGTGGTGCATGCCTATAG	192	ATG	TAG	152	338	ENST00000482603	ENST00000482603	processed_transcript		ENSG00000137106	protein_coding	High-throughput Literature Mining	Yes
SPROHSA010928	ATGTATTTCAAACGTGCCCCTCGGGCCTTTCCCGTGTTGCTCACTGGTGCTGGGAAGACAACACTTCTGAACTATATTTTGACAGAGCAACATAGTAAAAGAGTAGCGGTCATTTTAAATGAATCTGGGGAAGGAAGTGCGCTGGAGAAATCCTTAGCTGTCAGCCAAGGTGGAGAGCTCTATGAAGAGTGGCTGGAACTTAGAAACGGTTGCCTCTGCTGTTCAGTGAAGTGA	234	ATG	TGA	308	536	ENST00000377380	ENST00000377380	retained_intron		ENSG00000147996	protein_coding	High-throughput Literature Mining	Yes
SPROHSA010948	ATGGCAATGGTATCAGAATTCCTCAAGCAGGCCTGGTTTATTGAAAATGAAGAGCAGGAATATGTTCAAACTGTGAAGTCATCCAAAGGTGGTCCCGGATCAGCGGTGAGCCCCTATCCTACCTTCAATCCATCCTCGGATGTCGCTGCCTTGCATAAGGCCATAATGGTTAAAGGTGTGGATGAAGCAACCATCATTGACATTCTAACTAAGCGAAACAATGCACAGCGTCAACAGATCAAAGCAGCATATCTCCAGGAAACAGGAAAGGTAAGTTAG	279	ATG	TAG	74	347	ENST00000468639	ENST00000468639	processed_transcript		ENSG00000135046	protein_coding	High-throughput Literature Mining	Yes
SPROHSA010961	ATGATTCGCGACCTGAGCAAGATGTACCCGCAGACCAGACACCCAGCACCGCATCAGCCTGCTCAACCCTTTAAATTTACAATTTCCGAATCCTGTGATCGGATTAAGGAAGAGTTTCAGTTTTTACAGGCTCAATACCACAGTCTGAAGCTGGAATGTGAGAAACTCGCCAGTGAGAAGACAGAGATGCAGCGGCATTATGTCATGTATTATGAAATGTCCTATGGGTTGAATATAGAAATGCACAAGCAGTATTGCAGGTTGTTAAGAAGAAATTGA	279	ATG	TGA	157	430	ENST00000376524	ENST00000376524	processed_transcript		ENSG00000106829	protein_coding	High-throughput Literature Mining	Yes
SPROHSA010970	ATGAAAAAGGAAACACAGTGTGTGCTTGCTGCTGATGAAGTAGTATTTAATCAGAAGGAACTGGAGGTGAAGGAACTGAAGAATCAAGTGCAGATGATGGTACAGGAAAACAAAGGGCATGCTGTATCTTTGAAAGAAGCGCAAAAAGTGAATAGACTGCAGGATCTCATTCTGTTGCTCAGGCTGGTGTGCACTGGCACAATCACAGCTCACTGCAGCCTCGACCTCCCAGGCTCAAGTGATCCTCCCGCCTCAGCCTCATGA	264	ATG	TGA	568	826	ENST00000495062	ENST00000495062	nonsense_mediated_decay		ENSG00000165115	protein_coding	High-throughput Literature Mining	Yes
SPROHSA010972	ATGGCTTATGAACCACAGGGTGGCTCCGGATATGATTATTCCTATGCAGGGGGTCGTGGCTCATATGGTGATCTTGGTGGACCTATTATTACTACACAAGTAACTATTCCCAAAGATTTGGCTGGATCTATTATTGGCAAAGGTGGTCAGCGGATTAAACAAATCCGTCATGAGTCGGGAGCTTCGATCAAAATTGATGAGCCTTTAGAAGGATCCGAAGATCGGATCATTACCATTACAGGAACACAGGACCAGATACAGAATGCACAGTATTTGCTGCAGAACAGGTCAGTTTAA	297	ATG	TAA	4	295	ENST00000481820	ENST00000481820	protein_coding		ENSG00000165119	protein_coding	High-throughput Literature Mining	Yes
SPROHSA010973	ATGGAAACTGAACAGCCAGAAGAAACCTTCCCTAACACTGAAACCAATGGTGAATTTGGTAAACGCCCTGCAGAAGATATGGAAGAGGAACAAGCATTTAAAAGATCTAGAAACACTGATGAGATGGTTGAATTACGCATTCTGCTTCAGAGCAAGAATGCTGGGGCAGTGATTGGAAAAGGAGGCAAGAATATTAAGGCTCTCCGTACAGACCATATTGAGTATCAGTGCTGA	234	ATG	TGA	221	449	ENST00000472778	ENST00000472778	nonsense_mediated_decay		ENSG00000165119	protein_coding	High-throughput Literature Mining	Yes
SPROHSA010975	ATGACAGCCAAAGGTTCTACAGGAATGGAAATTCTGCTGTCAACATTAGAGGTGGAGGTCGAAGAGTGA	69	ATG	TGA	121	184	ENST00000491784	ENST00000491784	processed_transcript		ENSG00000135049	protein_coding	High-throughput Literature Mining	Yes
SPROHSA010982	ATGGAGGTAATCAAGACTCTCCTCAGCCAAGGGTGTTTCGTCGATTATCAAGACAGGCACGGCAATACTCCCCTCCATGTGGCATGTAAAGATGGCAACATGCCTATCGTGGTGGCCCTCTGTGAAGCAAACTGCAATTTGGACATCTCCAACAAGTATGGGCGAACGCCTCTGCACCTTGCGGCCAACAACGGAATCCTAGACGTGGTCCGGTATCTCTGTCTGATGGGAGCCAGCGTTGAGGCGCTGACCACGTGA	258	ATG	TGA	171	423	ENST00000494010	ENST00000494010	processed_transcript		ENSG00000196730	protein_coding	High-throughput Literature Mining	Yes
SPROHSA010996	ATGAACAGAAGTATTGCATTAACTCAGGCGCGCTACTTGGAGAAAGAAGAGAAGTGTCTCCCTCCTCCCAGCATTCGGGTTGTGGTCACGGTGGAACAAACAGAGGAAGAACTGGAGAGAGCTGCGTCCACCATCAAGGAGGTAGCCCAGGCCGTCCTGCTCTAG	165	ATG	TAG	214	373	ENST00000469778	ENST00000469778	processed_transcript		ENSG00000090054	protein_coding	High-throughput Literature Mining	Yes
SPROHSA011036	ATGTTAGCTGAAAAACTTCCAAATCTCACACATCTAAACTTAAGTGGAAATAAACTGAAAGATATCAGCACCTTGGAACCTTTGGGACATTAA	93	ATG	TAA	290	377	ENST00000473205	ENST00000473205	processed_transcript		ENSG00000136938	protein_coding	High-throughput Literature Mining	Yes
SPROHSA011037	ATGGCAGTTGAATTCCTGCATGAACTGAATGTTCCATTTTTCAAAGTTGGATCTGGAGACACTAATAATTTTCCTTATCTGGAAAAGACAGCCAAAAAAGGGGCTGGCACAGTGTTTTAA	120	ATG	TAA	89	203	ENST00000415280	ENST00000415280	protein_coding		ENSG00000095380	protein_coding	High-throughput Literature Mining	Yes
SPROHSA011063	ATGTGGAATGGAGGCACTCAGGCCAAAACAGGAAAAAAATTCAAATACCTGTTTCCGAAGTTTACACTGTGCTGGACTGAGTTTGTAGACATGAAGGTCCATGTACCCTGTGAAACCCTCGAATACATTGAAGCCAACTATGGAAAGGAAGCTGAATCTTATATCTTATCTATGCTATTTAGGACTACTTTCTGGAGCTTGGCAGATTTTCCTCTGACACCAGAGAACAATAGTAGTCTCAAGAATGGAAACCTGAATGTCTGA	264	ATG	TGA	218	476	ENST00000457847	ENST00000457847	protein_coding		ENSG00000106692	protein_coding	High-throughput Literature Mining	Yes
SPROHSA011068	ATGGCATCTTATCAGCAACAGAAGACTTCGGTTCCTGTTCTTGATGCTGAGCTTTTTATACCACCAAAGATCAACAGAAGAACCCAGTGGAAGCTGAGCCTGCTAGACTGA	111	ATG	TGA	1131	1236	ENST00000495759	ENST00000495759	nonsense_mediated_decay		ENSG00000070061	protein_coding	High-throughput Literature Mining	Yes
SPROHSA011077	ATGGTTCGTACTAAGACATGGACCCTGAAGAAGCACTTTGTTGGCTATCCTACTAATAGTGACTTTGAGTTGAAGACAGCTGAGCTCCCACCCTTAAAAAATGGAGAGGTCCTGCTTGAAGCTTTGTTCCTCACCGTGGATCCCTACATGAGAGTGGCAGCCAAAAGATTGAAGGAAGGTGATACAATGATGGGGCAGCAAGTGGCCAAGTAA	213	ATG	TAA	79	286	ENST00000374308	ENST00000374308	retained_intron		ENSG00000106853	protein_coding	High-throughput Literature Mining	Yes
SPROHSA011082	ATGATGAACGTGAACACCAGAGGCACCTACCTTGCCTTATACCATTGCTAA	51	ATG	TAA	238	283	ENST00000467434	ENST00000467434	processed_transcript		ENSG00000119471	protein_coding	High-throughput Literature Mining	Yes
SPROHSA011083	ATGCAGAACCAGTCTTCAACAAATCATCCTGGAGCTAGCATTGCACTCTCGAGACCCTCTCTTAATAAGGACTTCCGGGATCACGCTGAGCAGCAGCATATTGCAGCCCAACAGAAGGCAGCTTTGCAGCATGCTCATGCACATTCATCTGGATACTTCATCACTCAAGACTCTGCATTTGGGAACCTTATTCTTCCTGTTTTACCTCGCCTTGACCCAGAATGA	225	ATG	TGA	228	447	ENST00000374236	ENST00000374236	protein_coding		ENSG00000148153	protein_coding	High-throughput Literature Mining	Yes
SPROHSA011089	ATGCTGAGACGGAAACCAACACGCCTAGAGCTAAAGCTTGATGACATTGAAGAGTTTGAGAACATTCGAAAGGACCTGGAGGCATAA	87	ATG	TAA	319	400	ENST00000490408	ENST00000490408	processed_transcript		ENSG00000176386	protein_coding	High-throughput Literature Mining	Yes
SPROHSA011092	ATGCCCCTGTGCCCACTGGCCCACGCCATGCAGCCCCAGTCCGTTCTGCACAGCGGCTACTTCCACCCACTACTTCGGGCCTGGCAGACAGCCACCACCACCCTCAATGCCTCCAACCTCATCTACCCCATCTTTGTCACGTGA	144	ATG	TGA	121	259	ENST00000494848	ENST00000494848	retained_intron		ENSG00000148218	protein_coding	High-throughput Literature Mining	Yes
SPROHSA011093	ATGGCGGAGAGGCCCGAGGACCTAAACCTGCCCAATGCCGTGATCACCAGGATCATCAAGGAGGCGCTCCCGGACGGTGTCAACATCTCCAAGGAGGCCCGGAGCGCCATCTCCCGCGCCGCCAGCGTCTTCGTGCTGTACGCCACATCCTGGTGA	156	ATG	TGA	50	200	ENST00000479871	ENST00000479871	processed_transcript		ENSG00000148229	protein_coding	High-throughput Literature Mining	Yes
SPROHSA011094	ATGAAAGGAAAGCGGAAGACGCTGAATGCCAGTGATGTGCTCTCAGCCATGGAAGAGATGGAGTTCCAGCGGTTCGTTACCCCATTGAAAGAAGCTCTGGAAGCATATAGGCGGGAGCAGAAAGGCAAGAAGGAGGCCTCAGAGCAAAAGAAGAAGGACAAAGACAAAAAAACAGACTCGGAAGAGCAAGACAAGAGCAGGGATGAGGACAATGATGAAGACGAAGAAAGGCTGGAAGAAGAAGAACAGAATGAAGAGGAAGAAGTAGACAACTGA	276	ATG	TGA	544	814	ENST00000479871	ENST00000479871	processed_transcript		ENSG00000148229	protein_coding	High-throughput Literature Mining	Yes
SPROHSA011104	ATGGCTAGTCAGTCTCAGGGGATTCAGCAGCTGCTGCAGGCCGAGAAGCGGGCAGCCGAGAAGGTGTCCGAGGCCCGCAAAAGTGAGTTTCAGGGTGGGGCTGCCCGGCGTGGCGCGAGTCGAAGAAAGACCGCTGGGCCTCAGGTGGTGGGTAGATTAGGCCCGAAAAACTGCGGGGTGCGGGCGTGCGTATAG	195	ATG	TAG	62	251	ENST00000473413	ENST00000473413	processed_transcript		ENSG00000136888	protein_coding	High-throughput Literature Mining	Yes
SPROHSA011111	ATGACATTGTTCGATACAGGGTGTATGAGAGCCACCTGTATAGAAATGGTGACATCACTGGCATATACTCATCATGGGCGACAATATCTTGCTCAAGAAGGAGTAATTGACCAAATTTCTAATATAATTGTTGGGGCAGATTCAGACCCTTTCTCTAGCTTCTATCTGCCAGGTAAGGAACACTGA	186	ATG	TGA	42	222	ENST00000496688	ENST00000496688	retained_intron		ENSG00000095261	protein_coding	High-throughput Literature Mining	Yes
SPROHSA011113	ATGGAACCGGTTCACGTGGCCCGGAACCTCAGGGTTGACCTGCAGAGGGGACTAATTCACCCTGATGATTCTGTAAAAATCCTCACTCTTTCCCAGATTGGAAGAATTGTTGAAAATTCTGATGCTGTTACTGAGATTCTAAATAATGCTGAATTACTAAAACAAATTGTTTATTGCATTGGTGGAGAGAATCTATCTGTAGCAAAAGCGGTGAGTCTACTAGAATCATTGACTTAA	237	ATG	TAA	195	426	ENST00000471789	ENST00000471789	retained_intron		ENSG00000095261	protein_coding	High-throughput Literature Mining	Yes
SPROHSA011133	ATGAGATCTATTCGATCTTTTGCTAATGATGATCGCCATGTTATGGTGAAACATTCAACAATCTATCCATCTCCGGAGGAACTTGAAGCTGTTCAGAATATGGTATCTACTGTTGAATGTGCTCTTAAACATGTCTCAGATTGGTTGGATGAAACAAATAAAGGCACAAAAACAGAGGGTGAGACAGAAGTGAAGAAAGATGAGGCCGGAGAAAACTATTCCAAGTGGTCGGACATTGTGTGGTGTAATGAGGATTGGCCTGGTTGCAAAAGGCTTGCTGATTAA	285	ATG	TAA	293	572	ENST00000407982	ENST00000407982	nonsense_mediated_decay		ENSG00000165209	protein_coding	High-throughput Literature Mining	Yes
SPROHSA011134	ATGGAGCTCAATGAAAAAAGAAGAGGTCTCAAGTATGAACTCATCTCAGAGACTGGTGGAAGCCATGACAAGCGCTTTGTAATGGAGGTAGAAGTAGATGGACAGAAATTCAGAGGCGCAGGTCCAAATAAGAAAGTGGCAAAGGCGAGTGCAGCTTTAGCTGCCTTGGAGAAACTGTTTTCTGGACCCAATGCGGCAAATAATAAGAAAAAGAAGATTATCCCTCAGGTATGA	234	ATG	TGA	36	264	ENST00000492885	ENST00000492885	retained_intron		ENSG00000165209	protein_coding	High-throughput Literature Mining	Yes
SPROHSA011136	ATGGGCTCCAGGATCAAGCAGAATCCAGAGACCACATTTGAAGTATATGTTGAAGTGGCCTATCCCAGGACAGGTGGCACTCTTTCAGATCCTGAGGTGCAGAGGCAATTCCCGGAGGACTACAGTGACCAGCCTCACAGTTAG	144	ATG	TAG	247	385	ENST00000373618	ENST00000373618	protein_coding		ENSG00000119522	protein_coding	High-throughput Literature Mining	Yes
SPROHSA011142	ATGGCCAAGATCAAGGCTCGAGATCTTCGCGGGAAGAAGAAGGAGGAGCTGCTGAAACAGCTGGACGACCTGAAGGTGGAGCTGTCCCAGCTGCGCGTCGCCAAAGTGACAGGCGGTGCGGCCTCCAAGCTCTCTAAGATCCGAGTCGTCCGGAAATCCATTGCCCGTGTTCTCACAGTTATTAACCAGACTCAGAAAGAAAACCTCAGGAAATTCTACAAGGCAGCAGCTGGTGGGCCCTGCATACAGATGGACAGAGTACTGCCTCAGCCCCCAGCATGCTCTTGCTAA	291	ATG	TAA	3	288	ENST00000373570	ENST00000373570	protein_coding		ENSG00000136942	protein_coding	High-throughput Literature Mining	Yes
SPROHSA011163	ATGCGGCACCGATCCTTAGCCAGAGAACTCTCTGGAACCATTAAAGAGATCCTGGGGACTGCCCAGTCAGTGGGCTGTAATGTTGATGGCCGCCATCCTCATGACATCATCGATGACATCAACAGTGGTGCTGTGGAATGCCCAGCCGTAAGTGACATTTTCATTGTTACAGTAGGGGTGAAAGGGGGGCCACCCAGTGTATTCACAGAGATAAGCTGGGAAGTTTTGGAAATGGTTACTGGTGGGGTGGGATAA	255	ATG	TAA	1931	2180	ENST00000497322	ENST00000497322	processed_transcript		ENSG00000197958	protein_coding	High-throughput Literature Mining	Yes
SPROHSA011164	ATGGAACAGTTGATGTCCATAACCCAGGAGGAGACTGAGAGCCTGCGGCGACGTGACGTTGCCTCCGCCATGCAGCAGATGCTGACTGAGAGCTGTAAGAACCGGCTCATCCAGATGGCCTACGAATCTCAGAGGCAGAACTTGGTCCAGCAGGCCTGTTCCAGGTAA	168	ATG	TAA	82	244	ENST00000472068	ENST00000472068	processed_transcript		ENSG00000148356	protein_coding	High-throughput Literature Mining	Yes
SPROHSA011193	ATGCTCAACGAGAAGGAGGCCCAGCAAGTGTATGGTGGGAAGGAGGCCAGGACGGAGGAGATGAAGTGGCGGCAGTGGGCGGACGACTGGCTGGTGCACCTGATCTCCCCCAATGTGTACCGCACGCCCACCGAGGCTCTGGCGTCCTTTGACTACATTGTCCGCGAGGGCAAGTTCGGAGCCGTGGAGGGTGCCGTGGCCAAGTACATGGGTGCAGCGGCCATGTACCTCATCAGCAAGCGACTCAAGAGCAGCCTCCCCGTCTGGGACGGATGCTCCCTGAGGCGTCTGCAGATGTGA	300	ATG	TGA	1	295	ENST00000476655	ENST00000476655	retained_intron		ENSG00000148334	protein_coding	High-throughput Literature Mining	Yes
SPROHSA011201	ATGGAGGAGCGGGCACAGCTGGAAGCACACCTGGGGCAGGTAATGGAGTCGGTTAGACAACTACAAATGGAGAGAGATAAATATGCGGAGAATCTCAAAGGAGAGAGCGCCATGTGGCGGCAGAGGATGCAGCAGATGTCAGAGCAGGTGCACACATTGAGAGAGGAGAAGGAATGTAGCATGAGTCGGGTACAGGAGCTGGAGACGAGCTTGGCTGAACTGAGGAACCAGATGGGTAAGCTGGGGCTGGGGTGA	255	ATG	TGA	264	513	ENST00000470630	ENST00000470630	retained_intron		ENSG00000167110	protein_coding	High-throughput Literature Mining	Yes
SPROHSA011207	ATGCTGCTTGGAGCCTCTCTGGTGGGGGTGCTGCTGTTCTCCAAGCTGGTGCTGAAACTGCCCTGGACCCAGGTGGGATTCTCCCTGTTGTTCCTCTACTTGGGATCTGGCGGCTGGCGCTTCATCCGGGTCTTCATCAAGACCATCAGGCCTACCTTACTGGTGATGTGCTGGTGA	177	ATG	TGA	199	370	ENST00000372870	ENST00000372870	protein_coding		ENSG00000167114	protein_coding	High-throughput Literature Mining	Yes
SPROHSA011219	ATGGCCAAACAGCTGCAGGCCCGAAGGCTAGACGGGATCGACTACAACCCCTGGGTGGAGTTTGTGAAACTGGCCAGTGAGCATGACGTCGTGAACTTGGGCCAGGGCTTCCCGGATTTCCCACCACCAGACTTTGCCGTGGAAGCCTTTCAGCACGCTGTCAGTGGAGACTTCATGCTTAACCAGTACACCAAGACATTTGCTGGTCTCAGAGCTGGTTGGAAAGTTCCTTCTTTGATCCAAAAAAAAAAAAAATCATTTGGGGTTACCCACCACTGA	279	ATG	TGA	55	328	ENST00000474824	ENST00000474824	processed_transcript		ENSG00000171097	protein_coding	High-throughput Literature Mining	Yes
SPROHSA011232	ATGAAGGCTTCCAGCCGCTTCAAGGCACACCAGGATGCACTGCCACGGCTGCCCGTGCCCCCTCTCCAGCAGTCCCTGGACCACTACCTGAAGGCGCTGCAGCCCATCGTGAGTGAGGAGGAGTGGGCCCACACCAAGCAGCTGGTGGATGAGTTTCAGGCCTCAGGAGGTGTAGGGGAGCGCCTGCAGAAGGGGCTGGAGCGTCGGGCCAGGAAGACGGAGAACTGGATTTGCTGCCAAACTCATTGA	249	ATG	TGA	268	511	ENST00000464290	ENST00000464290	processed_transcript		ENSG00000095321	protein_coding	High-throughput Literature Mining	Yes
SPROHSA011240	ATGCCGGTCGTCCGGAAGATTTTCCGTCGCCGCCGGGGCGACTCGGAGTCAGAGGAAGATGAGCAGGACTCAGAGGAGGTTCGATTAAAACTGGAAGAGACCAGAGAGGTACAGAACTTGAGGAAGAGGCCCAACGGGAAAACATCCGTGTTTCCTCAGCAAAGAAGACCGAGGAGATGCTTTCCAACCAGATGCTGA	198	ATG	TGA	33	225	ENST00000461349	ENST00000461349	processed_transcript		ENSG00000136819	protein_coding	High-throughput Literature Mining	Yes
SPROHSA011248	ATGGCGATGGAGATGAGGCTTCCAGTGGCTCGCAAGCCTCTTAGCGAGAGACTGGGCCGCGACACTAAGAAACATCTAGTGGTGCCGGGGGATACAATCACTACGGACACAGGATTCATGCGGGGCCATGGAACGTATATGGGAGAAGAGAAGCTCATTGCATCTGTTGCTGGCTCTGTGGAGAGAGTAAACAAGTTGATCTGTGTGAAAGCTTTGAAAACCAGGTGA	228	ATG	TGA	17	239	ENST00000430138	ENST00000430138	processed_transcript		ENSG00000130713	protein_coding	High-throughput Literature Mining	Yes
SPROHSA011250	ATGATGCTGTATGATACCAGCATCCTGTACTGCTATGAAGCATCCCTTCCACATCAGATCAAAGACATCTTAAAGCCAGAAATAATGGAGGAGATTGTGATGGAAACACGCCAGAGGCTTTTGGAACAGGAGGGATAA	138	ATG	TAA	1541	1673	ENST00000467138	ENST00000467138	processed_transcript		ENSG00000130713	protein_coding	High-throughput Literature Mining	Yes
SPROHSA011256	ATGGAGTTTGACCTGAACAATGAAGGCGAGATTGACCTGATGTCTTTAAAGAGGATGATGGAGAAGCTTGGTGTCCCCAAGACCCACCTGGAGATGAAGAAGATGATCTCAGAGGTGACAGGAGGGGTCAGTGACACTATATCCTACCGAGACTTTGTGAACATGATGCTGGGGAAACGGTCGGCTGTCCTCAAGTTAGTCATGATGTTTGAAGGAAAAGCCAACGAGAGCAGCCCCAAGCCAGTTGGCCCCCCTCCAGAGAGAGACATTGCTAGCCTGCCCTGA	285	ATG	TGA	270	549	ENST00000372301	ENST00000372301	protein_coding		ENSG00000126878	protein_coding	High-throughput Literature Mining	Yes
SPROHSA011262	ATGGGAACTTCAGTGGCTACATCTGCTAGCAAAATTATTCCTCAAGGGGCCGATAGCACAATGCTTGCCACGAAAACCGTGAAACATGGTGCACCTAGTCCTTCCCACCCCATCTCAGCCCCGCAGGCAGCTGCCGCAGCAGCACTCAGGCGGCAGATGGCCAGTCAGGCACCAGCTGTAAACACTTTGACTGAATCAACGTTGAAGAATGTCCCTCAAGTGGTAAATGTGCAGGAATTGAAGAATAACCCTGCAACCCCTTCTACAGCCATGGGGGGTCTCTAA	285	ATG	TAA	138	417	ENST00000526346	ENST00000526346	nonsense_mediated_decay		ENSG00000126883	protein_coding	High-throughput Literature Mining	Yes
SPROHSA011277	ATGTCTGACTTCCAGTACTTGGCTGTGCATACGGAAGCAGGCGGCAAGCATACGTCAATGTATGACAAGGTGCTCATGCTCCGGCCCGAGAAGGAGGCCTTTTTCCACCAGGAGCTGCCGCTCTACATCCCCCCACCCATCTTCTCCCGGCTGGACGCCCCGGTGGACTACTTCTACCGACCAGAGACCCAGCACCGGTAA	201	ATG	TAA	149	344	ENST00000485692	ENST00000485692	processed_transcript		ENSG00000148308	protein_coding	High-throughput Literature Mining	Yes
SPROHSA011295	ATGAGCAGCTCAGGTGGGGCGCCCGGGGCGTCCGCCAGCTCTGCGCCGCCCGCGCAGGAAGAGGGCATGACGTGGTGGTACCGCTGGCTGTGTCGCCTGTCTGGGGTGCTGGGGGCAGTCTCTTGCGCGATCTCTGGCCTCTTCAACTGCATCACCATCCACCCTCTGAACATTGCGGCCGGCGTGTGGATGATGAGGAGGATAAAGGGAAGCAGAAGCCCAGGGGCTTCCCTCTAG	237	ATG	TAG	80	311	ENST00000474734	ENST00000474734	processed_transcript		ENSG00000160325	protein_coding	High-throughput Literature Mining	Yes
SPROHSA011306	ATGAACCGTCGTCTGTTTCTGTCTCTGGCAGCTGATAACTTGAGCCGGACTCAGTCAGGCTCCAGCCTGTCCTTGGCCTCTGCGGCGACGACAGAACCCGAGAGCGTTCATTCCGGGGGCACACCCTCTCAGCGGTCCCAAGCTCTTTAA	150	ATG	TAA	61	205	ENST00000487868	ENST00000487868	retained_intron		ENSG00000130559	protein_coding	High-throughput Literature Mining	Yes
SPROHSA011340	ATGGATCCGCTGTCGCCGCCGCTCTGCACGCTGCCGCCGGGCCCCGAGCCGCCCCGCTTCGTGTGCTACTGCGAAGGGGAGGAAAGCGGGGAGGGGGACCGCGGCGGCTTCAACCTCTAG	120	ATG	TAG	2	116	ENST00000481187	ENST00000481187	retained_intron		ENSG00000148362	protein_coding	High-throughput Literature Mining	Yes
SPROHSA011349	ATGGCTTCGGAGCAGGACGTGCGCGCCCGGCTGCAGCGCGCTGGCCAGGAGCACCTCCTGCGCTTCTGGGCCGAGCTGGCGCCGGAGCCACGAGCCGCGCTGCTGGCGGAGCTGGCGCTGCTGGAGCCCGAGGCGCTGCGCGAGCACTGCCGGCGGGCGGCGGAGGCCTGCGCGCGCCCCCACGGCCCGCCGCCCGACTTGGCCGCGCGCCTGCGGCCCCTGCCCCCAGAGCGCGTGGGCAGGGCCAGCCGCAGCGACCCCGAGACACGGCGGCGCTGGGAGGAGGAAGGTACGTCATGA	300	ATG	TGA	7	301	ENST00000476184	ENST00000476184	nonsense_mediated_decay		ENSG00000197355	protein_coding	High-throughput Literature Mining	Yes
SPROHSA011355	ATGACCCAGCAGGGCGCGGCGCTGCAGAACTACAACAACGAGCTGGTCAAGTGCATAGAGGAGCTGTGCCAGAAGCGGGAGGAGCTGTGCCGGCAGATCCAGGAGGAGGAGGACGAGAAGCAGCGGCTGCAGAATGAGATCCTGGAGAGCTCCCAGACTTTGCTCAGCGTTCTCAAGAGGGAAGCTGGGAACCTGACCAAGGCTACAGCCCCAGACCAGAAAAGTAGCGGCGGCAGGGACAGCTGA	246	ATG	TGA	21	261	ENST00000464553	ENST00000464553	protein_coding		ENSG00000176101	protein_coding	High-throughput Literature Mining	Yes
SPROHSA011366	ATGGCCCACCAGGACCTGCGGTTCCCCCGGATCGCCTTCTTCAGCACCCGCCTGATCGAGGCCGGCGAGCAGCTCGGGTTTGACTATGGAGAGCGCTTCTGGGACATCAAAGGCAAGCTCTTCAGCTGCCGCTGCGGCTCCCCCAAGTGCCGGCACTCGAGCGCGGCCCTGGCCCAGCGTCAGGCCAGCGCGGCCCAGGAGGCCCAGGAGGACGGCTTGCCCGACACCAGCTCCGCGGCTGCCGCCGACCCCCTATGA	258	ATG	TGA	411	663	ENST00000472849	ENST00000472849	processed_transcript		ENSG00000181090	protein_coding	High-throughput Literature Mining	Yes
SPROHSA011414	ATGATGCCTGAAATAAACACTAACCACCTCGACAAGCAACAGGTTCAACTCCTGGCAGAGATGTGTATCCTTATTGATGAAAATGACAATAAAATTGGAGCTGAGACCAAGAAGAATTGTCACCTGAACGAGAACATTGAGAAAGGTGCTGCTTTGAAACAGTCTTTCTTGTAA	174	ATG	TAA	100	268	ENST00000482091	ENST00000482091	retained_intron		ENSG00000067064	protein_coding	High-throughput Literature Mining	Yes
SPROHSA011417	ATGCAGCAGGGTGGGGCACCCTCTCCATTTGATAGAAACTTTGGAACCAAAATCTCTGCCAGAGCTATGGAGTGGATCACTGCAAAACTCAAGGAGGCCCGGGGCAGAGGAAAAAAATTTACCACCGATGATTCCATTTGTGTGCTGGGAATAAGCAAAAGAAACGTTATTTTTCAACCTGTGGCAGAGCTGAAGAAGCAAACGGATTTTGAGACGGTTTCCATGCAGCCGCCGCGGTGA	240	ATG	TGA	71	305	ENST00000433193	ENST00000433193	protein_coding		ENSG00000067057	protein_coding	High-throughput Literature Mining	Yes
SPROHSA011419	ATGGACCACTTCTTGTACGGCCTCTCGGATGAGATGAAGCAGGCCCACAGAGAGCAGCTCTTTGCTGTCAGCCACGACAAGCTCCTGGCCGTGAGCGATAGATACCTCGGCACTGGGAAGAGCACACACGGCCTGGCCATCCTCGGACCCGAGAACCCGAAAATTGCCAAGGACCCATCCTGGATCATCCAATGA	195	ATG	TGA	280	469	ENST00000490510	ENST00000490510	processed_transcript		ENSG00000107959	protein_coding	High-throughput Literature Mining	Yes
SPROHSA011463	ATGCATCATCCCATTCAGATGAAACCTGCAGATAGTGAAAAGTCCAACGCTGTGGAAGACAGAAAATTGTTCATAGGAATGGTATCGAAGAAATGTAATGAGAACGACATCAGGGTGATGTTCTCTCCATTTGGCCAGATAGAAGAATGCCGGATCCTCCGGGGACCTGATGGGCTGAGTCGAGGGCTGCTCTTCACCTATCGTGGTGAAGTTTGCTGA	219	ATG	TGA	199	412	ENST00000609870	ENST00000609870	nonsense_mediated_decay		ENSG00000048740	protein_coding	High-throughput Literature Mining	Yes
SPROHSA011468	ATGTCATCAGATTCTGCAGATCCTTTCTACTGGATGAGAGTTATTCTGGCTTCCAATAGAGGAACTTTAATGGAATTGGGTATCTCCCCAATTGTAACATCTGGTTTGATTATGCAGTTGTTAGCTGGAGCCAAAATCATTGAAGTTGGAGATACACCGAAAGATAGAGCTTTATTCAATGGAGCCCAGAAACGTGAGCATTAA	204	ATG	TAA	80	278	ENST00000457034	ENST00000457034	protein_coding		ENSG00000065665	protein_coding	High-throughput Literature Mining	Yes
SPROHSA011473	ATGGCCCGGGAGAACGGCGAGAGCAGCTCCTCCTGGAAAAAGCAAGCTGAAGACATCAAGAAGATCTTCGAGTTCAAAGAGACCCTCGGAACGATTAAGCATGAAAATATTGTTGCCCTGGAAGACATTTATGAAAGCCCAAATCACCTGTACTTGGTCATGCAGCTGTAA	171	ATG	TAA	167	332	ENST00000487696	ENST00000487696	retained_intron		ENSG00000183049	protein_coding	High-throughput Literature Mining	Yes
SPROHSA011476	ATGTCCCATCAACCTCTCAGCTGCCTCACTGAAAAGGAGGACAGCCCCAGTGAAAGCACAGGAAATGGACCCCCCCACCTGGCCCACCCAAACCTGGACACGTTTACCCCGGAGGAGCTGCTGCAGCAGATGAAAGAGCTCCTGACCGAGAACCACCAGCTGAAAGAGCCATGTGGTCAAGTGGACTAG	189	ATG	TAG	141	324	ENST00000430081	ENST00000430081	nonsense_mediated_decay		ENSG00000123240	protein_coding	High-throughput Literature Mining	Yes
SPROHSA011485	ATGCTCTTTCGCAGGGGTCTTGCTCCTCAGAACAAACCAGAATTGCAGAAGGTGATGGAAAAAAGAAAACGAGACCAAGTAATAAAGCAGAAGGAAGAAGAAGCACAGAAGAAGAAATCTGACTTGGAAATAGAGCTATTAAAACGGCAGCAGAAGTTGGAGCAGCTTGAACTTGAGAAGCAGAAATTGCAAGAAGAGCAAGAAAATGCCCCCGAGTTTGTGAAGGTGAAAGGCAATCTCAGGAGAACAGGCCAAGAAGTCGCCCAAGCCCAGGAGTCCTAG	282	ATG	TAG	192	468	ENST00000475858	ENST00000475858	retained_intron		ENSG00000065809	protein_coding	High-throughput Literature Mining	Yes
SPROHSA011486	ATGGCCGAGCCAGACTACATAGAAGATGACAATCCTGAACTCATTAGGCCTCAGAAACTGATCAATCCTGTAAAAACCTCCCGGAACCATCAAGATCTTCACAGAGAACTTCTTATGAATCAAAAAAGAACCGGGTTACCCCTCCGTGAGGCAGATCCCCTGCAGGTGGCCATCACTGTGGTGGCCAGCAGTGCTTCCAGACTCCTGCAGTCACGGGTTCCCTTCTGA	228	ATG	TGA	112	334	ENST00000471815	ENST00000471815	processed_transcript		ENSG00000065809	protein_coding	High-throughput Literature Mining	Yes
SPROHSA011491	ATGGCGGCCATCGGAGTTCACCTGGGCTGCACCTCAGCCTGTGTGGCCGTCTATAAGGATGGCCGGGCTGGTGTGGTTGCAAATGATGCCGGTGACCGAGTTACTCCAGCTGTTGTTGCTTACTCAGAAAATGAAGAGATTGTTGGATTGGCAGCAAAACAAAGTAGAATAAGAAATATTTCAAATACAGTAATGAAAGTAAAGCAGATCCTGGGCAGAAGGATACTTATGCACTAA	237	ATG	TAA	72	303	ENST00000493178	ENST00000493178	protein_coding		ENSG00000284024	protein_coding	High-throughput Literature Mining	Yes
SPROHSA011512	ATGTCAGTGGAGCAGCTTACCGATGTCCTTATGAATGAAATTCTCCATGGAGCTGATGGAACCAGTATCAAGTGTGGCATTATTGGAGAAATTGGTTGCTCCTGGCCTTTGACTGAGAGTGAAAGAAAGGTTCTCCAGGCCACAGCTCATGCCCAGGCTCAGCTTGGTTGTCCTGTTATTATCCATCCTGGACGGAGCTCCAGGGCACCATTTCAGATTATCCGAATATTGCAAGAAGCAGGCGCAGACATCTCCAAAACAGTCATGTCACACCTGGATAGGTAA	285	ATG	TAA	111	390	ENST00000485788	ENST00000485788	processed_transcript		ENSG00000165983	protein_coding	High-throughput Literature Mining	Yes
SPROHSA011523	ATGCCTCTTTTTGCCACCAATCCCTTCGATCAGGATGTTGAGAAAGCAACCAGCGAGATGAATACTGCTGAGGACTGGGGCCTCATTTTGGATATCTGTGATAAAGTTGGTCAGTCTCGCACTGGATAA	129	ATG	TAA	132	255	ENST00000445846	ENST00000445846	nonsense_mediated_decay		ENSG00000136738	protein_coding	High-throughput Literature Mining	Yes
SPROHSA011530	ATGCAGGTGAGCACAGACACTCTTGATGTCCAGAGAGCTAAGAAAGCATCCGAGATGGCCAGCCAGAAACAATACAAGAAGGACTTAGAAAATGAAATTAAAGGGAAAGGAATGCAAGTGAGCATGGATATCCCAGATATCCTTCGAGCCAAGAGGACATCTGAAATCTATAGCCAGGTTGGTCATGAATGA	192	ATG	TGA	45	231	ENST00000498424	ENST00000498424	retained_intron		ENSG00000078114	protein_coding	High-throughput Literature Mining	Yes
SPROHSA011535	ATGCTGGCGGATCCCCGCTCCTTCGACTCCAACGCCTTCACGCTTCTCCTCCGGGCGGCATTCCAGAGTCTGCTGGACGCCCAGGCGGACGAGGCCGTGTTAGGCATCACTGGAAGTTAA	120	ATG	TAA	26	140	ENST00000472610	ENST00000472610	nonsense_mediated_decay		ENSG00000148444	protein_coding	High-throughput Literature Mining	Yes
SPROHSA011543	ATGTCAACAGAAAGTTCTGAGGATCTCCAAGTAAAAAGTAAAAAAGCCATAAAGAATATCCTGCAAAAATGTACCTACTTACCAGCCCTTGAACCATTTCTATATGATGCTCCTCCCAATATTCTGAAACATGTGGTTGGACAGTTCAGTAAGAACAAGTGGAGAAACTAA	171	ATG	TAA	80	245	ENST00000487973	ENST00000487973	processed_transcript		ENSG00000077327	protein_coding	High-throughput Literature Mining	Yes
SPROHSA011559	ATGGACGAGGACGTGCTAACCACCCTGAAGATCCTCATCATCGCCTGCTCTTGA	54	ATG	TGA	71	119	ENST00000490236	ENST00000490236	retained_intron		ENSG00000099246	protein_coding	High-throughput Literature Mining	Yes
SPROHSA011567	ATGTCTTTAACATCTGATGCGTCATCCCCAAGATCATATGTTTCTCCAAGAATAAGCACACCTCAAACTAACACAGTCCCTATCAAACCTTTGATCAGTACTCCTCCTGTTTCATCACAGCCAAAGGTTAGTACTCCAGTAGTTAAGCAAGGACCAGTGTCACAGTCAGCCACACAGCAGCCTGTAACTGCTGACAAGCAGCAAGGTCATGAACCTGTCTCTCCTCGAAGTCTTCAGCGCTCAAGGTAG	249	ATG	TAG	2052	2295	ENST00000345541	ENST00000345541	retained_intron		ENSG00000095787	protein_coding	High-throughput Literature Mining	Yes
SPROHSA011584	ATGATAATTCATGACAGAAGGGAGTTTGCTAAATTTGAAAAGGAGAAAATGAATGCCAAATGGGACACGGGTGAAAATCCTATTTATAAGAGTGCCGTAACAACTGTGGTCAATCCGAAGTATGAGGGAAAATGA	135	ATG	TGA	421	550	ENST00000494395	ENST00000494395	nonsense_mediated_decay		ENSG00000150093	protein_coding	High-throughput Literature Mining	Yes
SPROHSA011622	ATGAGCAGAAGCAAGCGTGACAACAATTTTTATAGTGTAGAGATTGGAGATTCTACATTCACAGTCCTGAAACGATATCAGAATTTAAAACCTATAGGCTCAGGAGCTCAAGGAATAGTATGA	123	ATG	TGA	191	308	ENST00000429041	ENST00000429041	protein_coding		ENSG00000107643	protein_coding	High-throughput Literature Mining	Yes
SPROHSA011640	ATGCTCTCTAATACCCAGTTCATTGAGAATCGTGTATATGATGAAGAAGTGGAGGAGCCAGTACTCAAGGCTGAGGCAGAAAAAACAGAGCAGGAGAAGACACGAGAGCAGAAAGAAGTAGATCTCATTCCTAAAGTCCAGGAGGCTGTGAACTATGGCTTACAAGTATTGGACAGTGCCTTTGAGCAACTTGATATCAAAGCAGGAAACTCAGACTCCGAGGAAGATGATGCTAATGGGCGGGTGGAACTGATCCTTGAACCAAAGAAGGCTCTGTAG	279	ATG	TAG	172	445	ENST00000492914	ENST00000492914	processed_transcript		ENSG00000099290	protein_coding	High-throughput Literature Mining	Yes
SPROHSA011647	ATGATAAACCTTCACATCCAGAAAGACAACCCCAAGATAGTACATGCTTTTGACATGGAGGATTTGGGAGATAAAGCTGTGTACTGCCGTTGTTGGAGGTCCAAAAAGTTCCCATTCTGTGATGGGGCTCACACAAAACATAACGAAGAGACTGGAGACAATGTGGGCCCTCTGATCATCAAGAAAAAAGAAACTTAA	198	ATG	TAA	197	389	ENST00000489785	ENST00000489785	processed_transcript		ENSG00000122873	protein_coding	High-throughput Literature Mining	Yes
SPROHSA011659	ATGTTATTAAAAAAATGGGTTACCAGAGACGGAAAAAATGCCACAACTGATGCCTTAACTTCGGTCTTGACAAAAATTAATCGAATAGATATAGTGACACTGCTAGAAGGACCAATATTTGATTATGGAAATATTTCAGGCACCAGAAGTTTTGCAGATGAGAACAATGTTTTCCATGACCCTGTTGATGGTAATCGAATTTAG	204	ATG	TAG	86	284	ENST00000459732	ENST00000459732	protein_coding		ENSG00000151150	protein_coding	High-throughput Literature Mining	Yes
SPROHSA011661	ATGGCTTTACCGCAGAGTGAAGATGCAATGACCGGGGACACAGACAAATATCTTGGGCCACAGGACCTTAAGGAATTGGGTGATGATTCCCTGCCTGCAGAGGGTTACATGGGCTTTAGTCTCGGAGCGCGTTCTGCCAGTCATGCTGCCAGCACAGTAGCAAAAGAGCTCACTGACAAAACTGGGAGAACCAATCTGAGTCACATATTTCAAAATTAA	219	ATG	TAA	148	361	ENST00000486349	ENST00000486349	protein_coding		ENSG00000151150	protein_coding	High-throughput Literature Mining	Yes
SPROHSA011665	ATGAACAACGCTGGAAAAAAAGAAAGGAGTAATACCCTGAATATTGCTTTAGACAACATGTGTAAGAAGACAAGAGACCTTCGCAGACAGCTCCGCAAGGCTATTATAGATCATGTGTCAGACTCTTTCCTGGATACGACAGTCCCTCTTTTGGTTCTCATTGAAGCTGCTAAGAATGGCCGGGAAAAGGAAATAAAAGAATATGCTGCGATATTTCATGAACACACCAGCAGGCTTGTAGAGGTAAGCATGCTAGAACTGTAA	264	ATG	TAA	118	376	ENST00000494580	ENST00000494580	protein_coding		ENSG00000183230	protein_coding	High-throughput Literature Mining	Yes
SPROHSA011675	ATGGGAATGGGGAACAATTACAGTGGAGGATATGGTACTCCTGATGGTTTGGGTGGTTATGGCCGTGGTGGTGGAGGCAGTGGAGGTTACTATGGGCAAGGCGGCATGAGTGGAGGTGGATGGCGTGGGATGTACTGA	138	ATG	TGA	1154	1286	ENST00000478698	ENST00000478698	processed_transcript		ENSG00000096746	protein_coding	High-throughput Literature Mining	Yes
SPROHSA011682	ATGGAAGCAGAAGAAGCTGAGGATGAAGAAGATGATAGGGATGAGGAAGAAATGACCAAACGAGATGACAAAAGAGATATCAACAGATACTGCAAGGAGAGGCCCTCTAAAGATAAGGAAAAAGAAAAGACTCAAATGATCACAATTAACAGAGATCTGTTAATGGCTTTTGTTTATTTTGATCAAAGTCATTGTGGTTACCTTCTTGAAAAGGATTTGGAAGAAATACTTTATACTCTTGGACTACATCTTTCTCGGGCTCAGGTAATCTATCTTGTGAATATTTAA	288	ATG	TAA	7	289	ENST00000398676	ENST00000398676	retained_intron		ENSG00000060339	protein_coding	High-throughput Literature Mining	Yes
SPROHSA011685	ATGAGTTTTCTTGGAGGCTTTTTTGGTCCAATTTGTGAGATCGATATTGTTCTTAATGATGGGGAAACCAGGAAAATGGCAGAAATGAAAACTGAAGATGGCAAAGTAGAAAAACACTATCTCTTCTATGACGGAGAATCCGTTTCAGGAAAGAACTTTTCAATGACAAGAGTAATACTCATGAATTTGTAA	192	ATG	TAA	66	252	ENST00000490696	ENST00000490696	processed_transcript		ENSG00000122958	protein_coding	High-throughput Literature Mining	Yes
SPROHSA011687	ATGGCACTATTGGAGGAGATAATTTTATGGAGAAAAGCTCCTGAAAAACTGAGGAAACAGAGAACAAACTTTCACCAGCGATTTGAATCTCCAGAATCACAGGCATCTGCCGAACAGCCTGAAATGTGA	129	ATG	TGA	321	444	ENST00000497022	ENST00000497022	processed_transcript		ENSG00000122958	protein_coding	High-throughput Literature Mining	Yes
SPROHSA011694	ATGTCTTTCATCTTTGAGTGGATCTACAATGGCTTCAGCAGTGTGCTCCAGTTCCTAGGACTGTACAAGAAATCTGGAAAACTTGTATTCTTAGGTTTGGATAATGCAGGCAAAACCACTCTTCTTCACATGCTCAAAGATGACAGATTGGGCCAACATGTTCCAACACTACATCCGAGTAGGTTTGAAAATATCAGGTGA	201	ATG	TGA	16	211	ENST00000477464	ENST00000477464	processed_transcript		ENSG00000079332	protein_coding	High-throughput Literature Mining	Yes
SPROHSA011713	ATGAATGCAAGGAAAAGGAGGGCTCAGGAAGAGGCCAAAGAAGCAGAAATGAGCAGAAAGGAGTTGGGGCTTGATGAAGGCGTGGATAGCCTGAAGGCAGCCATTCAGGTTTTAGCATCAAGACTCTGCTGA	132	ATG	TGA	39	165	ENST00000469143	ENST00000469143	processed_transcript		ENSG00000213551	protein_coding	High-throughput Literature Mining	Yes
SPROHSA011717	ATGGTCCACCTCACTACTCTCCTCTGCAAGGCCTACCGTGGGGGCCACTTAACCATCCGCCTTGCCCTGGGTGGCTGCACCAATCGGCCGTTCTACCGCATTGTGGCTGCTCACAACAAGTGTCCCAGGGATGGCCGTTTCGTAGAGCAGCTGGGCTCCTATGATCCATTGCCCAACAGTCATGGAGAAAAACTCGTTGCCCTCAACCTAGACAGGATCCGTCATTGGATTGGCTGCGGGGCCCACCTCTCTAAGCCTATGGAAAAGCTTCTGGGTCTCAAGTATTCCCATGTGTTTTAA	300	ATG	TAA	211	505	ENST00000372940	ENST00000372940	protein_coding		ENSG00000182180	protein_coding	High-throughput Literature Mining	Yes
SPROHSA011718	ATGGAAAAGCTTCTGGGTCTTGCTGGCTTTTTCCCTCTGCATCCTATGATGATCACAAATGCTGAGAGACTGCGAAGGAAACGGGCACGTGAAGTCCTGTTAGCTTCTCAGAAAACAGATGCAGAAGCTACAGATACAGAGGCTACAGAAACATAA	156	ATG	TAA	391	541	ENST00000471251	ENST00000471251	processed_transcript		ENSG00000182180	protein_coding	High-throughput Literature Mining	Yes
SPROHSA011719	ATGTTCGCTCAGATGTATCAGAAGACTCTGGGCACAATGATTGCAGGTGACACGAGTGGAGATTACCGAAGACTTCTTCTGGCTATTGTGGGCCAGTAG	99	ATG	TAG	194	287	ENST00000463788	ENST00000463788	processed_transcript		ENSG00000138279	protein_coding	High-throughput Literature Mining	Yes
SPROHSA011731	ATGGCAGCTGCTGAGGAGGAGCCGAAGCCCAAAAAGCTGAAGGTGGAGGCGCCGCAAGCGCTGAGGCTTGCTACTCAGCCTGGCCCACAGACCAGAAGCAATTAG	105	ATG	TAG	44	143	ENST00000478611	ENST00000478611	processed_transcript		ENSG00000156110	protein_coding	High-throughput Literature Mining	Yes
SPROHSA011738	ATGGCGACCCACGGACAGACTTGCGCGCGTCCAATGTGTATTCCTCCATCATATGCTGACCTTGGCAAAGCTGCCAGAGATATTTTCAACAAAGGATTTGGTTTTGGGTTGGTGAAACTGGATGTGAAAACAAAGTCTTGCAGTGGCGTGCTGTCTTCCTTAGGCTTGGCGTGGTGA	177	ATG	TGA	189	360	ENST00000472137	ENST00000472137	processed_transcript		ENSG00000165637	protein_coding	High-throughput Literature Mining	Yes
SPROHSA011743	ATGCTGACGGCACGAACTGGCCACATTTTGCACCCCGAGTACCTGCAGCCCCTGCCTTCCACGCCGGTCAGCCCCATCGAGGAGGAGGATTGA	93	ATG	TGA	61	148	ENST00000418818	ENST00000418818	lincRNA		ENSG00000270087	lincRNA	High-throughput Literature Mining	Yes
[truncated: 2,910 more rows]

## Sheet: 2. negative_original_data
orfID	DNAseq	DNAlength	startCodon	stopCodon	startCodonSite	stopCodonSite	EnsemblTranscriptID	transcriptBiotype	transcriptDNAseq	EnsemblGeneID	geneBiotype
[truncated: 2,936 more rows]

## Sheet: 3. new_positive_original_data
micropeptide name	experimentally validated animal	sequence conserved in human	aa length	DNAlength	Ensembl transcript ID	startCodonSite	Ensembl gene ID	non-highConf	corresponding orfID	DNAseq	ProteinSeq	current biotype	biotype in hg19	webpage	publication date	paper	other info
[truncated: 5 more rows]

[truncated: 2 more sheets: 4. train_feature, 5. test_feature]
